# Supplementary material for: Lung microbiome on admission in critically ill patients with acute bacterial and viral pneumonia
Source: Sci Rep. 2023 Oct 18;13:17724. doi: 10.1038/s41598-023-45007-4 (PMC10584954; doi:10.1038/s41598-023-45007-4)
Supplement: Supplementary file 1 — Supplementary Table S1. [file 41598_2023_45007_MOESM1_ESM.xlsx]

## Sheet: Std vs Nest
Supplementary Table S1. Comparison of the results of the microbiome at the genus level of six BAL samples on standard-PCR and nested-PCR amplification of the 16S rRNA gene (only genus with a relative abundance of more than 1% are shown). Original microbiome data of each sample is shown in separate sheets.
	SvsN-1a					SvsN-2					SvsN-3					SvsN-4					SvsN-5					SvsN-6
	Standard		Nested			Standard		Nested			Standard		Nested			Standard		Nested			Standard		Nested			Standard		Nested
Genus	Reads countb	%c	Readsb	%c		Reads countb	%c	Readsb	%c		Reads countb	%c	Readsb	%c		Reads countb	%c	Readsb	%c		Reads countb	%c	Reads countb	%c		Reads countb	%c	Reads countb	%c
Actinomyces	3206	0.0266786	1179	0.0213405																						1580	0.0328886	198	0.00833614
Bifidobacterium																										1541	0.0320768	419	0.0176406
Campylobacter			659	0.0119282
Dialister																										4179	0.0869882	1654	0.0696362
Fusobacterium	1916	0.0159439	715	0.0129419																						7190	0.149664	3295	0.138725
Gemella	1163	0.00967788
Granulicatella	3039	0.025289
Haemophilus	2967	0.0246898	881	0.0159466												261495	0.833961	104978	0.818414
Leclercia																										635	0.0132179	451	0.0189879
Microbacterium																										1927	0.0401116	529	0.0222718
Moraxella						56601	0.333	42205	0.374042
Neisseria	7580	0.0630768	5274	0.0954622							174689	0.921	75554	0.723
Oribacterium																										705	0.014675	216	0.00909397
Prevotella	6996	0.058217	2612	0.0472786																						10072	0.209654	2833	0.119274
Propionibacterium																										1430	0.0297662	694	0.0292186
Pseudomonas																					166480	0.984308	174901	0.985958
Rothia	4530	0.0376963	1756	0.0317845
Streptococcus	74706	0.621664	31177	0.56432		112972	0.665	70002	0.620393		14147	0.075	24273	0.232		33606	0.107176	14286	0.111374							1055	0.0219604	210	0.00884136
Treponema																										1490	0.0310152	802	0.0337656
Veillonella	4628	0.0385118	1461	0.0264449																						1035	0.0215441	190	0.00799933
Other genus	4150	0.0345341	1945	0.0352055		127	0.001	16	0.0001418		381	0.002	1463	0.014		1086	0.00346347	156	0.00121618		1235	0.0073019	1677	0.00945364		7832	0.163027	1791	0.0754042
Non assignedd	5290	0.0440206	7588	0.137347		116	0.001	612	0.00542385		435	0.002	3211	0.031		17371	0.0553996	8850	0.0689951		1419	0.0083898	814	0.00458871		7370	0.153411	10470	0.440805
Total	120171	1	55247	1		169816	1	112835	1		189652	1	104501	1		313558	1	128270	1		169134	1	177392	1		48041	1	23752	1
a. SvsN: Standard-PCR versus Nested-PCR
b. Number of reads count
c. Percentage of total reads
d. Non assigned reads

## Sheet: 1S
Standard-PCR versus Nested-PCR-1
Sample 1: Standard-PCR
Primer	Phylum	Class	Order	Family	Genus	Species	% ID	Count	DB counters	F:R %	% of total reads	% of valid reads	% of mapped reads	% of mapped reads per primer
(consensus)								120171	110082 : 10089		51.17	66.4	100	100
	Actinobacteria							9146	8759 : 387		3.89	5.05	7.61	7.61
		Actinobacteria						9146	8759 : 387		3.89	5.05	7.61	7.61
			Actinomycetales					8852	8593 : 259		3.77	4.89	7.37	7.37
				Actinomycetaceae				3206	3076 : 130		1.37	1.77	2.67	2.67
					Actinomyces			3206	3076 : 130		1.37	1.77	2.67	2.67
						(genus level ID only)		22	00:22:00		0.01	0.01	0.02	0.02
						(slash calls)		246	138 : 108		0.1	0.14	0.2	0.2
						graevenitzii	99.22 - 100	451	18 days, 19:00:00	50.55 : 49.45	0.19	0.25	0.38	0.38
						odontolyticus	99.1 - 100	2487	103 days, 15:00:00	57.1 : 42.9	1.06	1.37	2.07	2.07
				Dermabacteraceae				17	17:00:00		0.01	0.01	0.01	0.01
					Brachybacterium			17	17:00:00		0.01	0.01	0.01	0.01
						(slash calls)		17	17:00:00		0.01	0.01	0.01	0.01
				Dermacoccaceae				46	1 day, 22:00:00		0.02	0.03	0.04	0.04
					Dermacoccus			46	1 day, 22:00:00		0.02	0.03	0.04	0.04
						(slash calls)		22	22:00:00		0.01	0.01	0.02	0.02
						abyssi	99.55 - 99.55	24	1 day, 0:00:00	45.83 : 54.17	0.01	0.01	0.02	0.02
				Gordoniaceae				107	4 days, 11:00:00		0.05	0.06	0.09	0.09
					Gordonia			107	4 days, 11:00:00		0.05	0.06	0.09	0.09
						(slash calls)		77	3 days, 5:00:00		0.03	0.04	0.06	0.06
						terrae	100 - 100	30	1 day, 6:00:00	4 days, 4:00:00	0.01	0.02	0.02	0.02
				Microbacteriaceae				373	14 days, 8:29:00		0.16	0.21	0.31	0.31
					Microbacterium			373	14 days, 8:29:00		0.16	0.21	0.31	0.31
						(genus level ID only)		29	00:29:00		0.01	0.02	0.02	0.02
						(slash calls)		134	5 days, 14:00:00		0.06	0.07	0.11	0.11
						ginsengisoli	99.37 - 100	210	8 days, 18:00:00	56.19 : 43.81	0.09	0.12	0.17	0.17
				Micrococcaceae				4559	4459 : 100		1.94	2.52	3.79	3.79
					Arthrobacter			29	1 day, 5:00:00		0.01	0.02	0.02	0.02
						russicus	99.42 - 99.42	29	1 day, 5:00:00	4 days, 4:00:00	0.01	0.02	0.02	0.02
					Rothia			4530	4430 : 100		1.93	2.5	3.77	3.77
						mucilaginosa	99.19 - 100	4530	4430 : 100	44.99 : 55.01	1.93	2.5	3.77	3.77
				Propionibacteriaceae				514	21 days, 10:00:00		0.22	0.28	0.43	0.43
					Propionibacterium			514	21 days, 10:00:00		0.22	0.28	0.43	0.43
						acnes	99.61 - 100	514	21 days, 10:00:00	56.42 : 43.58	0.22	0.28	0.43	0.43
				Streptomycetaceae				30	1 day, 6:00:00		0.01	0.02	0.02	0.02
					(slash calls)			30	1 day, 6:00:00		0.01	0.02	0.02	0.02
			Coriobacteriales					294	166 : 128		0.13	0.16	0.24	0.24
				Coriobacteriaceae				294	166 : 128		0.13	0.16	0.24	0.24
					(slash calls)			128	0.0888889		0.05	0.07	0.11	0.11
					Atopobium			166	6 days, 22:00:00		0.07	0.09	0.14	0.14
						parvulum	99.18 - 100	166	6 days, 22:00:00	27.11 : 72.89	0.07	0.09	0.14	0.14
	Bacteroidetes							9504	5287 : 4217		4.05	5.25	7.91	7.91
		Bacteroidia						9214	5028 : 4186		3.92	5.09	7.67	7.67
			Bacteroidales					9214	5028 : 4186		3.92	5.09	7.67	7.67
				Porphyromonadaceae				169	5 days, 1:48:00		0.07	0.09	0.14	0.14
					Porphyromonas			157	4 days, 13:48:00		0.07	0.09	0.13	0.13
						(genus level ID only)		48	00:48:00		0.02	0.03	0.04	0.04
						endodontalis	100 - 100	37	1 day, 13:00:00	67.57 : 32.43	0.02	0.02	0.03	0.03
						gingivalis	99.11 - 99.59	72	3 days, 0:00:00	59.72 : 40.28	0.03	0.04	0.06	0.06
					Tannerella			12	12:00:00		0.01	0.01	0.01	0.01
						forsythia	100 - 100	12	12:00:00	0.0694444	0.01	0.01	0.01	0.01
				Prevotellaceae				9011	4907 : 4104		3.84	4.98	7.5	7.5
					(family level ID only)			1424	0.988889		0.61	0.79	1.18	1.18
					Alloprevotella			591	457 : 134		0.25	0.33	0.49	0.49
						(genus level ID only)		24	00:24:00		0.01	0.01	0.02	0.02
						rava	99.42 - 100	567	457 : 110	60.32 : 39.68	0.24	0.31	0.47	0.47
					Prevotella			6996	4450 : 2546		2.98	3.87	5.82	5.82
						(genus level ID only)		431	0.299306		0.18	0.24	0.36	0.36
						(slash calls)		536	173 : 363		0.23	0.3	0.45	0.45
						copri	99.41 - 100	529	0.367361	24.2 : 75.8	0.23	0.29	0.44	0.44
						histicola	99.09 - 100	1408	58 days, 16:00:00	56.46 : 43.54	0.6	0.78	1.17	1.17
						melaninogenica	99.11 - 100	1784	630 : 1154	47.87 : 52.13	0.76	0.99	1.48	1.48
						nigrescens	99.11 - 99.59	172	103 : 69	45.35 : 54.65	0.07	0.1	0.14	0.14
						oris	99.59 - 99.59	19	19:00:00	4 days, 4:00:00	0.01	0.01	0.02	0.02
						oulorum	99.59 - 99.59	22	22:00:00	4 days, 4:00:00	0.01	0.01	0.02	0.02
						pallens	99.19 - 100	1068	44 days, 12:00:00	55.81 : 44.19	0.45	0.59	0.89	0.89
						salivae	99.09 - 100	405	16 days, 21:00:00	54.57 : 45.43	0.17	0.22	0.34	0.34
						veroralis	99.19 - 99.59	622	25 days, 22:00:00	65.43 : 34.57	0.26	0.34	0.52	0.52
				[Paraprevotellaceae]				34	00:34:00		0.01	0.02	0.03	0.03
					(slash calls)			34	00:34:00		0.01	0.02	0.03	0.03
		Flavobacteriia						290	10 days, 19:31:00		0.12	0.16	0.24	0.24
			Flavobacteriales					290	10 days, 19:31:00		0.12	0.16	0.24	0.24
				Flavobacteriaceae				290	10 days, 19:31:00		0.12	0.16	0.24	0.24
					Capnocytophaga			232	9 days, 16:00:00		0.1	0.13	0.19	0.19
						gingivalis	99.1 - 99.59	63	2 days, 15:00:00	49.21 : 50.79	0.03	0.03	0.05	0.05
						leadbetteri	99.55 - 100	169	7 days, 1:00:00	50.3 : 49.7	0.07	0.09	0.14	0.14
					Chryseobacterium			27	1 day, 3:00:00		0.01	0.01	0.02	0.02
						(slash calls)		13	13:00:00		0.01	0.01	0.01	0.01
						hominis	100 - 100	14	14:00:00	4 days, 4:00:00	0.01	0.01	0.01	0.01
					Cloacibacterium			31	00:31:00		0.01	0.02	0.03	0.03
						(genus level ID only)		31	00:31:00		0.01	0.02	0.03	0.03
	Deinococcus-Thermus							11	11:00:00		0	0.01	0.01	0.01
		Deinococci						11	11:00:00		0	0.01	0.01	0.01
			Thermales					11	11:00:00		0	0.01	0.01	0.01
				Thermaceae				11	11:00:00		0	0.01	0.01	0.01
					Meiothermus			11	11:00:00		0	0.01	0.01	0.01
						silvanus	100 - 100	11	11:00:00	0.0694444	0	0.01	0.01	0.01
	Firmicutes							86183	83375 : 2808		36.7	47.62	71.72	71.72
		Bacilli						79978	78648 : 1330		34.05	44.19	66.55	66.55
			Bacillales					1177	49 days, 1:00:00		0.5	0.65	0.98	0.98
				Bacillales incertae sedis				1163	48 days, 11:00:00		0.5	0.64	0.97	0.97
					Gemella			1163	48 days, 11:00:00		0.5	0.64	0.97	0.97
						(genus level ID only)		216	9 days, 0:00:00		0.09	0.12	0.18	0.18
						(slash calls)		486	20 days, 6:00:00		0.21	0.27	0.4	0.4
						haemolysans	99.12 - 100	436	18 days, 4:00:00	75.69 : 24.31	0.19	0.24	0.36	0.36
						morbillorum	100 - 100	25	1 day, 1:00:00	2 days, 12:40:00	0.01	0.01	0.02	0.02
				Staphylococcaceae				14	14:00:00		0.01	0.01	0.01	0.01
					Staphylococcus			14	14:00:00		0.01	0.01	0.01	0.01
						(slash calls)		14	14:00:00		0.01	0.01	0.01	0.01
			Lactobacillales					78801	77471 : 1330		33.55	43.54	65.57	65.57
				Aerococcaceae				11	11:00:00		0	0.01	0.01	0.01
					Abiotrophia			11	11:00:00		0	0.01	0.01	0.01
						defectiva	99.44 - 99.44	11	11:00:00	4 days, 4:00:00	0	0.01	0.01	0.01
				Carnobacteriaceae				3217	2912 : 305		1.37	1.78	2.68	2.68
					(slash calls)			178	0.123611		0.08	0.1	0.15	0.15
					Granulicatella			3039	2912 : 127		1.29	1.68	2.53	2.53
						(genus level ID only)		111	0.0770833		0.05	0.06	0.09	0.09
						adiacens	99.19 - 100	1981	82 days, 13:00:00	56.84 : 43.16	0.84	1.09	1.65	1.65
						elegans	99.12 - 100	947	38 days, 19:16:00	51.21 : 48.79	0.4	0.52	0.79	0.79
				Lactobacillaceae				333	13 days, 21:00:00		0.14	0.18	0.28	0.28
					(slash calls)			318	13 days, 6:00:00		0.14	0.18	0.26	0.26
					Lactobacillus			15	15:00:00		0.01	0.01	0.01	0.01
						graminis	99.55 - 99.55	15	15:00:00	0.0694444	0.01	0.01	0.01	0.01
				Streptococcaceae				75240	74215 : 1025		32.04	41.57	62.61	62.61
					(slash calls)			534	0.370833		0.23	0.3	0.44	0.44
					Streptococcus			74706	74215 : 491		31.81	41.28	62.17	62.17
						(genus level ID only)		210	0.145833		0.09	0.12	0.17	0.17
						(slash calls)		62530	62395 : 135		26.63	34.55	52.03	52.03
						australis	99.59 - 100	1580	65 days, 20:00:00	63.86 : 36.14	0.67	0.87	1.31	1.31
						constellatus	99.44 - 100	346	14 days, 10:00:00	58.96 : 41.04	0.15	0.19	0.29	0.29
						cristatus	99.56 - 100	78	2 days, 16:14:00	69.23 : 30.77	0.03	0.04	0.06	0.06
						gordonii	100 - 100	14	14:00:00	0.0694444	0.01	0.01	0.01	0.01
						infantis	100 - 100	117	4 days, 11:10:00	23.08 : 76.92	0.05	0.06	0.1	0.1
						mitis	99.12 - 100	1152	48 days, 0:00:00	38.37 : 61.63	0.49	0.64	0.96	0.96
						oralis	100 - 100	18	00:18:00	0.0694444	0.01	0.01	0.01	0.01
						parasanguinis	99.11 - 99.11	184	7 days, 16:00:00	21.2 : 78.8	0.08	0.1	0.15	0.15
						peroris	99.21 - 100	812	33 days, 20:00:00	53.2 : 46.8	0.35	0.45	0.68	0.68
						pneumoniae	99.45 - 99.45	21	00:21:00	0.0694444	0.01	0.01	0.02	0.02
						pseudopneumoniae	99.12 - 100	6098	254 days, 2:00:00	37.11 : 62.89	2.6	3.37	5.07	5.07
						pyogenes	100 - 100	28	1 day, 4:00:00	39.29 : 60.71	0.01	0.02	0.02	0.02
						salivarius	99.44 - 100	957	874 : 83	48.59 : 51.41	0.41	0.53	0.8	0.8
						sinensis	99.44 - 99.45	561	23 days, 9:00:00	93.94 : 6.06	0.24	0.31	0.47	0.47
		Clostridia						1851	466 : 1385		0.79	1.02	1.54	1.54
			Clostridiales					1851	466 : 1385		0.79	1.02	1.54	1.54
				Clostridiaceae				640	216 : 424		0.27	0.35	0.53	0.53
					(family level ID only)			424	0.294444		0.18	0.23	0.35	0.35
					(slash calls)			171	7 days, 3:00:00		0.07	0.09	0.14	0.14
					Clostridium			45	1 day, 21:00:00		0.02	0.02	0.04	0.04
						(slash calls)		45	1 day, 21:00:00		0.02	0.02	0.04	0.04
				Clostridiales Family XI. Incertae Sedis				224	56 : 168		0.1	0.12	0.19	0.19
					(family level ID only)			168	0.116667		0.07	0.09	0.14	0.14
					Anaerococcus			15	15:00:00		0.01	0.01	0.01	0.01
						octavius	100 - 100	15	15:00:00	4 days, 4:00:00	0.01	0.01	0.01	0.01
					Parvimonas			41	1 day, 17:00:00		0.02	0.02	0.03	0.03
						micra	99.35 - 100	41	1 day, 17:00:00	34.15 : 65.85	0.02	0.02	0.03	0.03
				Clostridiales Family XIII. Incertae Sedis				245	0.579861		0.1	0.14	0.2	0.2
					(family level ID only)			235	0.163194		0.1	0.13	0.2	0.2
					Mogibacterium			10	10:00:00		0	0.01	0.01	0.01
						(slash calls)		10	10:00:00		0	0.01	0.01	0.01
				Lachnospiraceae				291	184 : 107		0.12	0.16	0.24	0.24
					Butyrivibrio			10	00:10:00		0	0.01	0.01	0.01
						(genus level ID only)		10	00:10:00		0	0.01	0.01	0.01
					Catonella			15	15:00:00		0.01	0.01	0.01	0.01
						morbi	100 - 100	15	15:00:00	0.0694444	0.01	0.01	0.01	0.01
					Lachnoanaerobaculum			172	5 days, 8:44:00		0.07	0.1	0.14	0.14
						(slash calls)		10	10:00:00		0	0.01	0.01	0.01
						orale	99.55 - 100	118	4 days, 22:00:00	78.81 : 21.19	0.05	0.07	0.1	0.1
						sp.	99.11 - 99.56	44	00:44:00	25 : 75	0.02	0.02	0.04	0.04
					Oribacterium			63	1 day, 17:22:00		0.03	0.03	0.05	0.05
						parvum	100 - 100	22	00:22:00	4 days, 4:00:00	0.01	0.01	0.02	0.02
						sinus	99.35 - 100	41	1 day, 17:00:00	26.83 : 73.17	0.02	0.02	0.03	0.03
					Stomatobaculum			31	00:31:00		0.01	0.02	0.03	0.03
						longum	100 - 100	31	00:31:00	35.48 : 64.52	0.01	0.02	0.03	0.03
				Ruminococcaceae				34	00:34:00		0.01	0.02	0.03	0.03
					(family level ID only)			34	00:34:00		0.01	0.02	0.03	0.03
				Veillonellaceae				417	0.289583		0.18	0.23	0.35	0.35
					Veillonella			417	0.289583		0.18	0.23	0.35	0.35
						(slash calls)		361	0.250694		0.15	0.2	0.3	0.3
						dispar	99.15 - 100	56	00:56:00	30.36 : 69.64	0.02	0.03	0.05	0.05
		Erysipelotrichi						38	00:38:00		0.02	0.02	0.03	0.03
			Erysipelotrichales					38	00:38:00		0.02	0.02	0.03	0.03
				Erysipelotrichaceae				38	00:38:00		0.02	0.02	0.03	0.03
					Bulleidia			38	00:38:00		0.02	0.02	0.03	0.03
						moorei	100 - 100	38	00:38:00	65.79 : 34.21	0.02	0.02	0.03	0.03
		Erysipelotrichia						50	2 days, 2:00:00		0.02	0.03	0.04	0.04
			Erysipelotrichales					50	2 days, 2:00:00		0.02	0.03	0.04	0.04
				Erysipelotrichaceae				50	2 days, 2:00:00		0.02	0.03	0.04	0.04
					Solobacterium			50	2 days, 2:00:00		0.02	0.03	0.04	0.04
						moorei	99.55 - 99.55	50	2 days, 2:00:00	38 : 62	0.02	0.03	0.04	0.04
		Negativicutes						4266	175 days, 11:55:00		1.82	2.36	3.55	3.55
			Selenomonadales					4266	175 days, 11:55:00		1.82	2.36	3.55	3.55
				Veillonellaceae				4266	175 days, 11:55:00		1.82	2.36	3.55	3.55
					(family level ID only)			32	00:32:00		0.01	0.02	0.03	0.03
					Megasphaera			13	00:13:00		0.01	0.01	0.01	0.01
						(genus level ID only)		13	00:13:00		0.01	0.01	0.01	0.01
					Selenomonas			10	00:10:00		0	0.01	0.01	0.01
						(genus level ID only)		10	00:10:00		0	0.01	0.01	0.01
					Veillonella			4211	175 days, 11:00:00		1.79	2.33	3.5	3.5
						(slash calls)		2698	112 days, 10:00:00		1.15	1.49	2.25	2.25
						alcalescens	100 - 100	89	3 days, 17:00:00	50.56 : 49.44	0.04	0.05	0.07	0.07
						atypica	99.44 - 100	794	33 days, 2:00:00	43.2 : 56.8	0.34	0.44	0.66	0.66
						dispar	99.16 - 100	559	23 days, 7:00:00	42.4 : 57.6	0.24	0.31	0.47	0.47
						tobetsuensis	100 - 100	71	2 days, 23:00:00	30.99 : 69.01	0.03	0.04	0.06	0.06
	Fusobacteria							2110	1229 : 881		0.9	1.17	1.76	1.76
		Fusobacteriia						2110	1229 : 881		0.9	1.17	1.76	1.76
			Fusobacteriales					2110	1229 : 881		0.9	1.17	1.76	1.76
				Fusobacteriaceae				1916	1195 : 721		0.82	1.06	1.59	1.59
					Fusobacterium			1916	1195 : 721		0.82	1.06	1.59	1.59
						(slash calls)		338	220 : 118		0.14	0.19	0.28	0.28
						nucleatum	99.12 - 100	789	32 days, 5:16:00	43.6 : 56.4	0.34	0.44	0.66	0.66
						periodonticum	99.18 - 100	789	202 : 587	54.75 : 45.25	0.34	0.44	0.66	0.66
				Leptotrichiaceae				194	34 : 160		0.08	0.11	0.16	0.16
					(family level ID only)			171	34 : 137		0.07	0.09	0.14	0.14
					Leptotrichia			23	00:23:00		0.01	0.01	0.02	0.02
						(genus level ID only)		23	00:23:00		0.01	0.01	0.02	0.02
	Proteobacteria							13217	11421 : 1796		5.63	7.3	11	11
		Alphaproteobacteria						225	39 : 186		0.1	0.12	0.19	0.19
			Rhodobacterales					10	00:10:00		0	0.01	0.01	0.01
				Rhodobacteraceae				10	00:10:00		0	0.01	0.01	0.01
					(family level ID only)			10	00:10:00		0	0.01	0.01	0.01
			Sphingomonadales					215	39 : 176		0.09	0.12	0.18	0.18
				Sphingomonadaceae				215	39 : 176		0.09	0.12	0.18	0.18
					(family level ID only)			176	0.122222		0.07	0.1	0.15	0.15
					(slash calls)			39	1 day, 15:00:00		0.02	0.02	0.03	0.03
		Betaproteobacteria						7984	7608 : 376		3.4	4.41	6.64	6.64
			Burkholderiales					390	119 : 271		0.17	0.22	0.32	0.32
				Burkholderiaceae				339	68 : 271		0.14	0.19	0.28	0.28
					(slash calls)			271	0.188194		0.12	0.15	0.23	0.23
					Ralstonia			68	2 days, 20:00:00		0.03	0.04	0.06	0.06
						insidiosa	99.44 - 100	68	2 days, 20:00:00	52.94 : 47.06	0.03	0.04	0.06	0.06
				Comamonadaceae				51	2 days, 3:00:00		0.02	0.03	0.04	0.04
					Acidovorax			28	1 day, 4:00:00		0.01	0.02	0.02	0.02
						soli	100 - 100	28	1 day, 4:00:00	57.14 : 42.86	0.01	0.02	0.02	0.02
					Pelomonas			23	23:00:00		0.01	0.01	0.02	0.02
						(slash calls)		23	23:00:00		0.01	0.01	0.02	0.02
			Neisseriales					7594	7489 : 105		3.23	4.2	6.32	6.32
				Neisseriaceae				7594	7489 : 105		3.23	4.2	6.32	6.32
					(slash calls)			14	00:14:00		0.01	0.01	0.01	0.01
					Neisseria			7580	7489 : 91		3.23	4.19	6.31	6.31
						(slash calls)		3223	3132 : 91		1.37	1.78	2.68	2.68
						flavescens	99.44 - 100	4357	181 days, 13:00:00	32.38 : 67.62	1.86	2.41	3.63	3.63
		Deltaproteobacteria						33	00:33:00		0.01	0.02	0.03	0.03
			Desulfuromonadales					33	00:33:00		0.01	0.02	0.03	0.03
				Geobacteraceae				33	00:33:00		0.01	0.02	0.03	0.03
					(family level ID only)			33	00:33:00		0.01	0.02	0.03	0.03
		Epsilonproteobacteria						1067	908 : 159		0.45	0.59	0.89	0.89
			Campylobacterales					1067	908 : 159		0.45	0.59	0.89	0.89
				Campylobacteraceae				1067	908 : 159		0.45	0.59	0.89	0.89
					Campylobacter			1067	908 : 159		0.45	0.59	0.89	0.89
						(slash calls)		390	15 days, 20:10:00		0.17	0.22	0.32	0.32
						concisus	99.08 - 100	677	528 : 149	55.24 : 44.76	0.29	0.37	0.56	0.56
		Gammaproteobacteria						3908	2866 : 1042		1.66	2.16	3.25	3.25
			Enterobacteriales					16	16:00:00		0.01	0.01	0.01	0.01
				Enterobacteriaceae				16	16:00:00		0.01	0.01	0.01	0.01
					(slash calls)			16	16:00:00		0.01	0.01	0.01	0.01
			Pasteurellales					3815	2773 : 1042		1.62	2.11	3.17	3.17
				Pasteurellaceae				3815	2773 : 1042		1.62	2.11	3.17	3.17
					(slash calls)			824	648 : 176		0.35	0.46	0.69	0.69
					Haemophilus			2967	2101 : 866		1.26	1.64	2.47	2.47
						(slash calls)		140	25 : 115		0.06	0.08	0.12	0.12
						parainfluenzae	99.21 - 100	2717	1966 : 751	45.16 : 54.84	1.16	1.5	2.26	2.26
						pittmaniae	100 - 100	110	4 days, 14:00:00	52.73 : 47.27	0.05	0.06	0.09	0.09
					Mannheimia			24	1 day, 0:00:00		0.01	0.01	0.02	0.02
						varigena	99.42 - 100	24	1 day, 0:00:00	58.33 : 41.67	0.01	0.01	0.02	0.02
			Pseudomonadales					77	3 days, 5:00:00		0.03	0.04	0.06	0.06
				Moraxellaceae				77	3 days, 5:00:00		0.03	0.04	0.06	0.06
					(slash calls)			26	1 day, 2:00:00		0.01	0.01	0.02	0.02
					Acinetobacter			18	18:00:00		0.01	0.01	0.01	0.01
						ursingii	100 - 100	18	18:00:00	4 days, 4:00:00	0.01	0.01	0.01	0.01
					Enhydrobacter			33	1 day, 9:00:00		0.01	0.02	0.03	0.03
						aerosaccus	99.4 - 99.4	33	1 day, 9:00:00	4 days, 4:00:00	0.01	0.02	0.03	0.03

## Sheet: 1N
Standard-PCR versus Nested-PCR-1
Sample 1: Nested-PCR
Primer	Phylum	Class	Order	Family	Genus	Species	% ID	Count	DB counters	F:R %	% of total reads	% of valid reads	% of mapped reads	% of mapped reads per primer
(consensus)								55247	49774 : 5473		25.76	53.06	100	100
	Actinobacteria							3245	3105 : 140		1.51	3.12	5.87	5.87
		Actinobacteria						3245	3105 : 140		1.51	3.12	5.87	5.87
			Actinomycetales					3221	3105 : 116		1.5	3.09	5.83	5.83
				Actinomycetaceae				1191	48 days, 12:27:00		0.56	1.14	2.16	2.16
					(family level ID only)			12	00:12:00		0.01	0.01	0.02	0.02
					Actinomyces			1179	48 days, 12:15:00		0.55	1.13	2.13	2.13
						(slash calls)		55	1 day, 16:15:00		0.03	0.05	0.1	0.1
						graevenitzii	99.56 - 100	53	2 days, 5:00:00	58.49 : 41.51	0.02	0.05	0.1	0.1
						odontolyticus	99.55 - 100	1071	44 days, 15:00:00	62.46 : 37.54	0.5	1.03	1.94	1.94
				Microbacteriaceae				56	2 days, 8:00:00		0.03	0.05	0.1	0.1
					Microbacterium			56	2 days, 8:00:00		0.03	0.05	0.1	0.1
						(slash calls)		40	1 day, 16:00:00		0.02	0.04	0.07	0.07
						ginsengisoli	100 - 100	16	16:00:00	4 days, 4:00:00	0.01	0.02	0.03	0.03
				Micrococcaceae				1825	1736 : 89		0.85	1.75	3.3	3.3
					(family level ID only)			69	0.0479167		0.03	0.07	0.12	0.12
					Rothia			1756	72 days, 8:20:00		0.82	1.69	3.18	3.18
						mucilaginosa	99.36 - 100	1756	72 days, 8:20:00	48.8 : 51.2	0.82	1.69	3.18	3.18
				Propionibacteriaceae				149	6 days, 5:00:00		0.07	0.14	0.27	0.27
					Propionibacterium			149	6 days, 5:00:00		0.07	0.14	0.27	0.27
						acnes	100 - 100	149	6 days, 5:00:00	55.03 : 44.97	0.07	0.14	0.27	0.27
			Coriobacteriales					24	00:24:00		0.01	0.02	0.04	0.04
				Coriobacteriaceae				24	00:24:00		0.01	0.02	0.04	0.04
					(slash calls)			24	00:24:00		0.01	0.02	0.04	0.04
	Bacteroidetes							3569	1800 : 1769		1.66	3.43	6.46	6.46
		Bacteroidia						3506	1737 : 1769		1.63	3.37	6.35	6.35
			Bacteroidales					3506	1737 : 1769		1.63	3.37	6.35	6.35
				Prevotellaceae				3506	1737 : 1769		1.63	3.37	6.35	6.35
					(family level ID only)			742	0.515278		0.35	0.71	1.34	1.34
					Alloprevotella			152	4 days, 17:39:00		0.07	0.15	0.28	0.28
						rava	99.55 - 100	152	4 days, 17:39:00	57.24 : 42.76	0.07	0.15	0.28	0.28
					Prevotella			2612	1624 : 988		1.22	2.51	4.73	4.73
						(genus level ID only)		119	0.0826389		0.06	0.11	0.22	0.22
						(slash calls)		222	53 : 169		0.1	0.21	0.4	0.4
						copri	99.42 - 100	152	0.105556	15.13 : 84.87	0.07	0.15	0.28	0.28
						histicola	99.09 - 100	717	29 days, 21:00:00	54.39 : 45.61	0.33	0.69	1.3	1.3
						melaninogenica	99.11 - 100	780	242 : 538	51.67 : 48.33	0.36	0.75	1.41	1.41
						nigrescens	99.42 - 99.42	10	00:10:00	0.0694444	0	0.01	0.02	0.02
						pallens	99.19 - 100	318	13 days, 6:00:00	50.63 : 49.37	0.15	0.31	0.58	0.58
						salivae	99.55 - 100	98	4 days, 2:00:00	69.39 : 30.61	0.05	0.09	0.18	0.18
						veroralis	99.59 - 99.6	196	8 days, 4:00:00	67.86 : 32.14	0.09	0.19	0.35	0.35
		Flavobacteriia						63	2 days, 15:00:00		0.03	0.06	0.11	0.11
			Flavobacteriales					63	2 days, 15:00:00		0.03	0.06	0.11	0.11
				Flavobacteriaceae				63	2 days, 15:00:00		0.03	0.06	0.11	0.11
					Capnocytophaga			63	2 days, 15:00:00		0.03	0.06	0.11	0.11
						leadbetteri	99.55 - 100	63	2 days, 15:00:00	49.21 : 50.79	0.03	0.06	0.11	0.11
	Firmicutes							34280	33126 : 1154		15.98	32.92	62.05	62.05
		Bacilli						32117	31688 : 429		14.97	30.84	58.13	58.13
			Bacillales					256	8 days, 7:57:00		0.12	0.25	0.46	0.46
				Bacillales incertae sedis				199	8 days, 7:00:00		0.09	0.19	0.36	0.36
					Gemella			199	8 days, 7:00:00		0.09	0.19	0.36	0.36
						(slash calls)		99	4 days, 3:00:00		0.05	0.1	0.18	0.18
						haemolysans	100 - 100	100	4 days, 4:00:00	1 day, 23:53:00	0.05	0.1	0.18	0.18
				Staphylococcaceae				57	00:57:00		0.03	0.05	0.1	0.1
					(family level ID only)			57	00:57:00		0.03	0.05	0.1	0.1
			Lactobacillales					31861	31489 : 372		14.86	30.6	57.67	57.67
				Carnobacteriaceae				554	485 : 69		0.26	0.53	1	1
					(slash calls)			32	00:32:00		0.01	0.03	0.06	0.06
					Granulicatella			522	20 days, 5:37:00		0.24	0.5	0.94	0.94
						(genus level ID only)		37	00:37:00		0.02	0.04	0.07	0.07
						adiacens	99.44 - 99.6	343	14 days, 7:00:00	48.1 : 51.9	0.16	0.33	0.62	0.62
						elegans	100 - 100	142	5 days, 22:00:00	55.63 : 44.37	0.07	0.14	0.26	0.26
				Enterococcaceae				15	00:15:00		0.01	0.01	0.03	0.03
					(slash calls)			15	00:15:00		0.01	0.01	0.03	0.03
				Lactobacillaceae				57	2 days, 9:00:00		0.03	0.05	0.1	0.1
					(slash calls)			57	2 days, 9:00:00		0.03	0.05	0.1	0.1
				Streptococcaceae				31235	30947 : 288		14.56	30	56.54	56.54
					(family level ID only)			58	00:58:00		0.03	0.06	0.1	0.1
					Streptococcus			31177	30947 : 230		14.54	29.94	56.43	56.43
						(genus level ID only)		216	0.15		0.1	0.21	0.39	0.39
						(slash calls)		27279	27265 : 14		12.72	26.2	49.38	49.38
						australis	99.59 - 100	366	15 days, 6:00:00	64.75 : 35.25	0.17	0.35	0.66	0.66
						caballi	100 - 100	11	11:00:00	4 days, 4:00:00	0.01	0.01	0.02	0.02
						constellatus	99.44 - 100	72	3 days, 0:00:00	61.11 : 38.89	0.03	0.07	0.13	0.13
						cristatus	99.6 - 99.6	10	10:00:00	4 days, 4:00:00	0	0.01	0.02	0.02
						mitis	99.11 - 100	315	13 days, 3:00:00	49.84 : 50.16	0.15	0.3	0.57	0.57
						peroris	99.6 - 100	371	15 days, 11:00:00	56.87 : 43.13	0.17	0.36	0.67	0.67
						pseudopneumoniae	99.55 - 100	2107	87 days, 19:00:00	42.57 : 57.43	0.98	2.02	3.81	3.81
						salivarius	100 - 100	148	6 days, 4:00:00	47.3 : 52.7	0.07	0.14	0.27	0.27
						sanguinis	100 - 100	31	1 day, 7:00:00	54.84 : 45.16	0.01	0.03	0.06	0.06
						sinensis	99.44 - 99.44	185	7 days, 17:00:00	44.86 : 55.14	0.09	0.18	0.33	0.33
						troglodytidis	99.4 - 99.4	66	2 days, 18:00:00	69.7 : 30.3	0.03	0.06	0.12	0.12
		Clostridia						767	42 : 725		0.36	0.74	1.39	1.39
			Clostridiales					767	42 : 725		0.36	0.74	1.39	1.39
				Clostridiaceae				455	32 : 423		0.21	0.44	0.82	0.82
					(family level ID only)			423	0.29375		0.2	0.41	0.77	0.77
					(slash calls)			32	1 day, 8:00:00		0.01	0.03	0.06	0.06
				Clostridiales Family XI. Incertae Sedis				91	0.0631944		0.04	0.09	0.16	0.16
					(family level ID only)			91	0.0631944		0.04	0.09	0.16	0.16
				Clostridiales Family XIII. Incertae Sedis				44	00:44:00		0.02	0.04	0.08	0.08
					(family level ID only)			44	00:44:00		0.02	0.04	0.08	0.08
				Lachnospiraceae				50	10:40:00		0.02	0.05	0.09	0.09
					(family level ID only)			40	00:40:00		0.02	0.04	0.07	0.07
					Lachnoanaerobaculum			10	10:00:00		0	0.01	0.02	0.02
						orale	100 - 100	10	10:00:00	4 days, 4:00:00	0	0.01	0.02	0.02
				Veillonellaceae				127	0.0881944		0.06	0.12	0.23	0.23
					(family level ID only)			35	00:35:00		0.02	0.03	0.06	0.06
					Veillonella			92	0.0638889		0.04	0.09	0.17	0.17
						(slash calls)		67	0.0465278		0.03	0.06	0.12	0.12
						dispar	99.22 - 99.22	25	00:25:00	4 days, 4:00:00	0.01	0.02	0.05	0.05
		Erysipelotrichia						27	1 day, 3:00:00		0.01	0.03	0.05	0.05
			Erysipelotrichales					27	1 day, 3:00:00		0.01	0.03	0.05	0.05
				Erysipelotrichaceae				27	1 day, 3:00:00		0.01	0.03	0.05	0.05
					Solobacterium			27	1 day, 3:00:00		0.01	0.03	0.05	0.05
						moorei	99.55 - 99.55	27	1 day, 3:00:00	55.56 : 44.44	0.01	0.03	0.05	0.05
		Negativicutes						1369	57 days, 1:00:00		0.64	1.31	2.48	2.48
			Selenomonadales					1369	57 days, 1:00:00		0.64	1.31	2.48	2.48
				Veillonellaceae				1369	57 days, 1:00:00		0.64	1.31	2.48	2.48
					Veillonella			1369	57 days, 1:00:00		0.64	1.31	2.48	2.48
						(slash calls)		996	41 days, 12:00:00		0.46	0.96	1.8	1.8
						atypica	99.44 - 100	158	6 days, 14:00:00	42.41 : 57.59	0.07	0.15	0.29	0.29
						dispar	99.22 - 100	215	8 days, 23:00:00	48.84 : 51.16	0.1	0.21	0.39	0.39
	Fusobacteria							733	501 : 232		0.34	0.7	1.33	1.33
		Fusobacteriia						733	501 : 232		0.34	0.7	1.33	1.33
			Fusobacteriales					733	501 : 232		0.34	0.7	1.33	1.33
				Fusobacteriaceae				715	501 : 214		0.33	0.69	1.29	1.29
					Fusobacterium			715	501 : 214		0.33	0.69	1.29	1.29
						(slash calls)		74	2 days, 7:19:00		0.03	0.07	0.13	0.13
						nucleatum	99.12 - 99.56	335	13 days, 23:00:00	48.06 : 51.94	0.16	0.32	0.61	0.61
						periodonticum	99.19 - 100	306	111 : 195	2 days, 2:50:00	0.14	0.29	0.55	0.55
				Leptotrichiaceae				18	00:18:00		0.01	0.02	0.03	0.03
					(family level ID only)			18	00:18:00		0.01	0.02	0.03	0.03
	Proteobacteria							13420	11242 : 2178		6.26	12.89	24.29	24.29
		Alphaproteobacteria						39	00:39:00		0.02	0.04	0.07	0.07
			Sphingomonadales					39	00:39:00		0.02	0.04	0.07	0.07
				Sphingomonadaceae				39	00:39:00		0.02	0.04	0.07	0.07
					(family level ID only)			39	00:39:00		0.02	0.04	0.07	0.07
		Betaproteobacteria						5445	4152 : 1293		2.54	5.23	9.86	9.86
			Burkholderiales					42	00:42:00		0.02	0.04	0.08	0.08
				Burkholderiaceae				42	00:42:00		0.02	0.04	0.08	0.08
					(slash calls)			42	00:42:00		0.02	0.04	0.08	0.08
			Neisseriales					5403	4152 : 1251		2.52	5.19	9.78	9.78
				Neisseriaceae				5403	4152 : 1251		2.52	5.19	9.78	9.78
					(family level ID only)			38	00:38:00		0.02	0.04	0.07	0.07
					(slash calls)			91	24 : 67		0.04	0.09	0.16	0.16
					Neisseria			5274	4128 : 1146		2.46	5.07	9.55	9.55
						(genus level ID only)		88	0.0611111		0.04	0.08	0.16	0.16
						(slash calls)		1710	70 days, 20:10:00		0.8	1.64	3.1	3.1
						cinerea	99.63 - 99.63	1048	0.727778	0.0694444	0.49	1.01	1.9	1.9
						flavescens	99.44 - 100	2409	100 days, 9:00:00	77.17 : 22.83	1.12	2.31	4.36	4.36
						meningitidis	99.08 - 99.08	19	19:00:00	0.0694444	0.01	0.02	0.03	0.03
		Epsilonproteobacteria						659	294 : 365		0.31	0.63	1.19	1.19
			Campylobacterales					659	294 : 365		0.31	0.63	1.19	1.19
				Campylobacteraceae				659	294 : 365		0.31	0.63	1.19	1.19
					Campylobacter			659	294 : 365		0.31	0.63	1.19	1.19
						(slash calls)		69	2 days, 21:00:00		0.03	0.07	0.12	0.12
						concisus	99.08 - 100	590	225 : 365	47.29 : 52.71	0.28	0.57	1.07	1.07
		Gammaproteobacteria						7277	6796 : 481		3.39	6.99	13.17	13.17
			Enterobacteriales					53	2 days, 5:00:00		0.02	0.05	0.1	0.1
				Enterobacteriaceae				53	2 days, 5:00:00		0.02	0.05	0.1	0.1
					(slash calls)			53	2 days, 5:00:00		0.02	0.05	0.1	0.1
			Pasteurellales					6770	6346 : 424		3.16	6.5	12.25	12.25
				Pasteurellaceae				6770	6346 : 424		3.16	6.5	12.25	12.25
					(family level ID only)			10	00:10:00		0	0.01	0.02	0.02
					(slash calls)			5548	5330 : 218		2.59	5.33	10.04	10.04
					Haemophilus			881	685 : 196		0.41	0.85	1.59	1.59
						parainfluenzae	99.44 - 100	856	660 : 196	45.09 : 54.91	0.4	0.82	1.55	1.55
						pittmaniae	100 - 100	25	1 day, 1:00:00	2 days, 4:48:00	0.01	0.02	0.05	0.05
					Mannheimia			331	13 days, 19:00:00		0.15	0.32	0.6	0.6
						varigena	99.41 - 100	331	13 days, 19:00:00	87.92 : 12.08	0.15	0.32	0.6	0.6
			Pseudomonadales					444	16 days, 13:47:00		0.21	0.43	0.8	0.8
				Moraxellaceae				444	16 days, 13:47:00		0.21	0.43	0.8	0.8
					(slash calls)			18	00:18:00		0.01	0.02	0.03	0.03
					Acinetobacter			154	5 days, 5:29:00		0.07	0.15	0.28	0.28
						(genus level ID only)		29	00:29:00		0.01	0.03	0.05	0.05
						ursingii	100 - 100	125	5 days, 5:00:00	2 days, 16:36:00	0.06	0.12	0.23	0.23
					Enhydrobacter			272	11 days, 8:00:00		0.13	0.26	0.49	0.49
						aerosaccus	99.4 - 99.4	272	11 days, 8:00:00	62.5 : 37.5	0.13	0.26	0.49	0.49
			Vibrionales					10	00:10:00		0	0.01	0.02	0.02
				Vibrionaceae				10	00:10:00		0	0.01	0.02	0.02
					Photobacterium			10	00:10:00		0	0.01	0.02	0.02
						(genus level ID only)		10	00:10:00		0	0.01	0.02	0.0

## Sheet: 2S
Standard-PCR versus Nested-PCR-2
Sample 2: Standard-PCR
Primer	Phylum	Class	Order	Family	Genus	Species	% ID	Count	DB counters	F:R %	% of total reads	% of valid reads	% of mapped reads	% of mapped reads per primer
(consensus)								169816	168853 : 963		60.54	78.28	100	100
	Actinobacteria							112	4 days, 3:13:00		0.04	0.05	0.07	0.07
		Actinobacteria						112	4 days, 3:13:00		0.04	0.05	0.07	0.07
			Actinomycetales					112	4 days, 3:13:00		0.04	0.05	0.07	0.07
				Microbacteriaceae				112	4 days, 3:13:00		0.04	0.05	0.07	0.07
					Microbacterium			112	4 days, 3:13:00		0.04	0.05	0.07	0.07
						(genus level ID only)		13	00:13:00		0	0.01	0.01	0.01
						(slash calls)		32	1 day, 8:00:00		0.01	0.01	0.02	0.02
						ginsengisoli	99.37 - 100	67	2 days, 19:00:00	61.19 : 38.81	0.02	0.03	0.04	0.04
	Firmicutes							112982	112570 : 412		40.28	52.08	66.53	66.53
		Bacilli						112982	112570 : 412		40.28	52.08	66.53	66.53
			Lactobacillales					112982	112570 : 412		40.28	52.08	66.53	66.53
				Streptococcaceae				112982	112570 : 412		40.28	52.08	66.53	66.53
					(family level ID only)			10	00:10:00		0	0	0.01	0.01
					Streptococcus			112972	112570 : 402		40.27	52.07	66.53	66.53
						(genus level ID only)		339	0.235417		0.12	0.16	0.2	0.2
						(slash calls)		108552	108530 : 22		38.7	50.04	63.92	63.92
						oralis	99.21 - 99.21	24	00:24:00	0.0694444	0.01	0.01	0.01	0.01
						pneumoniae	99.45 - 100	4057	168 days, 8:17:00	34.56 : 65.44	1.45	1.87	2.39	2.39
	Proteobacteria							56722	56184 : 538		20.22	26.15	33.4	33.4
		Betaproteobacteria						93	0.679167		0.03	0.04	0.05	0.05
			Burkholderiales					78	0.0541667		0.03	0.04	0.05	0.05
				Burkholderiaceae				78	0.0541667		0.03	0.04	0.05	0.05
					(slash calls)			78	0.0541667		0.03	0.04	0.05	0.05
			Neisseriales					15	15:00:00		0.01	0.01	0.01	0.01
				Neisseriaceae				15	15:00:00		0.01	0.01	0.01	0.01
					Neisseria			15	15:00:00		0.01	0.01	0.01	0.01
						(slash calls)		15	15:00:00		0.01	0.01	0.01	0.01
		Gammaproteobacteria						56629	56169 : 460		20.19	26.1	33.35	33.35
			Pseudomonadales					56629	56169 : 460		20.19	26.1	33.35	33.35
				Moraxellaceae				56629	56169 : 460		20.19	26.1	33.35	33.35
					(family level ID only)			28	00:28:00		0.01	0.01	0.02	0.02
					Moraxella			56601	56169 : 432		20.18	26.09	33.33	33.33
						(genus level ID only)		432	0.3		0.15	0.2	0.25	0.25
						(slash calls)		33154	33154 : 0		11.82	15.28	19.52	19.52
						caprae	100 - 100	61	2 days, 13:00:00	68.85 : 31.15	0.02	0.03	0.04	0.04
						catarrhalis	99.06 - 100	22954	22954 : 0	56.01 : 43.99	8.18	10.58	13.52	13.52

## Sheet: 2N
Standard-PCR versus Nested-PCR-2
Sample 2: Nested-PCR
Primer	Phylum	Class	Order	Family	Genus	Species	% ID	Count	DB counters	F:R %	% of total reads	% of valid reads	% of mapped reads	% of mapped reads per primer
(consensus)								112835	105732 : 7103		40.96	70.05	100	100
	Firmicutes							70274	63618 : 6656		25.51	43.62	62.28	62.28
		Bacilli						70274	63618 : 6656		25.51	43.62	62.28	62.28
			Bacillales					12	00:12:00		0	0.01	0.01	0.01
				Paenibacillaceae				12	00:12:00		0	0.01	0.01	0.01
					(family level ID only)			12	00:12:00		0	0.01	0.01	0.01
			Lactobacillales					70262	63618 : 6644		25.51	43.62	62.27	62.27
				Streptococcaceae				70262	63618 : 6644		25.51	43.62	62.27	62.27
					(family level ID only)			260	0.180556		0.09	0.16	0.23	0.23
					Streptococcus			70002	63618 : 6384		25.41	43.46	62.04	62.04
						(genus level ID only)		291	0.202083		0.11	0.18	0.26	0.26
						(slash calls)		57737	57726 : 11		20.96	35.84	51.17	51.17
						pneumoniae	99.11 - 100	11974	5892 : 6082	21.7 : 78.3	4.35	7.43	10.61	10.61
	Proteobacteria							42561	42114 : 447		15.45	26.42	37.72	37.72
		Betaproteobacteria						16	16:00:00		0.01	0.01	0.01	0.01
			Neisseriales					16	16:00:00		0.01	0.01	0.01	0.01
				Neisseriaceae				16	16:00:00		0.01	0.01	0.01	0.01
					Neisseria			16	16:00:00		0.01	0.01	0.01	0.01
						(slash calls)		16	16:00:00		0.01	0.01	0.01	0.01
		Gammaproteobacteria						42545	42098 : 447		15.44	26.41	37.71	37.71
			Pseudomonadales					42545	42098 : 447		15.44	26.41	37.71	37.71
				Moraxellaceae				42545	42098 : 447		15.44	26.41	37.71	37.71
					(family level ID only)			340	0.236111		0.12	0.21	0.3	0.3
					Moraxella			42205	42098 : 107		15.32	26.2	37.4	37.4
						(genus level ID only)		107	0.0743056		0.04	0.07	0.09	0.09
						(slash calls)		29100	29100 : 0		10.56	18.06	25.79	25.79
						caprae	100 - 100	89	3 days, 17:00:00	55.06 : 44.94	0.03	0.06	0.08	0.08
						catarrhalis	99.06 - 100	12909	12909 : 0	54.23 : 45.77	4.69	8.01	11.44	11.4

## Sheet: 3S
Standard-PCR versus Nested-PCR-3
Sample 3: Standard-PCR
Primer	Phylum	Class	Order	Family	Genus	Species	% ID	Count	DB counters	F:R %	% of total reads	% of valid reads	% of mapped reads	% of mapped reads per primer
(consensus)								189652	174494 : 15158		66.47	82.78	100	100
	Actinobacteria							284	11 days, 7:13:00		0.1	0.12	0.15	0.15
		Actinobacteria						284	11 days, 7:13:00		0.1	0.12	0.15	0.15
			Actinomycetales					284	11 days, 7:13:00		0.1	0.12	0.15	0.15
				Brevibacteriaceae				10	10:00:00		0	0	0.01	0.01
					Brevibacterium			10	10:00:00		0	0	0.01	0.01
						(slash calls)		10	10:00:00		0	0	0.01	0.01
				Microbacteriaceae				39	1 day, 15:00:00		0.01	0.02	0.02	0.02
					Microbacterium			39	1 day, 15:00:00		0.01	0.02	0.02	0.02
						(slash calls)		10	10:00:00		0	0	0.01	0.01
						ginsengisoli	100 - 100	29	1 day, 5:00:00	4 days, 4:00:00	0.01	0.01	0.02	0.02
				Nocardioidaceae				11	11:00:00		0	0	0.01	0.01
					Friedmanniella			11	11:00:00		0	0	0.01	0.01
						(slash calls)		11	11:00:00		0	0	0.01	0.01
				Propionibacteriaceae				211	8 days, 19:00:00		0.07	0.09	0.11	0.11
					Propionibacterium			211	8 days, 19:00:00		0.07	0.09	0.11	0.11
						acnes	100 - 100	211	8 days, 19:00:00	52.13 : 47.87	0.07	0.09	0.11	0.11
				Pseudonocardiaceae				13	00:13:00		0	0.01	0.01	0.01
					Pseudonocardia			13	00:13:00		0	0.01	0.01	0.01
						(genus level ID only)		13	00:13:00		0	0.01	0.01	0.01
	Bacteroidetes							11	11:00:00		0	0	0.01	0.01
		Bacteroidia						11	11:00:00		0	0	0.01	0.01
			Bacteroidales					11	11:00:00		0	0	0.01	0.01
				Bacteroidaceae				11	11:00:00		0	0	0.01	0.01
					Bacteroides			11	11:00:00		0	0	0.01	0.01
						dorei	100 - 100	11	11:00:00	4 days, 4:00:00	0	0	0.01	0.01
	Cyanobacteria							177	0.122917		0.06	0.08	0.09	0.09
		Nostocophycideae						79	0.0548611		0.03	0.03	0.04	0.04
			Nostocales					79	0.0548611		0.03	0.03	0.04	0.04
				Nostocaceae				79	0.0548611		0.03	0.03	0.04	0.04
					(family level ID only)			79	0.0548611		0.03	0.03	0.04	0.04
		Oscillatoriophycideae						98	0.0680556		0.03	0.04	0.05	0.05
			Oscillatoriales					98	0.0680556		0.03	0.04	0.05	0.05
				Phormidiaceae				98	0.0680556		0.03	0.04	0.05	0.05
					(family level ID only)			98	0.0680556		0.03	0.04	0.05	0.05
	Deinococcus-Thermus							27	1 day, 3:00:00		0.01	0.01	0.01	0.01
		Deinococci						27	1 day, 3:00:00		0.01	0.01	0.01	0.01
			Thermales					27	1 day, 3:00:00		0.01	0.01	0.01	0.01
				Thermaceae				27	1 day, 3:00:00		0.01	0.01	0.01	0.01
					Meiothermus			27	1 day, 3:00:00		0.01	0.01	0.01	0.01
						silvanus	100 - 100	27	1 day, 3:00:00	44.44 : 55.56	0.01	0.01	0.01	0.01
	Firmicutes							14238	14070 : 168		4.99	6.21	7.51	7.51
		Bacilli						14228	14070 : 158		4.99	6.21	7.5	7.5
			Bacillales					22	22:00:00		0.01	0.01	0.01	0.01
				Bacillales incertae sedis				12	12:00:00		0	0.01	0.01	0.01
					Gemella			12	12:00:00		0	0.01	0.01	0.01
						(slash calls)		12	12:00:00		0	0.01	0.01	0.01
				Staphylococcaceae				10	10:00:00		0	0	0.01	0.01
					Staphylococcus			10	10:00:00		0	0	0.01	0.01
						(slash calls)		10	10:00:00		0	0	0.01	0.01
			Lactobacillales					14206	14048 : 158		4.98	6.2	7.49	7.49
				Streptococcaceae				14206	14048 : 158		4.98	6.2	7.49	7.49
					(family level ID only)			59	00:59:00		0.02	0.03	0.03	0.03
					Streptococcus			14147	14048 : 99		4.96	6.18	7.46	7.46
						(genus level ID only)		99	0.06875		0.03	0.04	0.05	0.05
						(slash calls)		11098	11098 : 0		3.89	4.84	5.85	5.85
						mitis	100 - 100	273	11 days, 9:00:00	44.32 : 55.68	0.1	0.12	0.14	0.14
						pseudopneumoniae	99.12 - 100	2677	111 days, 13:00:00	42.25 : 57.75	0.94	1.17	1.41	1.41
		Clostridia						10	00:10:00		0	0	0.01	0.01
			Clostridiales					10	00:10:00		0	0	0.01	0.01
				Peptoniphilaceae				10	00:10:00		0	0	0.01	0.01
					(family level ID only)			10	00:10:00		0	0	0.01	0.01
	Proteobacteria							174915	160115 : 14800		61.31	76.35	92.23	92.23
		Alphaproteobacteria						114	0.652778		0.04	0.05	0.06	0.06
			Caulobacterales					14	14:00:00		0	0.01	0.01	0.01
				Caulobacteraceae				14	14:00:00		0	0.01	0.01	0.01
					Brevundimonas			14	14:00:00		0	0.01	0.01	0.01
						(slash calls)		14	14:00:00		0	0.01	0.01	0.01
			Rhodospirillales					100	0.0694444		0.04	0.04	0.05	0.05
				Acetobacteraceae				100	0.0694444		0.04	0.04	0.05	0.05
					(family level ID only)			100	0.0694444		0.04	0.04	0.05	0.05
		Betaproteobacteria						174767	160067 : 14700		61.25	76.29	92.15	92.15
			Burkholderiales					36	00:36:00		0.01	0.02	0.02	0.02
				Burkholderiaceae				36	00:36:00		0.01	0.02	0.02	0.02
					(slash calls)			36	00:36:00		0.01	0.02	0.02	0.02
			Neisseriales					174731	160067 : 14664		61.24	76.27	92.13	92.13
				Neisseriaceae				174731	160067 : 14664		61.24	76.27	92.13	92.13
					(slash calls)			42	1 day, 18:00:00		0.01	0.02	0.02	0.02
					Neisseria			174689	160025 : 14664		61.23	76.25	92.11	92.11
						(genus level ID only)		7730	5.36806		2.71	3.37	4.08	4.08
						(slash calls)		82388	81800 : 588		28.88	35.96	43.44	43.44
						cinerea	99.08 - 100	69	23:46:00	60.87 : 39.13	0.02	0.03	0.04	0.04
						gonorrhoeae	100 - 100	64	2 days, 16:00:00	54.69 : 45.31	0.02	0.03	0.03	0.03
						lactamica	100 - 100	74	3 days, 2:00:00	62.16 : 37.84	0.03	0.03	0.04	0.04
						meningitidis	99.08 - 100	84352	78052 : 6300	57.28 : 42.72	29.56	36.82	44.48	44.48
						polysaccharea	100 - 100	12	12:00:00	4 days, 4:00:00	0	0.01	0.01	0.01
		Gammaproteobacteria						34	1 day, 10:00:00		0.01	0.01	0.02	0.02
			Pasteurellales					11	11:00:00		0	0	0.01	0.01
				Pasteurellaceae				11	11:00:00		0	0	0.01	0.01
					(slash calls)			11	11:00:00		0	0	0.01	0.01
			Pseudomonadales					23	23:00:00		0.01	0.01	0.01	0.01
				Moraxellaceae				23	23:00:00		0.01	0.01	0.01	0.01
					Moraxella			23	23:00:00		0.01	0.01	0.01	0.01
						(slash calls)		23	23:00:00		0.01	0.01	0.01	0.0

## Sheet: 3N
Standard-PCR versus Nested-PCR-3
Sample 3: Nested-PCR
Primer	Phylum	Class	Order	Family	Genus	Species	% ID	Count	DB counters	F:R %	% of total reads	% of valid reads	% of mapped reads	% of mapped reads per primer
(consensus)								104501	96533 : 7968		36.97	67.25	100	100
	Actinobacteria							744	28 days, 19:53:00		0.26	0.48	0.71	0.71
		Actinobacteria						744	28 days, 19:53:00		0.26	0.48	0.71	0.71
			Actinomycetales					744	28 days, 19:53:00		0.26	0.48	0.71	0.71
				Corynebacteriaceae				14	14:00:00		0	0.01	0.01	0.01
					Corynebacterium			14	14:00:00		0	0.01	0.01	0.01
						propinquum	99.1 - 99.1	14	14:00:00	0.0694444	0	0.01	0.01	0.01
				Microbacteriaceae				292	11 days, 10:18:00		0.1	0.19	0.28	0.28
					(family level ID only)			18	00:18:00		0.01	0.01	0.02	0.02
					Microbacterium			274	11 days, 10:00:00		0.1	0.18	0.26	0.26
						(slash calls)		259	10 days, 19:00:00		0.09	0.17	0.25	0.25
						ginsengisoli	100 - 100	15	15:00:00	0.0694444	0.01	0.01	0.01	0.01
				Nocardioidaceae				29	1 day, 5:00:00		0.01	0.02	0.03	0.03
					Friedmanniella			29	1 day, 5:00:00		0.01	0.02	0.03	0.03
						(slash calls)		29	1 day, 5:00:00		0.01	0.02	0.03	0.03
				Propionibacteriaceae				398	15 days, 14:24:00		0.14	0.26	0.38	0.38
					(family level ID only)			24	00:24:00		0.01	0.02	0.02	0.02
					Propionibacterium			374	15 days, 14:00:00		0.13	0.24	0.36	0.36
						acnes	99.61 - 100	374	15 days, 14:00:00	51.6 : 48.4	0.13	0.24	0.36	0.36
				Pseudonocardiaceae				11	00:11:00		0	0.01	0.01	0.01
					Pseudonocardia			11	00:11:00		0	0.01	0.01	0.01
						(genus level ID only)		11	00:11:00		0	0.01	0.01	0.01
	Bacteroidetes							301	147 : 154		0.11	0.19	0.29	0.29
		Bacteroidia						285	147 : 138		0.1	0.18	0.27	0.27
			Bacteroidales					285	147 : 138		0.1	0.18	0.27	0.27
				Prevotellaceae				285	147 : 138		0.1	0.18	0.27	0.27
					Prevotella			285	147 : 138		0.1	0.18	0.27	0.27
						(slash calls)		17	00:17:00		0.01	0.01	0.02	0.02
						histicola	99.11 - 99.11	136	5 days, 16:00:00	51.47 : 48.53	0.05	0.09	0.13	0.13
						nigrescens	99.42 - 100	132	0.542361	50.76 : 49.24	0.05	0.08	0.13	0.13
		Cytophagia						16	00:16:00		0.01	0.01	0.02	0.02
			Cytophagales					16	00:16:00		0.01	0.01	0.02	0.02
				Cytophagaceae				16	00:16:00		0.01	0.01	0.02	0.02
					Cytophaga			16	00:16:00		0.01	0.01	0.02	0.02
						aurantiaca	100 - 100	16	00:16:00	4 days, 4:00:00	0.01	0.01	0.02	0.02
	Cyanobacteria							1577	1.09514		0.56	1.01	1.51	1.51
		Nostocophycideae						115	0.0798611		0.04	0.07	0.11	0.11
			Nostocales					115	0.0798611		0.04	0.07	0.11	0.11
				Nostocaceae				115	0.0798611		0.04	0.07	0.11	0.11
					(family level ID only)			115	0.0798611		0.04	0.07	0.11	0.11
		Oscillatoriophycideae						1462	1.01528		0.52	0.94	1.4	1.4
			Oscillatoriales					1462	1.01528		0.52	0.94	1.4	1.4
				Phormidiaceae				1462	1.01528		0.52	0.94	1.4	1.4
					(family level ID only)			1462	1.01528		0.52	0.94	1.4	1.4
	Deinococcus-Thermus							38	1 day, 14:00:00		0.01	0.02	0.04	0.04
		Deinococci						38	1 day, 14:00:00		0.01	0.02	0.04	0.04
			Thermales					38	1 day, 14:00:00		0.01	0.02	0.04	0.04
				Thermaceae				38	1 day, 14:00:00		0.01	0.02	0.04	0.04
					Meiothermus			38	1 day, 14:00:00		0.01	0.02	0.04	0.04
						silvanus	100 - 100	38	1 day, 14:00:00	39.47 : 60.53	0.01	0.02	0.04	0.04
	Firmicutes							24875	21714 : 3161		8.8	16.01	23.8	23.8
		Bacilli						24854	21693 : 3161		8.79	15.99	23.78	23.78
			Bacillales					14	00:14:00		0	0.01	0.01	0.01
				Paenibacillaceae				14	00:14:00		0	0.01	0.01	0.01
					(family level ID only)			14	00:14:00		0	0.01	0.01	0.01
			Lactobacillales					24840	21693 : 3147		8.79	15.98	23.77	23.77
				Streptococcaceae				24840	21693 : 3147		8.79	15.98	23.77	23.77
					(family level ID only)			567	0.39375		0.2	0.36	0.54	0.54
					Streptococcus			24273	21693 : 2580		8.59	15.62	23.23	23.23
						(genus level ID only)		1069	0.742361		0.38	0.69	1.02	1.02
						(slash calls)		7952	7250 : 702		2.81	5.12	7.61	7.61
						infantis	99.5 - 99.5	794	0.551389	0.0694444	0.28	0.51	0.76	0.76
						mitis	99.56 - 100	250	10 days, 10:00:00	2 days, 0:52:00	0.09	0.16	0.24	0.24
						pneumoniae	99.11 - 99.11	15	00:15:00	4 days, 4:00:00	0.01	0.01	0.01	0.01
						pseudopneumoniae	99.1 - 100	14193	14193 : 0	36.9 : 63.1	5.02	9.13	13.58	13.58
		Clostridia						21	21:00:00		0.01	0.01	0.02	0.02
			Clostridiales					21	21:00:00		0.01	0.01	0.02	0.02
				Clostridiales Family XI. Incertae Sedis				21	21:00:00		0.01	0.01	0.02	0.02
					Finegoldia			21	21:00:00		0.01	0.01	0.02	0.02
						magna	100 - 100	21	21:00:00	52.38 : 47.62	0.01	0.01	0.02	0.02
	Proteobacteria							76966	73943 : 3023		27.23	49.53	73.65	73.65
		Alphaproteobacteria						290	46 : 244		0.1	0.19	0.28	0.28
			Caulobacterales					10	10:00:00		0	0.01	0.01	0.01
				Caulobacteraceae				10	10:00:00		0	0.01	0.01	0.01
					Brevundimonas			10	10:00:00		0	0.01	0.01	0.01
						(slash calls)		10	10:00:00		0	0.01	0.01	0.01
			Rhodobacterales					49	1 day, 2:23:00		0.02	0.03	0.05	0.05
				Rhodobacteraceae				49	1 day, 2:23:00		0.02	0.03	0.05	0.05
					(family level ID only)			23	00:23:00		0.01	0.01	0.02	0.02
					Paracoccus			26	1 day, 2:00:00		0.01	0.02	0.02	0.02
						(slash calls)		26	1 day, 2:00:00		0.01	0.02	0.02	0.02
			Rhodospirillales					221	0.153472		0.08	0.14	0.21	0.21
				Acetobacteraceae				221	0.153472		0.08	0.14	0.21	0.21
					(family level ID only)			221	0.153472		0.08	0.14	0.21	0.21
			Sphingomonadales					10	10:00:00		0	0.01	0.01	0.01
				Sphingomonadaceae				10	10:00:00		0	0.01	0.01	0.01
					Sphingomonas			10	10:00:00		0	0.01	0.01	0.01
						(slash calls)		10	10:00:00		0	0.01	0.01	0.01
		Betaproteobacteria						76260	73481 : 2779		26.98	49.07	72.98	72.98
			Neisseriales					76260	73481 : 2779		26.98	49.07	72.98	72.98
				Neisseriaceae				76260	73481 : 2779		26.98	49.07	72.98	72.98
					(family level ID only)			639	437 : 202		0.23	0.41	0.61	0.61
					(slash calls)			67	1 day, 8:35:00		0.02	0.04	0.06	0.06
					Neisseria			75554	73012 : 2542		26.73	48.62	72.3	72.3
						(genus level ID only)		486	0.3375		0.17	0.31	0.47	0.47
						(slash calls)		45383	45306 : 77		16.06	29.2	43.43	43.43
						gonorrhoeae	100 - 100	38	1 day, 14:00:00	42.11 : 57.89	0.01	0.02	0.04	0.04
						lactamica	100 - 100	29	1 day, 5:00:00	4 days, 4:00:00	0.01	0.02	0.03	0.03
						meningitidis	99.07 - 100	29618	27639 : 1979	59.61 : 40.39	10.48	19.06	28.34	28.34
		Gammaproteobacteria						416	17 days, 8:00:00		0.15	0.27	0.4	0.4
			Pasteurellales					61	2 days, 13:00:00		0.02	0.04	0.06	0.06
				Pasteurellaceae				61	2 days, 13:00:00		0.02	0.04	0.06	0.06
					(slash calls)			61	2 days, 13:00:00		0.02	0.04	0.06	0.06
			Pseudomonadales					355	14 days, 19:00:00		0.13	0.23	0.34	0.34
				Moraxellaceae				355	14 days, 19:00:00		0.13	0.23	0.34	0.34
					Enhydrobacter			334	13 days, 22:00:00		0.12	0.21	0.32	0.32
						aerosaccus	99.4 - 99.4	334	13 days, 22:00:00	68.86 : 31.14	0.12	0.21	0.32	0.32
					Moraxella			21	21:00:00		0.01	0.01	0.02	0.02
						(slash calls)		11	11:00:00		0	0.01	0.01	0.01
						catarrhalis	100 - 100	10	10:00:00	4 days, 4:00:00	0	0.01	0.01	0.0

## Sheet: 4S
Standard-PCR versus Nested-PCR-4
Sample 4: Standard-PCR
Primer	Phylum	Class	Order	Family	Genus	Species	% ID	Count	DB counters	F:R %	% of total reads	% of valid reads	% of mapped reads	% of mapped reads per primer
(consensus)								313558	285380 : 28178		63.95	84.4	100	100
	Actinobacteria							681	619 : 62		0.14	0.18	0.22	0.22
		Actinobacteria						681	619 : 62		0.14	0.18	0.22	0.22
			Actinomycetales					681	619 : 62		0.14	0.18	0.22	0.22
				Corynebacteriaceae				120	5 days, 0:00:00		0.02	0.03	0.04	0.04
					Corynebacterium			120	5 days, 0:00:00		0.02	0.03	0.04	0.04
						pseudodiphtheriticum	100 - 100	120	5 days, 0:00:00	55.83 : 44.17	0.02	0.03	0.04	0.04
				Micrococcaceae				561	499 : 62		0.11	0.15	0.18	0.18
					Rothia			561	499 : 62		0.11	0.15	0.18	0.18
						(slash calls)		10	10:00:00		0	0	0	0
						dentocariosa	100 - 100	37	1 day, 13:00:00	62.16 : 37.84	0.01	0.01	0.01	0.01
						mucilaginosa	99.11 - 100	514	452 : 62	47.08 : 52.92	0.1	0.14	0.16	0.16
	Firmicutes							34156	33682 : 474		6.97	9.19	10.89	10.89
		Bacilli						34143	33669 : 474		6.96	9.19	10.89	10.89
			Bacillales					296	183 : 113		0.06	0.08	0.09	0.09
				Bacillales incertae sedis				183	7 days, 15:00:00		0.04	0.05	0.06	0.06
					Gemella			183	7 days, 15:00:00		0.04	0.05	0.06	0.06
						(slash calls)		121	5 days, 1:00:00		0.02	0.03	0.04	0.04
						haemolysans	100 - 100	62	2 days, 14:00:00	53.23 : 46.77	0.01	0.02	0.02	0.02
				Paenibacillaceae				113	0.0784722		0.02	0.03	0.04	0.04
					(family level ID only)			113	0.0784722		0.02	0.03	0.04	0.04
			Lactobacillales					33847	33486 : 361		6.9	9.11	10.79	10.79
				Lactobacillaceae				11	11:00:00		0	0	0	0
					Lactobacillus			11	11:00:00		0	0	0	0
						fermentum	100 - 100	11	11:00:00	4 days, 4:00:00	0	0	0	0
				Streptococcaceae				33836	33475 : 361		6.9	9.11	10.79	10.79
					(family level ID only)			230	0.159722		0.05	0.06	0.07	0.07
					Streptococcus			33606	33475 : 131		6.85	9.05	10.72	10.72
						(genus level ID only)		110	0.0763889		0.02	0.03	0.04	0.04
						(slash calls)		31694	31694 : 0		6.46	8.53	10.11	10.11
						anginosus	100 - 100	16	16:00:00	4 days, 4:00:00	0	0	0.01	0.01
						australis	100 - 100	111	4 days, 15:00:00	63.06 : 36.94	0.02	0.03	0.04	0.04
						intermedius	100 - 100	13	13:00:00	4 days, 4:00:00	0	0	0	0
						mitis	100 - 100	35	1 day, 11:00:00	34.29 : 65.71	0.01	0.01	0.01	0.01
						parasanguinis	100 - 100	21	00:21:00	52.38 : 47.62	0	0.01	0.01	0.01
						peroris	100 - 100	51	2 days, 3:00:00	66.67 : 33.33	0.01	0.01	0.02	0.02
						pneumoniae	99.56 - 100	1503	62 days, 15:00:00	31.8 : 68.2	0.31	0.4	0.48	0.48
						sinensis	99.44 - 99.44	52	2 days, 4:00:00	53.85 : 46.15	0.01	0.01	0.02	0.02
		Negativicutes						13	13:00:00		0	0	0	0
			Selenomonadales					13	13:00:00		0	0	0	0
				Veillonellaceae				13	13:00:00		0	0	0	0
					Veillonella			13	13:00:00		0	0	0	0
						rogosae	99.61 - 99.61	13	13:00:00	4 days, 4:00:00	0	0	0	0
	Fusobacteria							28	1 day, 4:00:00		0.01	0.01	0.01	0.01
		Fusobacteriia						28	1 day, 4:00:00		0.01	0.01	0.01	0.01
			Fusobacteriales					28	1 day, 4:00:00		0.01	0.01	0.01	0.01
				Fusobacteriaceae				28	1 day, 4:00:00		0.01	0.01	0.01	0.01
					Fusobacterium			28	1 day, 4:00:00		0.01	0.01	0.01	0.01
						nucleatum	99.56 - 99.56	28	1 day, 4:00:00	46.43 : 53.57	0.01	0.01	0.01	0.01
	Proteobacteria							278693	251051 : 27642		56.84	75.02	88.88	88.88
		Gammaproteobacteria						278693	251051 : 27642		56.84	75.02	88.88	88.88
			Enterobacteriales					57	2 days, 9:00:00		0.01	0.02	0.02	0.02
				Enterobacteriaceae				57	2 days, 9:00:00		0.01	0.02	0.02	0.02
					(slash calls)			57	2 days, 9:00:00		0.01	0.02	0.02	0.02
			Pasteurellales					278601	250959 : 27642		56.82	74.99	88.85	88.85
				Pasteurellaceae				278601	250959 : 27642		56.82	74.99	88.85	88.85
					(family level ID only)			378	0.2625		0.08	0.1	0.12	0.12
					(slash calls)			16593	15354 : 1239		3.38	4.47	5.29	5.29
					Actinobacillus			11	11:00:00		0	0	0	0
						scotiae	99.42 - 99.42	11	11:00:00	4 days, 4:00:00	0	0	0	0
					Gallibacterium			46	18:28:00		0.01	0.01	0.01	0.01
						(slash calls)		18	18:00:00		0	0	0.01	0.01
						anatis	100 - 100	28	00:28:00	4 days, 4:00:00	0.01	0.01	0.01	0.01
					Haemophilus			261495	235498 : 25997		53.33	70.39	83.4	83.4
						(genus level ID only)		9116	6.33056		1.86	2.45	2.91	2.91
						(slash calls)		146907	131646 : 15261		29.96	39.54	46.85	46.85
						aegyptius	99.19 - 100	92928	92928 : 0	59.84 : 40.16	18.95	25.01	29.64	29.64
						influenzae	99.08 - 100	12544	10924 : 1620	34.25 : 65.75	2.56	3.38	4	4
					Pasteurella			78	3 days, 6:00:00		0.02	0.02	0.02	0.02
						(slash calls)		78	3 days, 6:00:00		0.02	0.02	0.02	0.02
			Pseudomonadales					35	1 day, 11:00:00		0.01	0.01	0.01	0.01
				Pseudomonadaceae				35	1 day, 11:00:00		0.01	0.01	0.01	0.01
					Pseudomonas			35	1 day, 11:00:00		0.01	0.01	0.01	0.01
						(slash calls)		35	1 day, 11:00:00		0.01	0.01	0.01	0.01

## Sheet: 4N
Standard-PCR versus Nested-PCR-4
Sample 4: Nested-PCR
Primer	Phylum	Class	Order	Family	Genus	Species	% ID	Count	DB counters	F:R %	% of total reads	% of valid reads	% of mapped reads	% of mapped reads per primer
(consensus)								128270	113560 : 14710		43.19	64.1	100	100
	Actinobacteria							15	15:00:00		0.01	0.01	0.01	0.01
		Actinobacteria						15	15:00:00		0.01	0.01	0.01	0.01
			Actinomycetales					15	15:00:00		0.01	0.01	0.01	0.01
				Micrococcaceae				15	15:00:00		0.01	0.01	0.01	0.01
					Rothia			15	15:00:00		0.01	0.01	0.01	0.01
						mucilaginosa	100 - 100	15	15:00:00	0.0694444	0.01	0.01	0.01	0.01
	Firmicutes							15997	14192 : 1805		5.39	7.99	12.47	12.47
		Bacilli						15822	14192 : 1630		5.33	7.91	12.33	12.33
			Bacillales					154	0.106944		0.05	0.08	0.12	0.12
				Paenibacillaceae				154	0.106944		0.05	0.08	0.12	0.12
					(family level ID only)			154	0.106944		0.05	0.08	0.12	0.12
			Lactobacillales					15668	14192 : 1476		5.28	7.83	12.21	12.21
				Streptococcaceae				15668	14192 : 1476		5.28	7.83	12.21	12.21
					(family level ID only)			1382	0.959722		0.47	0.69	1.08	1.08
					Streptococcus			14286	14192 : 94		4.81	7.14	11.14	11.14
						(genus level ID only)		94	0.0652778		0.03	0.05	0.07	0.07
						(slash calls)		13457	13457 : 0		4.53	6.72	10.49	10.49
						mitis	100 - 100	13	13:00:00	0.0694444	0	0.01	0.01	0.01
						peroris	100 - 100	26	1 day, 2:00:00	46.15 : 53.85	0.01	0.01	0.02	0.02
						pneumoniae	99.56 - 100	696	29 days, 0:00:00	31.75 : 68.25	0.23	0.35	0.54	0.54
		Erysipelotrichia						175	0.121528		0.06	0.09	0.14	0.14
			Erysipelotrichales					175	0.121528		0.06	0.09	0.14	0.14
				Erysipelotrichaceae				175	0.121528		0.06	0.09	0.14	0.14
					(family level ID only)			175	0.121528		0.06	0.09	0.14	0.14
	Proteobacteria							112258	99353 : 12905		37.8	56.1	87.52	87.52
		Gammaproteobacteria						112258	99353 : 12905		37.8	56.1	87.52	87.52
			Enterobacteriales					22	22:00:00		0.01	0.01	0.02	0.02
				Enterobacteriaceae				22	22:00:00		0.01	0.01	0.02	0.02
					(slash calls)			22	22:00:00		0.01	0.01	0.02	0.02
			Pasteurellales					112224	99319 : 12905		37.79	56.08	87.49	87.49
				Pasteurellaceae				112224	99319 : 12905		37.79	56.08	87.49	87.49
					(family level ID only)			1011	0.702083		0.34	0.51	0.79	0.79
					(slash calls)			6106	4795 : 1311		2.06	3.05	4.76	4.76
					Gallibacterium			49	12:37:00		0.02	0.02	0.04	0.04
						(slash calls)		12	12:00:00		0	0.01	0.01	0.01
						anatis	100 - 100	37	00:37:00	56.76 : 43.24	0.01	0.02	0.03	0.03
					Haemophilus			104978	94432 : 10546		35.35	52.46	81.84	81.84
						(genus level ID only)		2226	1.54583		0.75	1.11	1.74	1.74
						(slash calls)		28779	20938 : 7841		9.69	14.38	22.44	22.44
						aegyptius	99.19 - 100	71457	71457 : 0	60.02 : 39.98	24.06	35.71	55.71	55.71
						influenzae	99.08 - 100	2516	2037 : 479	47.85 : 52.15	0.85	1.26	1.96	1.96
					Pasteurella			80	3 days, 8:00:00		0.03	0.04	0.06	0.06
						(slash calls)		80	3 days, 8:00:00		0.03	0.04	0.06	0.06
			Pseudomonadales					12	12:00:00		0	0.01	0.01	0.01
				Pseudomonadaceae				12	12:00:00		0	0.01	0.01	0.01
					Pseudomonas			12	12:00:00		0	0.01	0.01	0.01
						(slash calls)		12	12:00:00		0	0.01	0.01	0.01

## Sheet: 5S
Standard-PCR versus Nested-PCR-5
Sample 5: Standard-PCR
Primer	Phylum	Class	Order	Family	Genus	Species	% ID	Count	DB counters	F:R %	% of total reads	% of valid reads	% of mapped reads	% of mapped reads per primer
(consensus)								169134	164458 : 4676		61.05	84.58	100	100
	Firmicutes							139	5 days, 19:00:00		0.05	0.07	0.08	0.08
		Bacilli						139	5 days, 19:00:00		0.05	0.07	0.08	0.08
			Lactobacillales					139	5 days, 19:00:00		0.05	0.07	0.08	0.08
				Streptococcaceae				139	5 days, 19:00:00		0.05	0.07	0.08	0.08
					Streptococcus			139	5 days, 19:00:00		0.05	0.07	0.08	0.08
						(slash calls)		127	5 days, 7:00:00		0.05	0.06	0.08	0.08
						australis	100 - 100	12	12:00:00	4 days, 4:00:00	0	0.01	0.01	0.01
	Proteobacteria							168995	164319 : 4676		61	84.51	99.92	99.92
		Alphaproteobacteria						13	00:13:00		0	0.01	0.01	0.01
			Rhodospirillales					13	00:13:00		0	0.01	0.01	0.01
				Rhodospirillaceae				13	00:13:00		0	0.01	0.01	0.01
					(slash calls)			13	00:13:00		0	0.01	0.01	0.01
		Betaproteobacteria						54	2 days, 6:00:00		0.02	0.03	0.03	0.03
			Neisseriales					54	2 days, 6:00:00		0.02	0.03	0.03	0.03
				Neisseriaceae				54	2 days, 6:00:00		0.02	0.03	0.03	0.03
					Neisseria			54	2 days, 6:00:00		0.02	0.03	0.03	0.03
						(slash calls)		44	1 day, 20:00:00		0.02	0.02	0.03	0.03
						perflava	100 - 100	10	10:00:00	0.0694444	0	0.01	0.01	0.01
		Gammaproteobacteria						168928	164265 : 4663		60.98	84.47	99.88	99.88
			Enterobacteriales					47	00:47:00		0.02	0.02	0.03	0.03
				Enterobacteriaceae				47	00:47:00		0.02	0.02	0.03	0.03
					(family level ID only)			47	00:47:00		0.02	0.02	0.03	0.03
			Oceanospirillales					34	1 day, 10:00:00		0.01	0.02	0.02	0.02
				Hahellaceae				34	1 day, 10:00:00		0.01	0.02	0.02	0.02
					Zooshikella			34	1 day, 10:00:00		0.01	0.02	0.02	0.02
						ganghwensis	100 - 100	34	1 day, 10:00:00	58.82 : 41.18	0.01	0.02	0.02	0.02
			Pasteurellales					1629	1425 : 204		0.59	0.81	0.96	0.96
				Pasteurellaceae				1629	1425 : 204		0.59	0.81	0.96	0.96
					(family level ID only)			10	00:10:00		0	0.01	0.01	0.01
					(slash calls)			611	25 days, 11:00:00		0.22	0.31	0.36	0.36
					Haemophilus			930	736 : 194		0.34	0.47	0.55	0.55
						(slash calls)		339	207 : 132		0.12	0.17	0.2	0.2
						aegyptius	99.44 - 99.61	398	16 days, 14:00:00	56.78 : 43.22	0.14	0.2	0.24	0.24
						haemolyticus	99.54 - 99.54	28	00:28:00	53.57 : 46.43	0.01	0.01	0.02	0.02
						influenzae	99.54 - 99.61	165	5 days, 11:34:00	56.97 : 43.03	0.06	0.08	0.1	0.1
					Pasteurella			78	3 days, 6:00:00		0.03	0.04	0.05	0.05
						multocida	99.11 - 99.11	78	3 days, 6:00:00	39.74 : 60.26	0.03	0.04	0.05	0.05
			Pseudomonadales					167173	162806 : 4367		60.35	83.6	98.84	98.84
				Pseudomonadaceae				167173	162806 : 4367		60.35	83.6	98.84	98.84
					(family level ID only)			10	00:10:00		0	0.01	0.01	0.01
					(slash calls)			683	72 : 611		0.25	0.34	0.4	0.4
					Pseudomonas			166480	162734 : 3746		60.1	83.25	98.43	98.43
						(genus level ID only)		284	0.197222		0.1	0.14	0.17	0.17
						(slash calls)		162661	162638 : 23		58.72	81.34	96.17	96.17
						chlororaphis	99.49 - 100	58	2 days, 10:00:00	0.0694444	0.02	0.03	0.03	0.03
						composti	100 - 100	11	11:00:00	0.0694444	0	0.01	0.01	0.01
						fluorescens	100 - 100	10	10:00:00	4 days, 4:00:00	0	0.01	0.01	0.01
						libanensis	100 - 100	17	17:00:00	0.0694444	0.01	0.01	0.01	0.01
						sp.	99.11 - 99.44	3439	2.38819	56.73 : 43.27	1.24	1.72	2.03	2.03
			Thiotrichales					45	00:45:00		0.02	0.02	0.03	0.03
				Thiotrichaceae				45	00:45:00		0.02	0.02	0.03	0.03
					(family level ID only)			45	00:45:00		0.02	0.02	0.03	0.03

[truncated: 3 more sheets: 5N, 6S, 6N]
