# Supplementary material for: Lung microbiome on admission in critically ill patients with acute bacterial and viral pneumonia
Source: Sci Rep. 2023 Oct 18;13:17724. doi: 10.1038/s41598-023-45007-4 (PMC10584954; doi:10.1038/s41598-023-45007-4)
Supplement: Supplementary file 2 — Supplementary Table S2. [file 41598_2023_45007_MOESM2_ESM.xlsx]

## Sheet: S2 Phylum
Supplementary Table S2. Lung microbiome at the phylum and genus levels and number of different genus found in the control group. Original microbiome data of each sample is shown in separate sheets.
Phylum	Control 1		Control 2		Control 3		Control 4		Control 5		Control 6		Average
	Reads counta	%b	Reads counta	%b	Reads counta	%b	Reads counta	%b	Reads counta	%b	Reads counta	%b	%c
Acidobacteria											103	0.00483364	0.000805606
Actinobacteria	3034	0.0755497	26144	0.518998	14033	0.23377	21934	0.152524	8004	0.205126	4130	0.193815	0.229964
Armatimonadetes											91	0.0042705	0.000711749
Bacteroidetes	6887	0.171493	781	0.015504	4330	0.0721318	1943	0.0135112	2541	0.0651205	1443	0.0677179	0.0675798
Chlamydiae											26	0.00122014	0.000203357
Chloroflexi					127	0.00211564	23	0.000159937			261	0.0122483	0.00242065
Cyanobacteria			98	0.00194545	191	0.0031818	66339	0.461306	245	0.00627883	41	0.00192407	0.079106
Deinococcus-Thermus			64	0.0012705							41	0.00192407	0.000532428
Firmicutes	13059	0.325182	2128	0.042244	17945	0.298939	37790	0.262783	8714	0.223321	6365	0.2987	0.241862
Fusobacteria	1521	0.0378744			252	0.00419797	106	0.000737099	83	0.00212711	19	0.000891642	0.00763805
Nitrospirae							16	0.00011126					1.85434e-05
Planctomycetes									303	0.00776525	129	0.00605378	0.00230317
Proteobacteria	15486	0.385617	21159	0.420038	22983	0.382865	15597	0.108458	19130	0.490261	8650	0.405932	0.365529
Spirochaetes	14	0.000348614			168	0.00279865							0.000524544
Tenericutes	94	0.0023407									10	0.000469285	0.00046833
Verrucomicrobia	64	0.00159367					59	0.000410272					0.00033399
Total	40159	1	50374	1	60029	1	143807	1	39020	1	21309	1	1
a. Number of reads
b. Percentage of reads
c. Average of percentages

## Sheet: S2 Genus
	Control 1		Control 2		Control 3		Control 4		Control 5		Control 6		Average
Total Genus in sample	n=32		n=45		n=65		n=147		n=76		n=68		n=72
Genus	Reads counta	%b	Reads counta	%b	Reads counta	%b	Reads counta	%b	Reads counta	%b	Reads counta	%b	%c
Acinetobacter	722	0.0179785			2115	0.035233	1468	0.0102081	3043	0.0779856	2560	0.120137	0.0435904
Actinomyces	950	0.023656											0.00394266
Aerococcus					1332	0.0221893	2049	0.0142483					0.00607292
Aeromonas											514	0.0241213	0.00402021
Bacillus							1637	0.0113833			277	0.0129992	0.00406375
Bifidobacterium											266	0.012483	0.0020805
Brevundimonas			2459	0.0487703					471	0.0120707			0.0101402
Campylobacter	1368	0.0340646											0.00567743
Cellvibrio											243	0.0114036	0.00190061
Cloacibacterium									664	0.0170169			0.00283615
Corynebacterium			2100	0.0416501	2320	0.038648	9152	0.0636409	1716	0.0439774	1749	0.082078	0.0449991
Desemzia					8255	0.137517							0.0229195
Enhydrobacter			5337	0.105851	1584	0.0263872			1454	0.0372629	685	0.032146	0.0336078
Enterococcus					874	0.0145596	6986	0.048579	2809	0.0719887	4710	0.221033	0.0593601
Flavobacterium									1036	0.0265505	453	0.0212586	0.00796819
Fusobacterium	891	0.0221868											0.0036978
Gemella	413	0.0102841											0.00171402
Haemophilus	1787	0.0444981											0.00741635
Leuconostoc											225	0.0105589	0.00175982
Mannheimia	2636	0.0656391											0.0109398
Marinomonas			4504	0.0893296									0.0148883
Methylobacterium									512	0.0131215	755	0.035431	0.00809209
Microbacterium	488	0.0121517	644	0.0127727	5066	0.0843925	2436	0.0169394	1648	0.0422348	558	0.0261861	0.0324462
Moraxella	606	0.01509							803	0.0205792			0.00594487
Neisseria	2478	0.0617047											0.0102841
Nocardia			568	0.0112654									0.00187756
Paracoccus			1291	0.0256049									0.00426749
Pelomonas			1565	0.0310393	2599	0.0432957			745	0.0190928			0.0155713
Porphyromonas	437	0.0108817											0.00181362
Prevotella	5418	0.134914			1399	0.0233054					260	0.0122014	0.0284034
Propionibacterium			6701	0.132904	4333	0.0721818	4896	0.0340456	1716	0.0439774	776	0.0364165	0.0532542
Pseudokineococcus									666	0.0170682			0.0028447
Pseudomonas									901	0.0230907	595	0.0279225	0.0085022
Rickettsiella					3976	0.0662347							0.0110391
Roseomonas					1111	0.0185077							0.00308462
Rothia	1024	0.0254986											0.00424977
Sphingomonas			611	0.0121182	1845	0.0307351					669	0.0313952	0.0123748
Staphylococcus			1023	0.0202896	1366	0.0227557	8043	0.0559291	2144	0.0549462	304	0.0142663	0.0280311
Streptococcus	6962	0.173361	562	0.0111464	1713	0.0285362			1187	0.0304203	261	0.0122483	0.0426187
Tropheryma			14503	0.287644									0.0479406
Veillonella	2592	0.0645434											0.0107572
Other genus	1565	0.0389701	3348	0.0664022	8263	0.13765	17447	0.121322	5609	0.143747	1885	0.0884603	0.0994253
Unassigned	9822	0.244578	5204	0.103213	11878	0.197871	89693	0.623704	11896	0.304869	3564	0.167253	0.273581
Total reads	40159	1	50420	1	60029	1	143807	1	39020	0.695131	21309	1	1
a. Number of reads
b. Percentage of reads
c. Average of percentages

## Sheet: Cont-1
CONTROL-01
Primer	Phylum	Class	Order	Family	Genus	Species	% ID	Count	DB counters	F:R %	% of total reads	% of valid reads	% of mapped reads	% of mapped reads per primer
(consensus)								40159	29062 : 11097		13.66	35.54	100	100
	Actinobacteria							3034	2691 : 343		1.03	2.69	7.55	7.55
		Actinobacteria						3034	2691 : 343		1.03	2.69	7.55	7.55
			Actinomycetales					2812	2469 : 343		0.96	2.49	7	7
				Actinomycetaceae				1009	898 : 111		0.34	0.89	2.51	2.51
					(family level ID only)			59	2 days, 11:00:00		0.02	0.05	0.15	0.15
					Actinomyces			950	839 : 111		0.32	0.84	2.37	2.37
						(genus level ID only)		37	00:37:00		0.01	0.03	0.09	0.09
						(slash calls)		47	1 day, 0:23:00		0.02	0.04	0.12	0.12
						graevenitzii	99.22 - 100	362	12 days, 23:51:00	71.27 : 28.73	0.12	0.32	0.9	0.9
						odontolyticus	99.55 - 100	504	21 days, 0:00:00	63.29 : 36.71	0.17	0.45	1.26	1.26
				Corynebacteriaceae				112	4 days, 16:00:00		0.04	0.1	0.28	0.28
					Corynebacterium			112	4 days, 16:00:00		0.04	0.1	0.28	0.28
						(slash calls)		48	2 days, 0:00:00		0.02	0.04	0.12	0.12
						aurimucosum	99.1 - 99.1	10	10:00:00	0.0694444	0	0.01	0.02	0.02
						kroppenstedtii	99.55 - 99.55	35	1 day, 11:00:00	62.86 : 37.14	0.01	0.03	0.09	0.09
						suicordis	100 - 100	19	19:00:00	4 days, 4:00:00	0.01	0.02	0.05	0.05
				Microbacteriaceae				488	19 days, 5:27:00		0.17	0.43	1.22	1.22
					Microbacterium			488	19 days, 5:27:00		0.17	0.43	1.22	1.22
						(genus level ID only)		27	00:27:00		0.01	0.02	0.07	0.07
						(slash calls)		301	12 days, 13:00:00		0.1	0.27	0.75	0.75
						ginsengisoli	99.37 - 100	160	6 days, 16:00:00	51.25 : 48.75	0.05	0.14	0.4	0.4
				Micrococcaceae				1036	831 : 205		0.35	0.92	2.58	2.58
					(family level ID only)			12	00:12:00		0	0.01	0.03	0.03
					Rothia			1024	831 : 193		0.35	0.91	2.55	2.55
						(genus level ID only)		17	00:17:00		0.01	0.02	0.04	0.04
						mucilaginosa	99.25 - 100	1007	831 : 176	45.18 : 54.82	0.34	0.89	2.51	2.51
				Propionibacteriaceae				167	6 days, 23:00:00		0.06	0.15	0.42	0.42
					Propionibacterium			167	6 days, 23:00:00		0.06	0.15	0.42	0.42
						acnes	99.61 - 100	167	6 days, 23:00:00	55.69 : 44.31	0.06	0.15	0.42	0.42
			Coriobacteriales					222	9 days, 6:00:00		0.08	0.2	0.55	0.55
				Coriobacteriaceae				222	9 days, 6:00:00		0.08	0.2	0.55	0.55
					Atopobium			222	9 days, 6:00:00		0.08	0.2	0.55	0.55
						parvulum	99.21 - 100	222	9 days, 6:00:00	58.56 : 41.44	0.08	0.2	0.55	0.55
	Bacteroidetes							6887	4736 : 2151		2.34	6.09	17.15	17.15
		Bacteroidia						6887	4736 : 2151		2.34	6.09	17.15	17.15
			Bacteroidales					6887	4736 : 2151		2.34	6.09	17.15	17.15
				Porphyromonadaceae				632	0.438889		0.21	0.56	1.57	1.57
					(family level ID only)			195	0.135417		0.07	0.17	0.49	0.49
					Porphyromonas			437	0.303472		0.15	0.39	1.09	1.09
						(genus level ID only)		413	0.286806		0.14	0.37	1.03	1.03
						catoniae	99.09 - 99.09	24	00:24:00	4 days, 4:00:00	0.01	0.02	0.06	0.06
				Prevotellaceae				5858	4736 : 1122		1.99	5.18	14.59	14.59
					(family level ID only)			257	0.178472		0.09	0.23	0.64	0.64
					Alloprevotella			183	7 days, 15:00:00		0.06	0.16	0.46	0.46
						tannerae	99.18 - 99.59	183	7 days, 15:00:00	63.39 : 36.61	0.06	0.16	0.46	0.46
					Prevotella			5418	4553 : 865		1.84	4.79	13.49	13.49
						(genus level ID only)		21	00:21:00		0.01	0.02	0.05	0.05
						(slash calls)		840	291 : 549		0.29	0.74	2.09	2.09
						aurantiaca	99.19 - 99.19	10	10:00:00	4 days, 4:00:00	0	0.01	0.02	0.02
						copri	99.42 - 100	132	0.0916667	48.48 : 51.52	0.04	0.12	0.33	0.33
						histicola	99.11 - 100	740	30 days, 20:00:00	59.05 : 40.95	0.25	0.65	1.84	1.84
						melaninogenica	99.09 - 100	2292	2148 : 144	50.44 : 49.56	0.78	2.03	5.71	5.71
						nanceiensis	99.09 - 100	279	11 days, 15:00:00	56.27 : 43.73	0.09	0.25	0.69	0.69
						nigrescens	99.11 - 99.59	155	5 days, 16:19:00	55.48 : 44.52	0.05	0.14	0.39	0.39
						pallens	99.19 - 100	147	6 days, 3:00:00	59.86 : 40.14	0.05	0.13	0.37	0.37
						salivae	100 - 100	105	4 days, 9:00:00	61.9 : 38.1	0.04	0.09	0.26	0.26
						scopos	99.59 - 100	107	4 days, 11:00:00	77.57 : 22.43	0.04	0.09	0.27	0.27
						shahii	100 - 100	28	1 day, 4:00:00	64.29 : 35.71	0.01	0.02	0.07	0.07
						veroralis	99.11 - 100	562	23 days, 10:00:00	53.2 : 46.8	0.19	0.5	1.4	1.4
				[Paraprevotellaceae]				397	0.275694		0.14	0.35	0.99	0.99
					(slash calls)			266	0.184722		0.09	0.24	0.66	0.66
					[Prevotella]			131	0.0909722		0.04	0.12	0.33	0.33
						tannerae	99.55 - 99.55	131	0.0909722	54.96 : 45.04	0.04	0.12	0.33	0.33
	Firmicutes							13059	8979 : 4080		4.44	11.56	32.52	32.52
		Bacilli						7659	7131 : 528		2.6	6.78	19.07	19.07
			Bacillales					447	17 days, 5:34:00		0.15	0.4	1.11	1.11
				Bacillales incertae sedis				413	17 days, 5:00:00		0.14	0.37	1.03	1.03
					Gemella			413	17 days, 5:00:00		0.14	0.37	1.03	1.03
						(slash calls)		170	7 days, 2:00:00		0.06	0.15	0.42	0.42
						haemolysans	100 - 100	26	1 day, 2:00:00	2 days, 2:50:00	0.01	0.02	0.06	0.06
						sanguinis	99.56 - 100	217	9 days, 1:00:00	45.62 : 54.38	0.07	0.19	0.54	0.54
				Staphylococcaceae				34	00:34:00		0.01	0.03	0.08	0.08
					(family level ID only)			34	00:34:00		0.01	0.03	0.08	0.08
			Lactobacillales					7212	6718 : 494		2.45	6.38	17.96	17.96
				Carnobacteriaceae				239	8 days, 18:29:00		0.08	0.21	0.6	0.6
					(slash calls)			29	00:29:00		0.01	0.03	0.07	0.07
					Granulicatella			210	8 days, 18:00:00		0.07	0.19	0.52	0.52
						(slash calls)		11	11:00:00		0	0.01	0.03	0.03
						adiacens	99.44 - 99.59	129	5 days, 9:00:00	55.04 : 44.96	0.04	0.11	0.32	0.32
						elegans	100 - 100	70	2 days, 22:00:00	51.43 : 48.57	0.02	0.06	0.17	0.17
				Streptococcaceae				6973	6508 : 465		2.37	6.17	17.36	17.36
					(family level ID only)			11	00:11:00		0	0.01	0.03	0.03
					Streptococcus			6962	6508 : 454		2.37	6.16	17.34	17.34
						(genus level ID only)		583	23 days, 11:20:00		0.2	0.52	1.45	1.45
						(slash calls)		4607	4417 : 190		1.57	4.08	11.47	11.47
						australis	99.55 - 100	535	22 days, 7:00:00	60.56 : 39.44	0.18	0.47	1.33	1.33
						caballi	100 - 100	74	3 days, 2:00:00	54.05 : 45.95	0.03	0.07	0.18	0.18
						gallinaceus	100 - 100	68	2 days, 20:00:00	4 days, 4:00:00	0.02	0.06	0.17	0.17
						infantis	99.56 - 100	33	00:33:00	45.45 : 54.55	0.01	0.03	0.08	0.08
						parasanguinis	99.11 - 99.11	82	3 days, 10:00:00	47.56 : 52.44	0.03	0.07	0.2	0.2
						peroris	99.63 - 100	182	7 days, 14:00:00	40.11 : 59.89	0.06	0.16	0.45	0.45
						pseudopneumoniae	100 - 100	23	23:00:00	0.0694444	0.01	0.02	0.06	0.06
						salivarius	99.11 - 100	239	9 days, 23:00:00	44.77 : 55.23	0.08	0.21	0.6	0.6
						sinensis	99.44 - 99.44	325	13 days, 13:00:00	44.62 : 55.38	0.11	0.29	0.81	0.81
						vestibularis	99.63 - 99.63	211	0.146528	0.0694444	0.07	0.19	0.53	0.53
		Clostridia						3678	126 : 3552		1.25	3.25	9.16	9.16
			Clostridiales					3574	3.38333		1.22	3.16	8.9	8.9
				Clostridiaceae				2558	1.77639		0.87	2.26	6.37	6.37
					(family level ID only)			2558	1.77639		0.87	2.26	6.37	6.37
				Clostridiales Family XI. Incertae Sedis				26	11:15:00		0.01	0.02	0.06	0.06
					(family level ID only)			15	00:15:00		0.01	0.01	0.04	0.04
					Parvimonas			11	11:00:00		0	0.01	0.03	0.03
						micra	99.35 - 99.35	11	11:00:00	0.0694444	0	0.01	0.03	0.03
				Clostridiales Family XIII. Incertae Sedis				11	00:11:00		0	0.01	0.03	0.03
					(family level ID only)			11	00:11:00		0	0.01	0.03	0.03
				Lachnospiraceae				21	11:10:00		0.01	0.02	0.05	0.05
					Lachnoanaerobaculum			11	11:00:00		0	0.01	0.03	0.03
						orale	100 - 100	11	11:00:00	4 days, 4:00:00	0	0.01	0.03	0.03
					Oribacterium			10	00:10:00		0	0.01	0.02	0.02
						parvum	100 - 100	10	00:10:00	4 days, 4:00:00	0	0.01	0.02	0.02
				Peptoniphilaceae				29	00:29:00		0.01	0.03	0.07	0.07
					(slash calls)			29	00:29:00		0.01	0.03	0.07	0.07
				Veillonellaceae				929	0.645139		0.32	0.82	2.31	2.31
					(family level ID only)			59	00:59:00		0.02	0.05	0.15	0.15
					Veillonella			870	0.604167		0.3	0.77	2.17	2.17
						(genus level ID only)		24	00:24:00		0.01	0.02	0.06	0.06
						(slash calls)		54	00:54:00		0.02	0.05	0.13	0.13
						dispar	99.22 - 100	792	0.55	15.03 : 84.97	0.27	0.7	1.97	1.97
			Thermoanaerobacterales					104	4 days, 8:00:00		0.04	0.09	0.26	0.26
				Thermoanaerobacteraceae				104	4 days, 8:00:00		0.04	0.09	0.26	0.26
					(family level ID only)			104	4 days, 8:00:00		0.04	0.09	0.26	0.26
		Negativicutes						1722	71 days, 18:00:00		0.59	1.52	4.29	4.29
			Selenomonadales					1722	71 days, 18:00:00		0.59	1.52	4.29	4.29
				Veillonellaceae				1722	71 days, 18:00:00		0.59	1.52	4.29	4.29
					Veillonella			1722	71 days, 18:00:00		0.59	1.52	4.29	4.29
						(slash calls)		395	16 days, 11:00:00		0.13	0.35	0.98	0.98
						atypica	99.22 - 100	1047	43 days, 15:00:00	69.91 : 30.09	0.36	0.93	2.61	2.61
						denticariosi	99.58 - 99.58	12	12:00:00	4 days, 4:00:00	0	0.01	0.03	0.03
						dispar	99.22 - 100	78	3 days, 6:00:00	60.26 : 39.74	0.03	0.07	0.19	0.19
						rogosae	99.58 - 100	142	5 days, 22:00:00	57.04 : 42.96	0.05	0.13	0.35	0.35
						tobetsuensis	100 - 100	48	2 days, 0:00:00	68.75 : 31.25	0.02	0.04	0.12	0.12
	Fusobacteria							1521	491 : 1030		0.52	1.35	3.79	3.79
		Fusobacteriia						1521	491 : 1030		0.52	1.35	3.79	3.79
			Fusobacteriales					1521	491 : 1030		0.52	1.35	3.79	3.79
				Fusobacteriaceae				891	480 : 411		0.3	0.79	2.22	2.22
					Fusobacterium			891	480 : 411		0.3	0.79	2.22	2.22
						(slash calls)		141	5 days, 21:00:00		0.05	0.12	0.35	0.35
						nucleatum	99.12 - 99.56	212	8 days, 20:00:00	57.55 : 42.45	0.07	0.19	0.53	0.53
						periodonticum	99.18 - 100	538	127 : 411	59.67 : 40.33	0.18	0.48	1.34	1.34
				Leptotrichiaceae				630	0.888194		0.21	0.56	1.57	1.57
					(family level ID only)			337	0.684722		0.11	0.3	0.84	0.84
					Leptotrichia			293	0.203472		0.1	0.26	0.73	0.73
						(genus level ID only)		39	00:39:00		0.01	0.03	0.1	0.1
						(slash calls)		83	0.0576389		0.03	0.07	0.21	0.21
						genomosp.	99.09 - 100	160	0.111111	65.62 : 34.38	0.05	0.14	0.4	0.4
						sp.	100 - 100	11	00:11:00	4 days, 4:00:00	0	0.01	0.03	0.03
	Proteobacteria							15486	12149 : 3337		5.27	13.7	38.56	38.56
		Alphaproteobacteria						433	72 : 361		0.15	0.38	1.08	1.08
			Rhizobiales					25	1 day, 1:00:00		0.01	0.02	0.06	0.06
				Methylobacteriaceae				25	1 day, 1:00:00		0.01	0.02	0.06	0.06
					Methylobacterium			25	1 day, 1:00:00		0.01	0.02	0.06	0.06
						jeotgali	100 - 100	25	1 day, 1:00:00	4 days, 4:00:00	0.01	0.02	0.06	0.06
			Rhodobacterales					27	1 day, 3:00:00		0.01	0.02	0.07	0.07
				Rhodobacteraceae				27	1 day, 3:00:00		0.01	0.02	0.07	0.07
					Paracoccus			27	1 day, 3:00:00		0.01	0.02	0.07	0.07
						(slash calls)		27	1 day, 3:00:00		0.01	0.02	0.07	0.07
			Sphingomonadales					381	1.08403		0.13	0.34	0.95	0.95
				Sphingomonadaceae				381	1.08403		0.13	0.34	0.95	0.95
					(family level ID only)			361	0.250694		0.12	0.32	0.9	0.9
					(slash calls)			20	20:00:00		0.01	0.02	0.05	0.05
		Betaproteobacteria						2746	2155 : 591		0.93	2.43	6.84	6.84
			Burkholderiales					180	43 : 137		0.06	0.16	0.45	0.45
				Burkholderiaceae				137	0.0951389		0.05	0.12	0.34	0.34
					(slash calls)			137	0.0951389		0.05	0.12	0.34	0.34
				Comamonadaceae				43	1 day, 19:00:00		0.01	0.04	0.11	0.11
					Pelomonas			43	1 day, 19:00:00		0.01	0.04	0.11	0.11
						(slash calls)		32	1 day, 8:00:00		0.01	0.03	0.08	0.08
						puraquae	99.08 - 99.08	11	11:00:00	4 days, 4:00:00	0	0.01	0.03	0.03
			Neisseriales					2533	2112 : 421		0.86	2.24	6.31	6.31
				Neisseriaceae				2533	2112 : 421		0.86	2.24	6.31	6.31
					(family level ID only)			55	15:40:00		0.02	0.05	0.14	0.14
					Neisseria			2478	2097 : 381		0.84	2.19	6.17	6.17
						(genus level ID only)		144	0.1		0.05	0.13	0.36	0.36
						(slash calls)		2062	83 days, 12:58:00		0.7	1.82	5.13	5.13
						meningitidis	99.54 - 100	79	3 days, 7:00:00	73.42 : 26.58	0.03	0.07	0.2	0.2
						perflava	99.44 - 99.44	14	14:00:00	0.0694444	0	0.01	0.03	0.03
						subflava	100 - 100	179	0.124306	43.58 : 56.42	0.06	0.16	0.45	0.45
			Rhodocyclales					33	00:33:00		0.01	0.03	0.08	0.08
				Rhodocyclaceae				33	00:33:00		0.01	0.03	0.08	0.08
					(family level ID only)			33	00:33:00		0.01	0.03	0.08	0.08
		Deltaproteobacteria						10	00:10:00		0	0.01	0.02	0.02
			Desulfuromonadales					10	00:10:00		0	0.01	0.02	0.02
				Geobacteraceae				10	00:10:00		0	0.01	0.02	0.02
					(family level ID only)			10	00:10:00		0	0.01	0.02	0.02
		Epsilonproteobacteria						1368	706 : 662		0.47	1.21	3.41	3.41
			Campylobacterales					1368	706 : 662		0.47	1.21	3.41	3.41
				Campylobacteraceae				1368	706 : 662		0.47	1.21	3.41	3.41
					Campylobacter			1368	706 : 662		0.47	1.21	3.41	3.41
						(slash calls)		150	4 days, 23:31:00		0.05	0.13	0.37	0.37
						concisus	99.19 - 100	865	587 : 278	51.68 : 48.32	0.29	0.77	2.15	2.15
						sp.	99.54 - 100	353	0.245139	49.86 : 50.14	0.12	0.31	0.88	0.88
		Gammaproteobacteria						10929	9216 : 1713		3.72	9.67	27.21	27.21
			Enterobacteriales					36	1 day, 12:00:00		0.01	0.03	0.09	0.09
				Enterobacteriaceae				36	1 day, 12:00:00		0.01	0.03	0.09	0.09
					Serratia			36	1 day, 12:00:00		0.01	0.03	0.09	0.09
						(slash calls)		36	1 day, 12:00:00		0.01	0.03	0.09	0.09
			Pasteurellales					9424	7984 : 1440		3.2	8.34	23.47	23.47
				Pasteurellaceae				9424	7984 : 1440		3.2	8.34	23.47	23.47
					(family level ID only)			79	0.0548611		0.03	0.07	0.2	0.2
					(slash calls)			4852	4015 : 837		1.65	4.29	12.08	12.08
					Aggregatibacter			70	0.0486111		0.02	0.06	0.17	0.17
						(genus level ID only)		30	00:30:00		0.01	0.03	0.07	0.07
						segnis	100 - 100	40	00:40:00	32.5 : 67.5	0.01	0.04	0.1	0.1
					Haemophilus			1787	1333 : 454		0.61	1.58	4.45	4.45
						(genus level ID only)		23	00:23:00		0.01	0.02	0.06	0.06
						haemolyticus	99.42 - 100	101	0.0701389	55.45 : 44.55	0.03	0.09	0.25	0.25
						parainfluenzae	99.21 - 100	1585	1255 : 330	49.97 : 50.03	0.54	1.4	3.95	3.95
						sputorum	99.61 - 100	78	3 days, 6:00:00	44.87 : 55.13	0.03	0.07	0.19	0.19
					Mannheimia			2636	109 days, 20:00:00		0.9	2.33	6.56	6.56
						varigena	99.41 - 100	2636	109 days, 20:00:00	66.88 : 33.12	0.9	2.33	6.56	6.56
			Pseudomonadales					1469	1196 : 273		0.5	1.3	3.66	3.66
				Moraxellaceae				1455	1182 : 273		0.49	1.29	3.62	3.62
					(slash calls)			127	0.0881944		0.04	0.11	0.32	0.32
					Acinetobacter			722	576 : 146		0.25	0.64	1.8	1.8
						(genus level ID only)		84	0.0583333		0.03	0.07	0.21	0.21
						(slash calls)		576	24 days, 0:00:00		0.2	0.51	1.43	1.43
						baumannii	99.41 - 99.41	62	0.0430556	61.29 : 38.71	0.02	0.05	0.15	0.15
					Moraxella			606	25 days, 6:00:00		0.21	0.54	1.51	1.51
						osloensis	99.41 - 99.41	606	25 days, 6:00:00	58.09 : 41.91	0.21	0.54	1.51	1.51
				Pseudomonadaceae				14	14:00:00		0	0.01	0.03	0.03
					Pseudomonas			14	14:00:00		0	0.01	0.03	0.03
						aeruginosa	100 - 100	14	14:00:00	4 days, 4:00:00	0	0.01	0.03	0.03
	Spirochaetes							14	00:14:00		0	0.01	0.03	0.03
		Spirochaetia						14	00:14:00		0	0.01	0.03	0.03
			Spirochaetales					14	00:14:00		0	0.01	0.03	0.03
				Spirochaetaceae				14	00:14:00		0	0.01	0.03	0.03
					(family level ID only)			14	00:14:00		0	0.01	0.03	0.03
	Tenericutes							94	0.720833		0.03	0.08	0.23	0.23
		Mollicutes						94	0.720833		0.03	0.08	0.23	0.23
			Mycoplasmatales					94	0.720833		0.03	0.08	0.23	0.23
				Mycoplasmataceae				94	0.720833		0.03	0.08	0.23	0.23
					(family level ID only)			94	0.720833		0.03	0.08	0.23	0.23
	Verrucomicrobia							64	0.0444444		0.02	0.06	0.16	0.16
		Verrucomicrobiae						64	0.0444444		0.02	0.06	0.16	0.16
			Verrucomicrobiales					64	0.0444444		0.02	0.06	0.16	0.16
				Verrucomicrobiaceae				64	0.0444444		0.02	0.06	0.16	0.16
					(family level ID only)			64	0.0444444		0.02	0.06	0.16	0.1

## Sheet: Cont-2
CONTROL-02
Primer	Phylum	Class	Order	Family	Genus	Species	% ID	Count	DB counters	F:R %	% of total reads	% of valid reads	% of mapped reads	% of mapped reads per primer
(consensus)								50420	44359 : 6061		18.44	40.32	100	100
	Actinobacteria							26144	24726 : 1418		9.56	20.91	51.85	51.85
		Actinobacteria						26144	24726 : 1418		9.56	20.91	51.85	51.85
			Actinomycetales					26095	24677 : 1418		9.54	20.87	51.76	51.76
				Cellulomonadaceae				86	0.0597222		0.03	0.07	0.17	0.17
					(family level ID only)			86	0.0597222		0.03	0.07	0.17	0.17
				Corynebacteriaceae				2226	1800 : 426		0.81	1.78	4.41	4.41
					(family level ID only)			126	0.0875		0.05	0.1	0.25	0.25
					Corynebacterium			2100	1800 : 300		0.77	1.68	4.17	4.17
						(genus level ID only)		233	0.161806		0.09	0.19	0.46	0.46
						kroppenstedtii	99.21 - 100	305	238 : 67	61.31 : 38.69	0.11	0.24	0.6	0.6
						suicordis	99.08 - 100	1562	65 days, 2:00:00	54.35 : 45.65	0.57	1.25	3.1	3.1
				Dermacoccaceae				182	7 days, 14:00:00		0.07	0.15	0.36	0.36
					Dermacoccus			182	7 days, 14:00:00		0.07	0.15	0.36	0.36
						(slash calls)		122	5 days, 2:00:00		0.04	0.1	0.24	0.24
						nishinomiyaensis	100 - 100	60	2 days, 12:00:00	66.67 : 33.33	0.02	0.05	0.12	0.12
				Dietziaceae				23	00:23:00		0.01	0.02	0.05	0.05
					(family level ID only)			23	00:23:00		0.01	0.02	0.05	0.05
				Intrasporangiaceae				11	11:00:00		0	0.01	0.02	0.02
					Janibacter			11	11:00:00		0	0.01	0.02	0.02
						(slash calls)		11	11:00:00		0	0.01	0.02	0.02
				Microbacteriaceae				857	619 : 238		0.31	0.69	1.7	1.7
					(family level ID only)			172	0.119444		0.06	0.14	0.34	0.34
					Microbacterium			644	25 days, 19:25:00		0.24	0.51	1.28	1.28
						(genus level ID only)		25	00:25:00		0.01	0.02	0.05	0.05
						(slash calls)		387	16 days, 3:00:00		0.14	0.31	0.77	0.77
						ginsengisoli	99.38 - 100	232	9 days, 16:00:00	17.24 : 82.76	0.08	0.19	0.46	0.46
					Microcella			41	00:41:00		0.01	0.03	0.08	0.08
						(genus level ID only)		41	00:41:00		0.01	0.03	0.08	0.08
				Micrococcaceae				451	291 : 160		0.16	0.36	0.89	0.89
					(family level ID only)			324	190 : 134		0.12	0.26	0.64	0.64
					Arthrobacter			99	3 days, 16:11:00		0.04	0.08	0.2	0.2
						(slash calls)		11	00:11:00		0	0.01	0.02	0.02
						russicus	99.42 - 100	88	3 days, 16:00:00	19.32 : 80.68	0.03	0.07	0.17	0.17
					Kocuria			13	13:00:00		0	0.01	0.03	0.03
						(slash calls)		13	13:00:00		0	0.01	0.03	0.03
					Rothia			15	00:15:00		0.01	0.01	0.03	0.03
						(genus level ID only)		15	00:15:00		0.01	0.01	0.03	0.03
				Nocardiaceae				568	23 days, 16:00:00		0.21	0.45	1.13	1.13
					Nocardia			568	23 days, 16:00:00		0.21	0.45	1.13	1.13
						(slash calls)		283	11 days, 19:00:00		0.1	0.23	0.56	0.56
						cyriacigeorgica	99.19 - 100	285	11 days, 21:00:00	59.65 : 40.35	0.1	0.23	0.57	0.57
				Nocardioidaceae				42	00:42:00		0.02	0.03	0.08	0.08
					(family level ID only)			42	00:42:00		0.02	0.03	0.08	0.08
				Propionibacteriaceae				6795	6352 : 443		2.49	5.43	13.48	13.48
					(family level ID only)			94	0.0652778		0.03	0.08	0.19	0.19
					Propionibacterium			6701	6352 : 349		2.45	5.36	13.29	13.29
						(genus level ID only)		197	0.136806		0.07	0.16	0.39	0.39
						(slash calls)		15	15:00:00		0.01	0.01	0.03	0.03
						acnes	99.09 - 100	6477	6325 : 152	75.16 : 24.84	2.37	5.18	12.85	12.85
						propionicum	100 - 100	12	12:00:00	4 days, 4:00:00	0	0.01	0.02	0.02
				Williamsiaceae				41	1 day, 17:00:00		0.01	0.03	0.08	0.08
					(slash calls)			13	13:00:00		0	0.01	0.03	0.03
					Williamsia			28	1 day, 4:00:00		0.01	0.02	0.06	0.06
						(slash calls)		18	18:00:00		0.01	0.01	0.04	0.04
						muralis	100 - 100	10	10:00:00	0.0694444	0	0.01	0.02	0.02
				unclassified Micrococcineae				14813	14813 : 0		5.42	11.85	29.38	29.38
					(family level ID only)			310	12 days, 22:00:00		0.11	0.25	0.61	0.61
					Tropheryma			14503	14503 : 0		5.3	11.6	28.76	28.76
						(genus level ID only)		829	34 days, 13:00:00		0.3	0.66	1.64	1.64
						whipplei	99.1 - 100	13674	13674 : 0	61.51 : 38.49	5	10.93	27.12	27.12
			Bifidobacteriales					49	2 days, 1:00:00		0.02	0.04	0.1	0.1
				Bifidobacteriaceae				49	2 days, 1:00:00		0.02	0.04	0.1	0.1
					Bifidobacterium			33	1 day, 9:00:00		0.01	0.03	0.07	0.07
						adolescentis	100 - 100	33	1 day, 9:00:00	39.39 : 60.61	0.01	0.03	0.07	0.07
					Scardovia			16	16:00:00		0.01	0.01	0.03	0.03
						wiggsiae	100 - 100	16	16:00:00	4 days, 4:00:00	0.01	0.01	0.03	0.03
	Bacteroidetes							781	287 : 494		0.29	0.62	1.55	1.55
		Bacteroidetes Order II. Incertae sedis						13	13:00:00		0	0.01	0.03	0.03
			Bacteroidetes Order II. Incertae sedis					13	13:00:00		0	0.01	0.03	0.03
				Rhodothermaceae				13	13:00:00		0	0.01	0.03	0.03
					(family level ID only)			13	13:00:00		0	0.01	0.03	0.03
		Bacteroidia						431	90 : 341		0.16	0.34	0.85	0.85
			Bacteroidales					431	90 : 341		0.16	0.34	0.85	0.85
				Bacteroidaceae				209	90 : 119		0.08	0.17	0.41	0.41
					Bacteroides			209	90 : 119		0.08	0.17	0.41	0.41
						(genus level ID only)		119	0.0826389		0.04	0.1	0.24	0.24
						graminisolvens	99.07 - 99.09	90	3 days, 18:00:00	4 days, 4:00:00	0.03	0.07	0.18	0.18
				Porphyromonadaceae				171	0.11875		0.06	0.14	0.34	0.34
					Porphyromonas			171	0.11875		0.06	0.14	0.34	0.34
						(genus level ID only)		171	0.11875		0.06	0.14	0.34	0.34
				Prevotellaceae				51	00:51:00		0.02	0.04	0.1	0.1
					Prevotella			51	00:51:00		0.02	0.04	0.1	0.1
						copri	100 - 100	51	00:51:00	0.0694444	0.02	0.04	0.1	0.1
		Cytophagia						153	0.10625		0.06	0.12	0.3	0.3
			Cytophagales					153	0.10625		0.06	0.12	0.3	0.3
				Cytophagaceae				153	0.10625		0.06	0.12	0.3	0.3
					(family level ID only)			153	0.10625		0.06	0.12	0.3	0.3
		Flavobacteriia						184	7 days, 16:00:00		0.07	0.15	0.36	0.36
			Flavobacteriales					184	7 days, 16:00:00		0.07	0.15	0.36	0.36
				Flavobacteriaceae				184	7 days, 16:00:00		0.07	0.15	0.36	0.36
					Chryseobacterium			184	7 days, 16:00:00		0.07	0.15	0.36	0.36
						(slash calls)		184	7 days, 16:00:00		0.07	0.15	0.36	0.36
	Cyanobacteria							98	0.0680556		0.04	0.08	0.19	0.19
		Nostocophycideae						22	00:22:00		0.01	0.02	0.04	0.04
			Nostocales					22	00:22:00		0.01	0.02	0.04	0.04
				Nostocaceae				22	00:22:00		0.01	0.02	0.04	0.04
					(family level ID only)			22	00:22:00		0.01	0.02	0.04	0.04
		Oscillatoriophycideae						76	0.0527778		0.03	0.06	0.15	0.15
			Oscillatoriales					76	0.0527778		0.03	0.06	0.15	0.15
				Phormidiaceae				76	0.0527778		0.03	0.06	0.15	0.15
					(family level ID only)			76	0.0527778		0.03	0.06	0.15	0.15
	Deinococcus-Thermus							64	0.0444444		0.02	0.05	0.13	0.13
		Deinococci						64	0.0444444		0.02	0.05	0.13	0.13
			Deinococcales					64	0.0444444		0.02	0.05	0.13	0.13
				Deinococcaceae				64	0.0444444		0.02	0.05	0.13	0.13
					(family level ID only)			64	0.0444444		0.02	0.05	0.13	0.13
	Firmicutes							2128	1709 : 419		0.78	1.7	4.22	4.22
		Bacilli						1665	67 days, 0:57:00		0.61	1.33	3.3	3.3
			Bacillales					1086	43 days, 14:40:00		0.4	0.87	2.15	2.15
				Bacillaceae				40	18:22:00		0.01	0.03	0.08	0.08
					(family level ID only)			22	00:22:00		0.01	0.02	0.04	0.04
					Bacillus			18	18:00:00		0.01	0.01	0.04	0.04
						decisifrondis	100 - 100	18	18:00:00	4 days, 4:00:00	0.01	0.01	0.04	0.04
				Planococcaceae				23	23:00:00		0.01	0.02	0.05	0.05
					Sporosarcina			23	23:00:00		0.01	0.02	0.05	0.05
						soli	100 - 100	23	23:00:00	0.0694444	0.01	0.02	0.05	0.05
				Staphylococcaceae				1023	41 days, 21:18:00		0.37	0.82	2.03	2.03
					Staphylococcus			1023	41 days, 21:18:00		0.37	0.82	2.03	2.03
						(slash calls)		828	34 days, 12:00:00		0.3	0.66	1.64	1.64
						aureus	99.56 - 99.56	14	14:00:00	0.0694444	0.01	0.01	0.03	0.03
						cohnii	100 - 100	23	23:00:00	43.48 : 56.52	0.01	0.02	0.05	0.05
						epidermidis	99.58 - 100	116	4 days, 2:18:00	52.59 : 47.41	0.04	0.09	0.23	0.23
						warneri	99.56 - 99.56	42	1 day, 18:00:00	42.86 : 57.14	0.02	0.03	0.08	0.08
			Lactobacillales					579	23 days, 10:17:00		0.21	0.46	1.15	1.15
				Lactobacillaceae				17	00:17:00		0.01	0.01	0.03	0.03
					(family level ID only)			17	00:17:00		0.01	0.01	0.03	0.03
				Streptococcaceae				562	23 days, 10:00:00		0.21	0.45	1.11	1.11
					Streptococcus			562	23 days, 10:00:00		0.21	0.45	1.11	1.11
						(slash calls)		416	17 days, 8:00:00		0.15	0.33	0.83	0.83
						australis	100 - 100	92	3 days, 20:00:00	57.61 : 42.39	0.03	0.07	0.18	0.18
						pneumoniae	100 - 100	12	12:00:00	0.0694444	0	0.01	0.02	0.02
						salivarius	100 - 100	10	10:00:00	4 days, 4:00:00	0	0.01	0.02	0.02
						thermophilus	100 - 100	32	1 day, 8:00:00	0.0694444	0.01	0.03	0.06	0.06
		Clostridia						409	47 : 362		0.15	0.33	0.81	0.81
			Clostridiales					409	47 : 362		0.15	0.33	0.81	0.81
				Clostridiales Family XI. Incertae Sedis				47	1 day, 23:00:00		0.02	0.04	0.09	0.09
					Peptoniphilus			47	1 day, 23:00:00		0.02	0.04	0.09	0.09
						lacrimalis	100 - 100	47	1 day, 23:00:00	42.55 : 57.45	0.02	0.04	0.09	0.09
				Veillonellaceae				362	0.251389		0.13	0.29	0.72	0.72
					Veillonella			362	0.251389		0.13	0.29	0.72	0.72
						dispar	99.27 - 100	362	0.251389	60.77 : 39.23	0.13	0.29	0.72	0.72
		Negativicutes						54	2 days, 6:00:00		0.02	0.04	0.11	0.11
			Selenomonadales					54	2 days, 6:00:00		0.02	0.04	0.11	0.11
				Veillonellaceae				54	2 days, 6:00:00		0.02	0.04	0.11	0.11
					Veillonella			54	2 days, 6:00:00		0.02	0.04	0.11	0.11
						dispar	99.58 - 99.58	54	2 days, 6:00:00	57.41 : 42.59	0.02	0.04	0.11	0.11
	Proteobacteria							21159	17637 : 3522		7.74	16.92	41.97	41.97
		Alphaproteobacteria						6257	4673 : 1584		2.29	5	12.41	12.41
			Caulobacterales					3727	2477 : 1250		1.36	2.98	7.39	7.39
				Caulobacteraceae				3727	2477 : 1250		1.36	2.98	7.39	7.39
					(family level ID only)			1019	0.707639		0.37	0.81	2.02	2.02
					(slash calls)			236	9 days, 20:00:00		0.09	0.19	0.47	0.47
					Brevundimonas			2459	2228 : 231		0.9	1.97	4.88	4.88
						(genus level ID only)		17	00:17:00		0.01	0.01	0.03	0.03
						(slash calls)		2228	92 days, 20:00:00		0.81	1.78	4.42	4.42
						sp.	99.51 - 99.51	191	0.132639	62.83 : 37.17	0.07	0.15	0.38	0.38
						vesicularis	99.53 - 99.53	23	00:23:00	4 days, 4:00:00	0.01	0.02	0.05	0.05
					Phenylobacterium			13	13:00:00		0	0.01	0.03	0.03
						(slash calls)		13	13:00:00		0	0.01	0.03	0.03
			Rhizobiales					242	152 : 90		0.09	0.19	0.48	0.48
				Aurantimonadaceae				123	55 : 68		0.04	0.1	0.24	0.24
					Aurantimonas			22	00:22:00		0.01	0.02	0.04	0.04
						sp.	99.55 - 100	22	00:22:00	4 days, 4:00:00	0.01	0.02	0.04	0.04
					Aureimonas			101	2 days, 7:46:00		0.04	0.08	0.2	0.2
						(slash calls)		22	22:00:00		0.01	0.02	0.04	0.04
						altamirensis	99.59 - 100	79	1 day, 9:46:00	51.9 : 48.1	0.03	0.06	0.16	0.16
				Bradyrhizobiaceae				67	1 day, 21:22:00		0.02	0.05	0.13	0.13
					(slash calls)			67	1 day, 21:22:00		0.02	0.05	0.13	0.13
				Methylobacteriaceae				52	2 days, 4:00:00		0.02	0.04	0.1	0.1
					Methylobacterium			52	2 days, 4:00:00		0.02	0.04	0.1	0.1
						(slash calls)		11	11:00:00		0	0.01	0.02	0.02
						jeotgali	100 - 100	41	1 day, 17:00:00	51.22 : 48.78	0.01	0.03	0.08	0.08
			Rhodobacterales					1291	53 days, 19:00:00		0.47	1.03	2.56	2.56
				Rhodobacteraceae				1291	53 days, 19:00:00		0.47	1.03	2.56	2.56
					Paracoccus			1291	53 days, 19:00:00		0.47	1.03	2.56	2.56
						(slash calls)		938	39 days, 2:00:00		0.34	0.75	1.86	1.86
						limosus	99.01 - 100	58	2 days, 10:00:00	65.52 : 34.48	0.02	0.05	0.12	0.12
						marinus	99.02 - 100	193	8 days, 1:00:00	63.73 : 36.27	0.07	0.15	0.38	0.38
						yeei	99.13 - 100	102	4 days, 6:00:00	59.8 : 40.2	0.04	0.08	0.2	0.2
			Rhodospirillales					101	0.0701389		0.04	0.08	0.2	0.2
				Acetobacteraceae				101	0.0701389		0.04	0.08	0.2	0.2
					Roseomonas			101	0.0701389		0.04	0.08	0.2	0.2
						(slash calls)		101	0.0701389		0.04	0.08	0.2	0.2
			Sphingomonadales					896	753 : 143		0.33	0.72	1.78	1.78
				Sphingomonadaceae				896	753 : 143		0.33	0.72	1.78	1.78
					(family level ID only)			74	0.0513889		0.03	0.06	0.15	0.15
					(slash calls)			211	8 days, 7:12:00		0.08	0.17	0.42	0.42
					Sphingomonas			611	23 days, 2:57:00		0.22	0.49	1.21	1.21
						(genus level ID only)		10	00:10:00		0	0.01	0.02	0.02
						(slash calls)		518	19 days, 15:47:00		0.19	0.41	1.03	1.03
						echinoides	99.11 - 99.11	53	2 days, 5:00:00	50.94 : 49.06	0.02	0.04	0.11	0.11
						yabuuchiae	99.56 - 99.56	30	1 day, 6:00:00	56.67 : 43.33	0.01	0.02	0.06	0.06
		Betaproteobacteria						2518	1821 : 697		0.92	2.01	4.99	4.99
			Burkholderiales					2252	1687 : 565		0.82	1.8	4.47	4.47
				Burkholderiaceae				687	153 : 534		0.25	0.55	1.36	1.36
					(slash calls)			534	0.370833		0.2	0.43	1.06	1.06
					Cupriavidus			97	4 days, 1:00:00		0.04	0.08	0.19	0.19
						(slash calls)		48	2 days, 0:00:00		0.02	0.04	0.1	0.1
						necator	100 - 100	49	2 days, 1:00:00	57.14 : 42.86	0.02	0.04	0.1	0.1
					Ralstonia			56	2 days, 8:00:00		0.02	0.04	0.11	0.11
						insidiosa	99.44 - 100	56	2 days, 8:00:00	0.0694444	0.02	0.04	0.11	0.11
				Comamonadaceae				1565	63 days, 22:31:00		0.57	1.25	3.1	3.1
					Pelomonas			1565	63 days, 22:31:00		0.57	1.25	3.1	3.1
						(slash calls)		852	34 days, 5:31:00		0.31	0.68	1.69	1.69
						aquatica	99.59 - 100	554	23 days, 2:00:00	54.87 : 45.13	0.2	0.44	1.1	1.1
						puraquae	99.08 - 100	159	6 days, 15:00:00	71.7 : 28.3	0.06	0.13	0.32	0.32
			Neisseriales					266	134 : 132		0.1	0.21	0.53	0.53
				Neisseriaceae				266	134 : 132		0.1	0.21	0.53	0.53
					(family level ID only)			132	0.0916667		0.05	0.11	0.26	0.26
					Neisseria			134	5 days, 14:00:00		0.05	0.11	0.27	0.27
						(slash calls)		134	5 days, 14:00:00		0.05	0.11	0.27	0.27
		Epsilonproteobacteria						275	164 : 111		0.1	0.22	0.55	0.55
			Campylobacterales					275	164 : 111		0.1	0.22	0.55	0.55
				Campylobacteraceae				275	164 : 111		0.1	0.22	0.55	0.55
					Arcobacter			111	0.0770833		0.04	0.09	0.22	0.22
						(genus level ID only)		34	00:34:00		0.01	0.03	0.07	0.07
						(slash calls)		77	0.0534722		0.03	0.06	0.15	0.15
					Campylobacter			164	6 days, 20:00:00		0.06	0.13	0.33	0.33
						concisus	99.59 - 99.59	164	6 days, 20:00:00	67.68 : 32.32	0.06	0.13	0.33	0.33
		Gammaproteobacteria						12109	10979 : 1130		4.43	9.68	24.02	24.02
			Enterobacteriales					276	11 days, 12:00:00		0.1	0.22	0.55	0.55
				Enterobacteriaceae				276	11 days, 12:00:00		0.1	0.22	0.55	0.55
					(slash calls)			17	17:00:00		0.01	0.01	0.03	0.03
					Serratia			259	10 days, 19:00:00		0.09	0.21	0.51	0.51
						liquefaciens	99.08 - 100	259	10 days, 19:00:00	48.26 : 51.74	0.09	0.21	0.51	0.51
			Oceanospirillales					4538	4041 : 497		1.66	3.63	9	9
				Halomonadaceae				24	00:24:00		0.01	0.02	0.05	0.05
					(family level ID only)			24	00:24:00		0.01	0.02	0.05	0.05
				Oceanospirillaceae				4514	4041 : 473		1.65	3.61	8.95	8.95
					(family level ID only)			10	00:10:00		0	0.01	0.02	0.02
					Marinomonas			4504	4041 : 463		1.65	3.6	8.93	8.93
						(genus level ID only)		194	0.134722		0.07	0.16	0.38	0.38
						(slash calls)		282	0.728472		0.1	0.23	0.56	0.56
						aquiplantarum	99.35 - 99.35	31	1 day, 7:00:00	0.0694444	0.01	0.02	0.06	0.06
						ushuaiensis	99.41 - 99.42	3997	166 days, 13:00:00	55.17 : 44.83	1.46	3.2	7.93	7.93
			Pasteurellales					255	9 days, 12:27:00		0.09	0.2	0.51	0.51
				Pasteurellaceae				255	9 days, 12:27:00		0.09	0.2	0.51	0.51
					Aggregatibacter			125	4 days, 2:27:00		0.05	0.1	0.25	0.25
						segnis	99.07 - 99.08	125	4 days, 2:27:00	65.6 : 34.4	0.05	0.1	0.25	0.25
					Haemophilus			130	5 days, 10:00:00		0.05	0.1	0.26	0.26
						parainfluenzae	99.21 - 100	130	5 days, 10:00:00	42.31 : 57.69	0.05	0.1	0.26	0.26
			Pseudomonadales					7040	6434 : 606		2.57	5.63	13.96	13.96
				Moraxellaceae				7040	6434 : 606		2.57	5.63	13.96	13.96
					(slash calls)			1277	1063 : 214		0.47	1.02	2.53	2.53
					Enhydrobacter			5337	222 days, 9:00:00		1.95	4.27	10.59	10.59
						aerosaccus	99.4 - 99.46	5337	222 days, 9:00:00	63.63 : 36.37	1.95	4.27	10.59	10.59
					Moraxella			426	34 : 392		0.16	0.34	0.84	0.84
						(genus level ID only)		11	00:11:00		0	0.01	0.02	0.02
						(slash calls)		138	34 : 104		0.05	0.11	0.27	0.27
						osloensis	99.36 - 100	277	0.192361	32.85 : 67.15	0.1	0.22	0.55	0.55
	[Thermi]							46	00:46:00		0.02	0.04	0.09	0.09
		Deinococci						46	00:46:00		0.02	0.04	0.09	0.09
			Deinococcales					46	00:46:00		0.02	0.04	0.09	0.09
				Deinococcaceae				46	00:46:00		0.02	0.04	0.09	0.09
					(family level ID only)			46	00:46:00		0.02	0.04	0.09	0.0

## Sheet: Cont-3
CONTROL-03
Primer	Phylum	Class	Order	Family	Genus	Species	% ID	Count	DB counters	F:R %	% of total reads	% of valid reads	% of mapped reads	% of mapped reads per primer
(consensus)								60029	44391 : 15638		15.52	35.66	100	100
	Actinobacteria							14033	12730 : 1303		3.63	8.34	23.38	23.38
		Actinobacteria						14033	12730 : 1303		3.63	8.34	23.38	23.38
			Actinomycetales					13867	12564 : 1303		3.59	8.24	23.1	23.1
				Actinomycetaceae				198	8 days, 6:00:00		0.05	0.12	0.33	0.33
					Actinomyces			198	8 days, 6:00:00		0.05	0.12	0.33	0.33
						naeslundii	99.22 - 99.61	198	8 days, 6:00:00	69.19 : 30.81	0.05	0.12	0.33	0.33
				Brevibacteriaceae				19	19:00:00		0	0.01	0.03	0.03
					Brevibacterium			19	19:00:00		0	0.01	0.03	0.03
						(slash calls)		19	19:00:00		0	0.01	0.03	0.03
				Corynebacteriaceae				2330	1728 : 602		0.6	1.38	3.88	3.88
					(family level ID only)			10	00:10:00		0	0.01	0.02	0.02
					Corynebacterium			2320	1728 : 592		0.6	1.38	3.86	3.86
						(slash calls)		288	10 days, 1:47:00		0.07	0.17	0.48	0.48
						aurimucosum	99.09 - 100	117	4 days, 21:00:00	52.14 : 47.86	0.03	0.07	0.19	0.19
						coyleae	99.08 - 100	189	7 days, 21:00:00	53.44 : 46.56	0.05	0.11	0.31	0.31
						durum	99.09 - 99.61	162	6 days, 6:12:00	54.94 : 45.06	0.04	0.1	0.27	0.27
						jeikeium	100 - 100	56	2 days, 8:00:00	30.36 : 69.64	0.01	0.03	0.09	0.09
						kroppenstedtii	99.09 - 100	443	18 days, 11:00:00	59.82 : 40.18	0.11	0.26	0.74	0.74
						matruchotii	99.19 - 100	464	109 : 355	53.23 : 46.77	0.12	0.28	0.77	0.77
						pseudodiphtheriticum	99.55 - 99.55	15	15:00:00	0.0694444	0	0.01	0.02	0.02
						sp.	99.55 - 100	178	0.123611	55.62 : 44.38	0.05	0.11	0.3	0.3
						suicordis	99.54 - 100	300	12 days, 12:00:00	56.67 : 43.33	0.08	0.18	0.5	0.5
						vitaeruminis	99.08 - 99.54	58	2 days, 10:00:00	36.21 : 63.79	0.01	0.03	0.1	0.1
						xerosis	99.55 - 100	50	2 days, 2:00:00	1 day, 22:54:00	0.01	0.03	0.08	0.08
				Dermacoccaceae				171	7 days, 3:00:00		0.04	0.1	0.28	0.28
					Dermacoccus			171	7 days, 3:00:00		0.04	0.1	0.28	0.28
						(slash calls)		62	2 days, 14:00:00		0.02	0.04	0.1	0.1
						nishinomiyaensis	100 - 100	109	4 days, 13:00:00	60.55 : 39.45	0.03	0.06	0.18	0.18
				Intrasporangiaceae				72	1 day, 2:46:00		0.02	0.04	0.12	0.12
					(family level ID only)			72	1 day, 2:46:00		0.02	0.04	0.12	0.12
				Microbacteriaceae				5285	5018 : 267		1.37	3.14	8.8	8.8
					(family level ID only)			219	55 : 164		0.06	0.13	0.36	0.36
					Microbacterium			5066	4963 : 103		1.31	3.01	8.44	8.44
						(genus level ID only)		103	0.0715278		0.03	0.06	0.17	0.17
						(slash calls)		2199	91 days, 15:00:00		0.57	1.31	3.66	3.66
						ginsengisoli	99.37 - 100	2665	111 days, 1:00:00	48.97 : 51.03	0.69	1.58	4.44	4.44
						oleivorans	99.55 - 99.55	99	4 days, 3:00:00	35.35 : 64.65	0.03	0.06	0.16	0.16
				Micrococcaceae				1289	1108 : 181		0.33	0.77	2.15	2.15
					(family level ID only)			22	12:10:00		0.01	0.01	0.04	0.04
					(slash calls)			176	6 days, 21:11:00		0.05	0.1	0.29	0.29
					Arthrobacter			301	214 : 87		0.08	0.18	0.5	0.5
						(genus level ID only)		14	00:14:00		0	0.01	0.02	0.02
						(slash calls)		73	0.0506944		0.02	0.04	0.12	0.12
						russicus	99.42 - 99.42	214	8 days, 22:00:00	47.66 : 52.34	0.06	0.13	0.36	0.36
					Micrococcus			257	10 days, 17:00:00		0.07	0.15	0.43	0.43
						(slash calls)		214	8 days, 22:00:00		0.06	0.13	0.36	0.36
						endophyticus	99.54 - 99.55	28	1 day, 4:00:00	46.43 : 53.57	0.01	0.02	0.05	0.05
						lylae	100 - 100	15	15:00:00	4 days, 4:00:00	0	0.01	0.02	0.02
					Rothia			533	460 : 73		0.14	0.32	0.89	0.89
						(genus level ID only)		59	00:59:00		0.02	0.04	0.1	0.1
						aeria	99.55 - 99.55	114	4 days, 18:00:00	41.23 : 58.77	0.03	0.07	0.19	0.19
						dentocariosa	100 - 100	35	1 day, 11:00:00	4 days, 4:00:00	0.01	0.02	0.06	0.06
						mucilaginosa	99.11 - 100	325	12 days, 23:14:00	41.23 : 58.77	0.08	0.19	0.54	0.54
				Nocardiaceae				25	1 day, 1:00:00		0.01	0.01	0.04	0.04
					Rhodococcus			25	1 day, 1:00:00		0.01	0.01	0.04	0.04
						aetherivorans	99.37 - 99.37	25	1 day, 1:00:00	2 days, 8:44:00	0.01	0.01	0.04	0.04
				Propionibacteriaceae				4478	4271 : 207		1.16	2.66	7.46	7.46
					(family level ID only)			145	0.100694		0.04	0.09	0.24	0.24
					Propionibacterium			4333	4271 : 62		1.12	2.57	7.22	7.22
						(genus level ID only)		40	00:40:00		0.01	0.02	0.07	0.07
						acnes	99.18 - 100	4211	174 days, 13:22:00	54.76 : 45.24	1.09	2.5	7.01	7.01
						granulosum	100 - 100	82	3 days, 10:00:00	54.88 : 45.12	0.02	0.05	0.14	0.14
			Bifidobacteriales					156	6 days, 12:00:00		0.04	0.09	0.26	0.26
				Bifidobacteriaceae				156	6 days, 12:00:00		0.04	0.09	0.26	0.26
					Bifidobacterium			156	6 days, 12:00:00		0.04	0.09	0.26	0.26
						(slash calls)		156	6 days, 12:00:00		0.04	0.09	0.26	0.26
			Coriobacteriales					10	10:00:00		0	0.01	0.02	0.02
				Coriobacteriaceae				10	10:00:00		0	0.01	0.02	0.02
					Slackia			10	10:00:00		0	0.01	0.02	0.02
						exigua	100 - 100	10	10:00:00	0.0694444	0	0.01	0.02	0.02
	Bacteroidetes							4330	1312 : 3018		1.12	2.57	7.21	7.21
		Bacteroidia						3252	1242 : 2010		0.84	1.93	5.42	5.42
			Bacteroidales					3252	1242 : 2010		0.84	1.93	5.42	5.42
				Bacteroidaceae				203	6 days, 16:43:00		0.05	0.12	0.34	0.34
					Bacteroides			203	6 days, 16:43:00		0.05	0.12	0.34	0.34
						(slash calls)		43	00:43:00		0.01	0.03	0.07	0.07
						uniformis	99.42 - 99.42	160	6 days, 16:00:00	60.62 : 39.38	0.04	0.1	0.27	0.27
				Prevotellaceae				3049	1082 : 1967		0.79	1.81	5.08	5.08
					(family level ID only)			1100	0.763889		0.28	0.65	1.83	1.83
					Alloprevotella			550	22 days, 22:00:00		0.14	0.33	0.92	0.92
						rava	99.59 - 100	550	22 days, 22:00:00	4 days, 4:00:00	0.14	0.33	0.92	0.92
					Prevotella			1399	532 : 867		0.36	0.83	2.33	2.33
						disiens	100 - 100	135	0.09375	42.96 : 57.04	0.03	0.08	0.22	0.22
						nigrescens	99.59 - 100	532	22 days, 4:00:00	60.53 : 39.47	0.14	0.32	0.89	0.89
						oris	99.55 - 100	732	0.508333	47.68 : 52.32	0.19	0.43	1.22	1.22
		Flavobacteriia						1078	70 : 1008		0.28	0.64	1.8	1.8
			Flavobacteriales					1078	70 : 1008		0.28	0.64	1.8	1.8
				Cryomorphaceae				1008	0.7		0.26	0.6	1.68	1.68
					(family level ID only)			1008	0.7		0.26	0.6	1.68	1.68
				Flavobacteriaceae				70	2 days, 22:00:00		0.02	0.04	0.12	0.12
					Chryseobacterium			59	2 days, 11:00:00		0.02	0.04	0.1	0.1
						(slash calls)		59	2 days, 11:00:00		0.02	0.04	0.1	0.1
					Cloacibacterium			11	11:00:00		0	0.01	0.02	0.02
						normanense	100 - 100	11	11:00:00	4 days, 4:00:00	0	0.01	0.02	0.02
	Chloroflexi							127	0.0881944		0.03	0.08	0.21	0.21
		Caldilineae						127	0.0881944		0.03	0.08	0.21	0.21
			Caldilineales					127	0.0881944		0.03	0.08	0.21	0.21
				Caldilineaceae				127	0.0881944		0.03	0.08	0.21	0.21
					(family level ID only)			127	0.0881944		0.03	0.08	0.21	0.21
	Cyanobacteria							191	0.132639		0.05	0.11	0.32	0.32
		Nostocophycideae						41	00:41:00		0.01	0.02	0.07	0.07
			Nostocales					41	00:41:00		0.01	0.02	0.07	0.07
				Nostocaceae				41	00:41:00		0.01	0.02	0.07	0.07
					(family level ID only)			41	00:41:00		0.01	0.02	0.07	0.07
		Synechococcophycideae						150	0.104167		0.04	0.09	0.25	0.25
			Pseudanabaenales					150	0.104167		0.04	0.09	0.25	0.25
				Pseudanabaenaceae				150	0.104167		0.04	0.09	0.25	0.25
					(family level ID only)			150	0.104167		0.04	0.09	0.25	0.25
	Firmicutes							17945	16154 : 1791		4.64	10.66	29.89	29.89
		Bacilli						16873	15542 : 1331		4.36	10.02	28.11	28.11
			Bacillales					1914	1746 : 168		0.49	1.14	3.19	3.19
				Bacillaceae				479	419 : 60		0.12	0.28	0.8	0.8
					(family level ID only)			27	00:27:00		0.01	0.02	0.04	0.04
					(slash calls)			107	4 days, 11:00:00		0.03	0.06	0.18	0.18
					Bacillus			269	9 days, 20:33:00		0.07	0.16	0.45	0.45
						(slash calls)		108	4 days, 12:00:00		0.03	0.06	0.18	0.18
						decisifrondis	99.61 - 100	128	5 days, 8:00:00	61.72 : 38.28	0.03	0.08	0.21	0.21
						massiliosenegalensis	99.56 - 99.56	33	00:33:00	36.36 : 63.64	0.01	0.02	0.05	0.05
					Lysinibacillus			76	3 days, 4:00:00		0.02	0.05	0.13	0.13
						(slash calls)		37	1 day, 13:00:00		0.01	0.02	0.06	0.06
						sinduriensis	99.11 - 99.11	39	1 day, 15:00:00	61.54 : 38.46	0.01	0.02	0.06	0.06
				Listeriaceae				59	2 days, 1:10:00		0.02	0.04	0.1	0.1
					Brochothrix			49	2 days, 1:00:00		0.01	0.03	0.08	0.08
						thermosphacta	99.55 - 99.55	49	2 days, 1:00:00	36.73 : 63.27	0.01	0.03	0.08	0.08
					Listeria			10	00:10:00		0	0.01	0.02	0.02
						(genus level ID only)		10	00:10:00		0	0.01	0.02	0.02
				Staphylococcaceae				1376	1278 : 98		0.36	0.82	2.29	2.29
					(family level ID only)			10	00:10:00		0	0.01	0.02	0.02
					Staphylococcus			1366	1278 : 88		0.35	0.81	2.28	2.28
						(genus level ID only)		15	00:15:00		0	0.01	0.02	0.02
						(slash calls)		951	39 days, 15:00:00		0.25	0.56	1.58	1.58
						aureus	99.11 - 100	89	0.717361	41.57 : 58.43	0.02	0.05	0.15	0.15
						epidermidis	100 - 100	167	6 days, 23:00:00	47.31 : 52.69	0.04	0.1	0.28	0.28
						hominis	99.56 - 99.56	58	2 days, 10:00:00	2 days, 2:50:00	0.01	0.03	0.1	0.1
						pasteuri	100 - 100	86	3 days, 14:00:00	47.67 : 52.33	0.02	0.05	0.14	0.14
			Lactobacillales					14959	13796 : 1163		3.87	8.89	24.92	24.92
				Aerococcaceae				1547	1394 : 153		0.4	0.92	2.58	2.58
					(family level ID only)			85	0.0590278		0.02	0.05	0.14	0.14
					Abiotrophia			130	5 days, 10:00:00		0.03	0.08	0.22	0.22
						defectiva	100 - 100	130	5 days, 10:00:00	2 days, 12:40:00	0.03	0.08	0.22	0.22
					Aerococcus			1332	1264 : 68		0.34	0.79	2.22	2.22
						(genus level ID only)		27	00:27:00		0.01	0.02	0.04	0.04
						(slash calls)		41	00:41:00		0.01	0.02	0.07	0.07
						urinaeequi	99.11 - 100	1264	52 days, 16:00:00	59.02 : 40.98	0.33	0.75	2.11	2.11
				Carnobacteriaceae				10559	9985 : 574		2.73	6.27	17.59	17.59
					(family level ID only)			94	1 day, 15:55:00		0.02	0.06	0.16	0.16
					(slash calls)			1954	1662 : 292		0.51	1.16	3.26	3.26
					Agitococcus			76	0.0527778		0.02	0.05	0.13	0.13
						lubricus	99.4 - 99.4	76	0.0527778	61.84 : 38.16	0.02	0.05	0.13	0.13
					Carnobacterium			129	43 : 86		0.03	0.08	0.21	0.21
						(genus level ID only)		19	00:19:00		0	0.01	0.03	0.03
						(slash calls)		100	33 : 67		0.03	0.06	0.17	0.17
						jeotgali	99.1 - 99.1	10	10:00:00	4 days, 4:00:00	0	0.01	0.02	0.02
					Desemzia			8255	8190 : 65		2.13	4.9	13.75	13.75
						(genus level ID only)		65	0.0451389		0.02	0.04	0.11	0.11
						incerta	99.11 - 100	8190	341 days, 6:00:00	53.98 : 46.02	2.12	4.86	13.64	13.64
					Isobaculum			51	2 days, 3:00:00		0.01	0.03	0.08	0.08
						melis	99.55 - 99.55	51	2 days, 3:00:00	33.33 : 66.67	0.01	0.03	0.08	0.08
				Enterococcaceae				1058	848 : 210		0.27	0.63	1.76	1.76
					(family level ID only)			135	0.09375		0.03	0.08	0.22	0.22
					(slash calls)			49	1 day, 13:12:00		0.01	0.03	0.08	0.08
					Enterococcus			874	811 : 63		0.23	0.52	1.46	1.46
						(genus level ID only)		63	0.04375		0.02	0.04	0.1	0.1
						(slash calls)		38	1 day, 14:00:00		0.01	0.02	0.06	0.06
						cecorum	99.44 - 100	634	26 days, 10:00:00	53.79 : 46.21	0.16	0.38	1.06	1.06
						columbae	99.55 - 99.55	139	5 days, 19:00:00	43.88 : 56.12	0.04	0.08	0.23	0.23
				Lactobacillaceae				82	0.507639		0.02	0.05	0.14	0.14
					(family level ID only)			60	0.0416667		0.02	0.04	0.1	0.1
					(slash calls)			11	11:00:00		0	0.01	0.02	0.02
					Lactobacillus			11	00:11:00		0	0.01	0.02	0.02
						(genus level ID only)		11	00:11:00		0	0.01	0.02	0.02
				Streptococcaceae				1713	1558 : 155		0.44	1.02	2.85	2.85
					Streptococcus			1713	1558 : 155		0.44	1.02	2.85	2.85
						(genus level ID only)		78	0.0541667		0.02	0.05	0.13	0.13
						(slash calls)		1245	51 days, 21:00:00		0.32	0.74	2.07	2.07
						mutans	100 - 100	85	3 days, 13:00:00	61.18 : 38.82	0.02	0.05	0.14	0.14
						salivarius	100 - 100	121	44 : 77	52.07 : 47.93	0.03	0.07	0.2	0.2
						sanguinis	100 - 100	17	17:00:00	0.0694444	0	0.01	0.03	0.03
						thermophilus	99.21 - 100	167	6 days, 23:00:00	49.7 : 50.3	0.04	0.1	0.28	0.28
		Clostridia						720	341 : 379		0.19	0.43	1.2	1.2
			Clostridiales					720	341 : 379		0.19	0.43	1.2	1.2
				Clostridiaceae				35	00:35:00		0.01	0.02	0.06	0.06
					Clostridium			35	00:35:00		0.01	0.02	0.06	0.06
						(genus level ID only)		35	00:35:00		0.01	0.02	0.06	0.06
				Clostridiales Family XI. Incertae Sedis				232	9 days, 16:00:00		0.06	0.14	0.39	0.39
					Anaerococcus			232	9 days, 16:00:00		0.06	0.14	0.39	0.39
						octavius	99.34 - 100	232	9 days, 16:00:00	56.47 : 43.53	0.06	0.14	0.39	0.39
				Lachnospiraceae				127	2 days, 21:58:00		0.03	0.08	0.21	0.21
					(slash calls)			58	00:58:00		0.01	0.03	0.1	0.1
					Blautia			69	2 days, 21:00:00		0.02	0.04	0.11	0.11
						obeum	100 - 100	69	2 days, 21:00:00	4 days, 4:00:00	0.02	0.04	0.11	0.11
				Peptoniphilaceae				286	0.198611		0.07	0.17	0.48	0.48
					(family level ID only)			120	0.0833333		0.03	0.07	0.2	0.2
					Anaerococcus			166	0.115278		0.04	0.1	0.28	0.28
						sp.	99.21 - 100	166	0.115278	53.61 : 46.39	0.04	0.1	0.28	0.28
				Peptostreptococcaceae				40	1 day, 16:00:00		0.01	0.02	0.07	0.07
					Murdochiella			40	1 day, 16:00:00		0.01	0.02	0.07	0.07
						asaccharolytica	100 - 100	40	1 day, 16:00:00	47.5 : 52.5	0.01	0.02	0.07	0.07
		Negativicutes						302	11 days, 7:31:00		0.08	0.18	0.5	0.5
			Selenomonadales					302	11 days, 7:31:00		0.08	0.18	0.5	0.5
				Veillonellaceae				302	11 days, 7:31:00		0.08	0.18	0.5	0.5
					(family level ID only)			31	00:31:00		0.01	0.02	0.05	0.05
					Veillonella			271	11 days, 7:00:00		0.07	0.16	0.45	0.45
						alcalescens	100 - 100	75	3 days, 3:00:00	2 days, 16:36:00	0.02	0.04	0.12	0.12
						atypica	100 - 100	196	8 days, 4:00:00	44.9 : 55.1	0.05	0.12	0.33	0.33
		Thermolithobacteria						50	00:50:00		0.01	0.03	0.08	0.08
			Thermolithobacterales					50	00:50:00		0.01	0.03	0.08	0.08
				Thermolithobacteraceae				50	00:50:00		0.01	0.03	0.08	0.08
					(family level ID only)			50	00:50:00		0.01	0.03	0.08	0.08
	Fusobacteria							252	0.175		0.07	0.15	0.42	0.42
		Fusobacteriia						252	0.175		0.07	0.15	0.42	0.42
			Fusobacteriales					252	0.175		0.07	0.15	0.42	0.42
				Leptotrichiaceae				252	0.175		0.07	0.15	0.42	0.42
					Leptotrichia			252	0.175		0.07	0.15	0.42	0.42
						(genus level ID only)		182	0.126389		0.05	0.11	0.3	0.3
						genomosp.	99.55 - 99.55	70	0.0486111	41.43 : 58.57	0.02	0.04	0.12	0.12
	Proteobacteria							22983	14027 : 8956		5.94	13.65	38.29	38.29
		Alphaproteobacteria						5808	5027 : 781		1.5	3.45	9.68	9.68
			Caulobacterales					739	433 : 306		0.19	0.44	1.23	1.23
				Caulobacteraceae				739	433 : 306		0.19	0.44	1.23	1.23
					(family level ID only)			62	0.0430556		0.02	0.04	0.1	0.1
					(slash calls)			460	18 days, 1:27:00		0.12	0.27	0.77	0.77
					Phenylobacterium			217	0.150694		0.06	0.13	0.36	0.36
						(genus level ID only)		217	0.150694		0.06	0.13	0.36	0.36
			Rhizobiales					1235	1102 : 133		0.32	0.73	2.06	2.06
				Aurantimonadaceae				77	3 days, 5:00:00		0.02	0.05	0.13	0.13
					Aureimonas			77	3 days, 5:00:00		0.02	0.05	0.13	0.13
						altamirensis	100 - 100	77	3 days, 5:00:00	41.56 : 58.44	0.02	0.05	0.13	0.13
				Bradyrhizobiaceae				355	222 : 133		0.09	0.21	0.59	0.59
					(slash calls)			126	5 days, 6:00:00		0.03	0.07	0.21	0.21
					Afipia			133	0.0923611		0.03	0.08	0.22	0.22
						genosp.	100 - 100	133	0.0923611	79.7 : 20.3	0.03	0.08	0.22	0.22
					Bosea			96	4 days, 0:00:00		0.02	0.06	0.16	0.16
						(slash calls)		96	4 days, 0:00:00		0.02	0.06	0.16	0.16
				Brucellaceae				418	17 days, 10:00:00		0.11	0.25	0.7	0.7
					Pseudochrobactrum			418	17 days, 10:00:00		0.11	0.25	0.7	0.7
						(slash calls)		418	17 days, 10:00:00		0.11	0.25	0.7	0.7
				Methylobacteriaceae				275	11 days, 11:00:00		0.07	0.16	0.46	0.46
					Methylobacterium			275	11 days, 11:00:00		0.07	0.16	0.46	0.46
						(slash calls)		34	1 day, 10:00:00		0.01	0.02	0.06	0.06
						jeotgali	99.21 - 100	241	10 days, 1:00:00	41.91 : 58.09	0.06	0.14	0.4	0.4
				Rhizobiaceae				110	4 days, 14:00:00		0.03	0.07	0.18	0.18
					(slash calls)			110	4 days, 14:00:00		0.03	0.07	0.18	0.18
			Rhodobacterales					543	21 days, 7:32:00		0.14	0.32	0.9	0.9
				Rhodobacteraceae				543	21 days, 7:32:00		0.14	0.32	0.9	0.9
					(family level ID only)			32	00:32:00		0.01	0.02	0.05	0.05
					Paracoccus			511	21 days, 7:00:00		0.13	0.3	0.85	0.85
						(slash calls)		501	20 days, 21:00:00		0.13	0.3	0.83	0.83
						marinus	100 - 100	10	10:00:00	0.0694444	0	0.01	0.02	0.02
			Rhodospirillales					1144	46 days, 7:33:00		0.3	0.68	1.91	1.91
				Acetobacteraceae				1144	46 days, 7:33:00		0.3	0.68	1.91	1.91
					(family level ID only)			33	00:33:00		0.01	0.02	0.05	0.05
					Roseomonas			1111	46 days, 7:00:00		0.29	0.66	1.85	1.85
						(slash calls)		458	19 days, 2:00:00		0.12	0.27	0.76	0.76
						mucosa	99.51 - 100	653	27 days, 5:00:00	43.03 : 56.97	0.17	0.39	1.09	1.09
			Sphingomonadales					2147	1870 : 277		0.56	1.28	3.58	3.58
				Sphingomonadaceae				2147	1870 : 277		0.56	1.28	3.58	3.58
					(family level ID only)			30	00:30:00		0.01	0.02	0.05	0.05
					(slash calls)			224	9 days, 8:00:00		0.06	0.13	0.37	0.37
					Sphingobium			48	2 days, 0:00:00		0.01	0.03	0.08	0.08
						(slash calls)		48	2 days, 0:00:00		0.01	0.03	0.08	0.08
					Sphingomonas			1845	1598 : 247		0.48	1.1	3.07	3.07
						(genus level ID only)		17	00:17:00		0	0.01	0.03	0.03
						(slash calls)		556	23 days, 4:00:00		0.14	0.33	0.93	0.93
						dokdonensis	100 - 100	21	21:00:00	4 days, 4:00:00	0.01	0.01	0.03	0.03
						echinoides	99.11 - 99.11	69	2 days, 21:00:00	44.93 : 55.07	0.02	0.04	0.11	0.11
						glacialis	99.6 - 99.6	60	2 days, 12:00:00	1 day, 21:55:00	0.02	0.04	0.1	0.1
						insulae	99.21 - 99.21	33	1 day, 9:00:00	57.58 : 42.42	0.01	0.02	0.05	0.05
						mali	99.6 - 100	325	13 days, 13:00:00	55.38 : 44.62	0.08	0.19	0.54	0.54
						mucosissima	99.59 - 100	522	21 days, 18:00:00	57.28 : 42.72	0.13	0.31	0.87	0.87
						pruni	99.6 - 99.6	12	12:00:00	4 days, 4:00:00	0	0.01	0.02	0.02
						sp.	99.02 - 99.6	230	0.159722	67.39 : 32.61	0.06	0.14	0.38	0.38
		Betaproteobacteria						5213	3364 : 1849		1.35	3.1	8.68	8.68
			Burkholderiales					4656	3018 : 1638		1.2	2.77	7.76	7.76
				Burkholderiaceae				1941	440 : 1501		0.5	1.15	3.23	3.23
					(slash calls)			1351	0.938194		0.35	0.8	2.25	2.25
					Cupriavidus			142	5 days, 22:00:00		0.04	0.08	0.24	0.24
						(slash calls)		109	4 days, 13:00:00		0.03	0.06	0.18	0.18
						necator	100 - 100	33	1 day, 9:00:00	63.64 : 36.36	0.01	0.02	0.05	0.05
					Lautropia			150	0.104167		0.04	0.09	0.25	0.25
						(slash calls)		150	0.104167		0.04	0.09	0.25	0.25
					Ralstonia			298	12 days, 10:00:00		0.08	0.18	0.5	0.5
						(slash calls)		97	4 days, 1:00:00		0.03	0.06	0.16	0.16
						insidiosa	99.44 - 100	201	8 days, 9:00:00	50.75 : 49.25	0.05	0.12	0.33	0.33
				Comamonadaceae				2687	2550 : 137		0.69	1.6	4.48	4.48
					(family level ID only)			25	12:13:00		0.01	0.01	0.04	0.04
					Brachymonas			63	2 days, 15:00:00		0.02	0.04	0.1	0.1
						(slash calls)		63	2 days, 15:00:00		0.02	0.04	0.1	0.1
					Pelomonas			2599	2475 : 124		0.67	1.54	4.33	4.33
						(slash calls)		1532	1408 : 124		0.4	0.91	2.55	2.55
						aquatica	99.59 - 100	479	19 days, 23:00:00	37.58 : 62.42	0.12	0.28	0.8	0.8
						puraquae	99.08 - 100	588	24 days, 12:00:00	57.14 : 42.86	0.15	0.35	0.98	0.98
				unclassified Burkholderiales				28	1 day, 4:00:00		0.01	0.02	0.05	0.05
					(family level ID only)			28	1 day, 4:00:00		0.01	0.02	0.05	0.05
			Neisseriales					471	346 : 125		0.12	0.28	0.78	0.78
				Neisseriaceae				471	346 : 125		0.12	0.28	0.78	0.78
					(family level ID only)			125	0.0868056		0.03	0.07	0.21	0.21
					Kingella			117	4 days, 21:00:00		0.03	0.07	0.19	0.19
						oralis	99.61 - 100	117	4 days, 21:00:00	48.72 : 51.28	0.03	0.07	0.19	0.19
					Neisseria			229	9 days, 13:00:00		0.06	0.14	0.38	0.38
						(slash calls)		229	9 days, 13:00:00		0.06	0.14	0.38	0.38
			Rhodocyclales					86	0.0597222		0.02	0.05	0.14	0.14
				Rhodocyclaceae				86	0.0597222		0.02	0.05	0.14	0.14
					(family level ID only)			86	0.0597222		0.02	0.05	0.14	0.14
		Gammaproteobacteria						11962	5636 : 6326		3.09	7.11	19.93	19.93
			Legionellales					4624	3.21111		1.2	2.75	7.7	7.7
				Coxiellaceae				4624	3.21111		1.2	2.75	7.7	7.7
					(family level ID only)			648	0.45		0.17	0.38	1.08	1.08
					Rickettsiella			3976	2.76111		1.03	2.36	6.62	6.62
						(genus level ID only)		3976	2.76111		1.03	2.36	6.62	6.62
			Pasteurellales					133	5 days, 13:00:00		0.03	0.08	0.22	0.22
				Pasteurellaceae				133	5 days, 13:00:00		0.03	0.08	0.22	0.22
					Haemophilus			133	5 days, 13:00:00		0.03	0.08	0.22	0.22
						parainfluenzae	99.21 - 99.61	133	5 days, 13:00:00	56.39 : 43.61	0.03	0.08	0.22	0.22
			Pseudomonadales					6671	5475 : 1196		1.73	3.96	11.11	11.11
				Moraxellaceae				6433	5294 : 1139		1.66	3.82	10.72	10.72
					(family level ID only)			151	0.104861		0.04	0.09	0.25	0.25
					(slash calls)			2315	1816 : 499		0.6	1.38	3.86	3.86
					Acinetobacter			2115	1637 : 478		0.55	1.26	3.52	3.52
						(genus level ID only)		22	00:22:00		0.01	0.01	0.04	0.04
						(slash calls)		1810	1637 : 173		0.47	1.08	3.02	3.02
						johnsonii	100 - 100	41	00:41:00	43.9 : 56.1	0.01	0.02	0.07	0.07
						sp.	99.4 - 99.41	242	0.168056	48.76 : 51.24	0.06	0.14	0.4	0.4
					Enhydrobacter			1584	65 days, 13:11:00		0.41	0.94	2.64	2.64
						aerosaccus	99.39 - 100	1584	65 days, 13:11:00	57.45 : 42.55	0.41	0.94	2.64	2.64
					Moraxella			268	11 days, 4:00:00		0.07	0.16	0.45	0.45
						osloensis	99.41 - 99.41	268	11 days, 4:00:00	49.63 : 50.37	0.07	0.16	0.45	0.45
				Pseudomonadaceae				238	7 days, 13:57:00		0.06	0.14	0.4	0.4
					(family level ID only)			57	00:57:00		0.01	0.03	0.09	0.09
					Pseudomonas			181	7 days, 13:00:00		0.05	0.11	0.3	0.3
						(slash calls)		148	6 days, 4:00:00		0.04	0.09	0.25	0.25
						deceptionensis	100 - 100	33	1 day, 9:00:00	45.45 : 54.55	0.01	0.02	0.05	0.05
			Xanthomonadales					534	28 : 506		0.14	0.32	0.89	0.89
				Xanthomonadaceae				534	28 : 506		0.14	0.32	0.89	0.89
					(family level ID only)			154	0.106944		0.04	0.09	0.26	0.26
					Pseudomonas			28	1 day, 4:00:00		0.01	0.02	0.05	0.05
						(slash calls)		28	1 day, 4:00:00		0.01	0.02	0.05	0.05
					Pseudoxanthomonas			265	0.184028		0.07	0.16	0.44	0.44
						sp.	100 - 100	265	0.184028	62.26 : 37.74	0.07	0.16	0.44	0.44
					Xanthomonas			87	0.0604167		0.02	0.05	0.14	0.14
						(genus level ID only)		75	0.0520833		0.02	0.04	0.12	0.12
						sp.	99.41 - 99.41	12	00:12:00	4 days, 4:00:00	0	0.01	0.02	0.02
	Spirochaetes							168	7 days, 0:00:00		0.04	0.1	0.28	0.28
		Spirochaetia						168	7 days, 0:00:00		0.04	0.1	0.28	0.28
			Spirochaetales					168	7 days, 0:00:00		0.04	0.1	0.28	0.28
				Spirochaetaceae				168	7 days, 0:00:00		0.04	0.1	0.28	0.28
					Treponema			168	7 days, 0:00:00		0.04	0.1	0.28	0.28
						medium	100 - 100	168	7 days, 0:00:00	42.26 : 57.74	0.04	0.1	0.28	0.28

## Sheet: Cont-4
CONTROL-04
Primer	Phylum	Class	Order	Family	Genus	Species	% ID	Count	DB counters	F:R %	% of total reads	% of valid reads	% of mapped reads	% of mapped reads per primer
(consensus)								143807	51064 : 92743		43.01	59.76	100	100
	Actinobacteria							21934	18814 : 3120		6.56	9.11	15.25	15.25
		Actinobacteria						21934	18814 : 3120		6.56	9.11	15.25	15.25
			Acidimicrobiales					24	00:24:00		0.01	0.01	0.02	0.02
				Acidimicrobiaceae				24	00:24:00		0.01	0.01	0.02	0.02
					(family level ID only)			24	00:24:00		0.01	0.01	0.02	0.02
			Actinomycetales					21208	18147 : 3061		6.34	8.81	14.75	14.75
				Actinomycetaceae				595	472 : 123		0.18	0.25	0.41	0.41
					(slash calls)			22	00:22:00		0.01	0.01	0.02	0.02
					Actinomyces			467	366 : 101		0.14	0.19	0.32	0.32
						(slash calls)		60	0.0416667		0.02	0.02	0.04	0.04
						dentalis	100 - 100	11	11:00:00	4 days, 4:00:00	0	0	0.01	0.01
						europaeus	100 - 100	14	14:00:00	4 days, 4:00:00	0	0.01	0.01	0.01
						massiliensis	100 - 100	60	2 days, 12:00:00	48.33 : 51.67	0.02	0.02	0.04	0.04
						naeslundii	99.43 - 100	130	5 days, 10:00:00	69.23 : 30.77	0.04	0.05	0.09	0.09
						neuii	100 - 100	77	3 days, 5:00:00	54.55 : 45.45	0.02	0.03	0.05	0.05
						sp.	100 - 100	41	00:41:00	4 days, 4:00:00	0.01	0.02	0.03	0.03
						turicensis	99.55 - 99.55	28	1 day, 4:00:00	42.86 : 57.14	0.01	0.01	0.02	0.02
						viscosus	99.42 - 99.42	46	1 day, 22:00:00	41.3 : 58.7	0.01	0.02	0.03	0.03
					Varibaculum			106	4 days, 10:00:00		0.03	0.04	0.07	0.07
						cambriense	99.22 - 100	106	4 days, 10:00:00	48.11 : 51.89	0.03	0.04	0.07	0.07
				Brevibacteriaceae				263	10 days, 23:00:00		0.08	0.11	0.18	0.18
					Brevibacterium			263	10 days, 23:00:00		0.08	0.11	0.18	0.18
						(slash calls)		37	1 day, 13:00:00		0.01	0.02	0.03	0.03
						casei	99.37 - 100	206	8 days, 14:00:00	61.17 : 38.83	0.06	0.09	0.14	0.14
						oceani	100 - 100	20	20:00:00	4 days, 4:00:00	0.01	0.01	0.01	0.01
				Cellulomonadaceae				34	22:12:00		0.01	0.01	0.02	0.02
					(slash calls)			12	00:12:00		0	0	0.01	0.01
					Cellulomonas			22	22:00:00		0.01	0.01	0.02	0.02
						carbonis	99.19 - 99.59	22	22:00:00	4 days, 4:00:00	0.01	0.01	0.02	0.02
				Corynebacteriaceae				9274	7472 : 1802		2.77	3.85	6.45	6.45
					(family level ID only)			122	0.0847222		0.04	0.05	0.08	0.08
					Corynebacterium			9152	7472 : 1680		2.74	3.8	6.36	6.36
						(genus level ID only)		453	0.314583		0.14	0.19	0.32	0.32
						(slash calls)		1385	57 days, 17:00:00		0.41	0.58	0.96	0.96
						accolens	99.55 - 99.55	14	14:00:00	0.0694444	0	0.01	0.01	0.01
						afermentans	99.61 - 99.61	93	3 days, 21:00:00	43.01 : 56.99	0.03	0.04	0.06	0.06
						amycolatum	99.37 - 100	216	9 days, 0:00:00	52.78 : 47.22	0.06	0.09	0.15	0.15
						appendicis	99.09 - 100	70	2 days, 22:00:00	3 days, 8:20:00	0.02	0.03	0.05	0.05
						aurimucosum	99.09 - 100	115	4 days, 19:00:00	48.7 : 51.3	0.03	0.05	0.08	0.08
						callunae	99.61 - 99.61	34	1 day, 10:00:00	70.59 : 29.41	0.01	0.01	0.02	0.02
						coyleae	99.61 - 100	139	5 days, 19:00:00	59.71 : 40.29	0.04	0.06	0.1	0.1
						imitans	100 - 100	67	2 days, 19:00:00	70.15 : 29.85	0.02	0.03	0.05	0.05
						jeikeium	100 - 100	72	3 days, 0:00:00	47.22 : 52.78	0.02	0.03	0.05	0.05
						kroppenstedtii	99.1 - 100	163	5 days, 17:26:00	63.8 : 36.2	0.05	0.07	0.11	0.11
						matruchotii	99.19 - 100	180	46 : 134	72.22 : 27.78	0.05	0.07	0.13	0.13
						mycetoides	99.59 - 99.59	29	1 day, 5:00:00	4 days, 4:00:00	0.01	0.01	0.02	0.02
						pilbarense	99.22 - 99.55	68	2 days, 20:00:00	4 days, 4:00:00	0.02	0.03	0.05	0.05
						sp.	99.37 - 100	1053	0.73125	49.86 : 50.14	0.31	0.44	0.73	0.73
						suicordis	99.08 - 100	3657	152 days, 9:00:00	54.03 : 45.97	1.09	1.52	2.54	2.54
						tuberculostearicum	99.08 - 100	687	28 days, 1:14:00	47.45 : 52.55	0.21	0.29	0.48	0.48
						tuscaniense	99.1 - 99.54	167	6 days, 23:00:00	37.72 : 62.28	0.05	0.07	0.12	0.12
						ureicelerivorans	99.22 - 100	136	5 days, 16:00:00	59.56 : 40.44	0.04	0.06	0.09	0.09
						vitaeruminis	99.08 - 99.54	354	14 days, 18:00:00	47.74 : 52.26	0.11	0.15	0.25	0.25
				Dermacoccaceae				456	17 days, 9:39:00		0.14	0.19	0.32	0.32
					(family level ID only)			12	00:12:00		0	0	0.01	0.01
					Dermacoccus			444	17 days, 9:27:00		0.13	0.18	0.31	0.31
						(slash calls)		244	10 days, 4:00:00		0.07	0.1	0.17	0.17
						abyssi	99.22 - 99.55	24	1 day, 0:00:00	2 days, 2:50:00	0.01	0.01	0.02	0.02
						nishinomiyaensis	99.09 - 100	149	6 days, 5:00:00	56.38 : 43.62	0.04	0.06	0.1	0.1
						sp.	99.55 - 99.55	27	00:27:00	51.85 : 48.15	0.01	0.01	0.02	0.02
				Geodermatophilaceae				353	153 : 200		0.11	0.15	0.25	0.25
					(slash calls)			41	00:41:00		0.01	0.02	0.03	0.03
					Blastococcus			91	3 days, 19:00:00		0.03	0.04	0.06	0.06
						jejuensis	99.59 - 100	51	2 days, 3:00:00	54.9 : 45.1	0.02	0.02	0.04	0.04
						saxobsidens	99.55 - 99.55	40	1 day, 16:00:00	35 : 65	0.01	0.02	0.03	0.03
					Modestobacter			221	62 : 159		0.07	0.09	0.15	0.15
						(genus level ID only)		35	00:35:00		0.01	0.01	0.02	0.02
						(slash calls)		45	1 day, 21:00:00		0.01	0.02	0.03	0.03
						multiseptatus	99.37 - 100	111	0.773611	50.45 : 49.55	0.03	0.05	0.08	0.08
						sp.	100 - 100	30	00:30:00	2 days, 2:50:00	0.01	0.01	0.02	0.02
				Gordoniaceae				22	22:00:00		0.01	0.01	0.02	0.02
					Gordonia			22	22:00:00		0.01	0.01	0.02	0.02
						(slash calls)		22	22:00:00		0.01	0.01	0.02	0.02
				Intrasporangiaceae				99	3 days, 12:15:00		0.03	0.04	0.07	0.07
					(slash calls)			26	1 day, 2:00:00		0.01	0.01	0.02	0.02
					Janibacter			58	2 days, 10:00:00		0.02	0.02	0.04	0.04
						anophelis	99.61 - 99.61	11	11:00:00	4 days, 4:00:00	0	0	0.01	0.01
						hoylei	100 - 100	47	1 day, 23:00:00	29.79 : 70.21	0.01	0.02	0.03	0.03
					Serinicoccus			15	00:15:00		0	0.01	0.01	0.01
						sp.	99.37 - 99.37	15	00:15:00	4 days, 4:00:00	0	0.01	0.01	0.01
				Microbacteriaceae				3490	2855 : 635		1.04	1.45	2.43	2.43
					(family level ID only)			155	0.107639		0.05	0.06	0.11	0.11
					(slash calls)			211	8 days, 7:12:00		0.06	0.09	0.15	0.15
					Agrococcus			229	9 days, 13:00:00		0.07	0.1	0.16	0.16
						(slash calls)		79	3 days, 7:00:00		0.02	0.03	0.05	0.05
						citreus	100 - 100	150	6 days, 6:00:00	2 days, 2:50:00	0.04	0.06	0.1	0.1
					Amnibacterium			49	2 days, 1:00:00		0.01	0.02	0.03	0.03
						kyonggiense	99.19 - 100	49	2 days, 1:00:00	69.39 : 30.61	0.01	0.02	0.03	0.03
					Leifsonia			362	0.251389		0.11	0.15	0.25	0.25
						(genus level ID only)		362	0.251389		0.11	0.15	0.25	0.25
					Microbacterium			2436	2330 : 106		0.73	1.01	1.69	1.69
						(genus level ID only)		84	0.0583333		0.03	0.03	0.06	0.06
						(slash calls)		970	39 days, 22:12:00		0.29	0.4	0.67	0.67
						ginsengisoli	99.37 - 100	1299	54 days, 3:00:00	60.28 : 39.72	0.39	0.54	0.9	0.9
						mitrae	100 - 100	47	1 day, 23:00:00	70.21 : 29.79	0.01	0.02	0.03	0.03
						saccharophilum	100 - 100	26	1 day, 2:00:00	2 days, 2:50:00	0.01	0.01	0.02	0.02
						sp.	100 - 100	10	00:10:00	4 days, 4:00:00	0	0	0.01	0.01
					Pseudoclavibacter			38	1 day, 14:00:00		0.01	0.02	0.03	0.03
						caeni	99.55 - 99.55	10	10:00:00	0.0694444	0	0	0.01	0.01
						helvolus	100 - 100	28	1 day, 4:00:00	35.71 : 64.29	0.01	0.01	0.02	0.02
					Rathayibacter			10	10:00:00		0	0	0.01	0.01
						(slash calls)		10	10:00:00		0	0	0.01	0.01
				Micrococcaceae				1257	1187 : 70		0.38	0.52	0.87	0.87
					(slash calls)			136	5 days, 16:00:00		0.04	0.06	0.09	0.09
					Arthrobacter			163	6 days, 7:12:00		0.05	0.07	0.11	0.11
						(slash calls)		23	11:12:00		0.01	0.01	0.02	0.02
						agilis	100 - 100	41	1 day, 17:00:00	4 days, 4:00:00	0.01	0.02	0.03	0.03
						russicus	99.42 - 100	99	4 days, 3:00:00	73.74 : 26.26	0.03	0.04	0.07	0.07
					Citricoccus			11	11:00:00		0	0	0.01	0.01
						nitrophenolicus	100 - 100	11	11:00:00	4 days, 4:00:00	0	0	0.01	0.01
					Kocuria			269	9 days, 19:34:00		0.08	0.11	0.19	0.19
						(genus level ID only)		23	00:23:00		0.01	0.01	0.02	0.02
						(slash calls)		119	4 days, 12:11:00		0.04	0.05	0.08	0.08
						palustris	100 - 100	45	1 day, 21:00:00	4 days, 4:00:00	0.01	0.02	0.03	0.03
						rhizophila	100 - 100	82	3 days, 10:00:00	59.76 : 40.24	0.02	0.03	0.06	0.06
					Micrococcus			399	16 days, 15:00:00		0.12	0.17	0.28	0.28
						(slash calls)		228	9 days, 12:00:00		0.07	0.09	0.16	0.16
						endophyticus	99.54 - 99.56	44	1 day, 20:00:00	34.09 : 65.91	0.01	0.02	0.03	0.03
						lylae	99.37 - 100	111	4 days, 15:00:00	62.16 : 37.84	0.03	0.05	0.08	0.08
						terreus	99.56 - 99.56	16	16:00:00	0.0694444	0	0.01	0.01	0.01
					Nesterenkonia			95	2 days, 23:24:00		0.03	0.04	0.07	0.07
						(genus level ID only)		14	00:14:00		0	0.01	0.01	0.01
						lacusekhoensis	99.37 - 99.38	71	2 days, 23:00:00	60.56 : 39.44	0.02	0.03	0.05	0.05
						sp.	100 - 100	10	00:10:00	4 days, 4:00:00	0	0	0.01	0.01
					Rothia			170	7 days, 2:00:00		0.05	0.07	0.12	0.12
						(slash calls)		21	21:00:00		0.01	0.01	0.01	0.01
						aeria	99.55 - 99.55	63	2 days, 15:00:00	42.86 : 57.14	0.02	0.03	0.04	0.04
						dentocariosa	100 - 100	41	1 day, 17:00:00	46.34 : 53.66	0.01	0.02	0.03	0.03
						mucilaginosa	99.37 - 100	45	1 day, 21:00:00	53.33 : 46.67	0.01	0.02	0.03	0.03
					Zhihengliuella			14	14:00:00		0	0.01	0.01	0.01
						aestuarii	100 - 100	14	14:00:00	4 days, 4:00:00	0	0.01	0.01	0.01
				Micromonosporaceae				22	22:00:00		0.01	0.01	0.02	0.02
					(slash calls)			22	22:00:00		0.01	0.01	0.02	0.02
				Nocardioidaceae				24	1 day, 0:00:00		0.01	0.01	0.02	0.02
					Nocardioides			24	1 day, 0:00:00		0.01	0.01	0.02	0.02
						(slash calls)		24	1 day, 0:00:00		0.01	0.01	0.02	0.02
				Nocardiopsaceae				20	20:00:00		0.01	0.01	0.01	0.01
					Nocardiopsis			20	20:00:00		0.01	0.01	0.01	0.01
						(slash calls)		10	10:00:00		0	0	0.01	0.01
						dassonvillei	100 - 100	10	10:00:00	4 days, 4:00:00	0	0	0.01	0.01
				Promicromonosporaceae				11	00:11:00		0	0	0.01	0.01
					(family level ID only)			11	00:11:00		0	0	0.01	0.01
				Propionibacteriaceae				4916	4773 : 143		1.47	2.04	3.42	3.42
					(slash calls)			10	00:10:00		0	0	0.01	0.01
					Propionibacterium			4896	4773 : 123		1.46	2.03	3.4	3.4
						(genus level ID only)		25	00:25:00		0.01	0.01	0.02	0.02
						acnes	99.11 - 100	4777	197 days, 22:27:00	55.08 : 44.92	1.43	1.98	3.32	3.32
						granulosum	99.54 - 99.55	23	23:00:00	43.48 : 56.52	0.01	0.01	0.02	0.02
						sp.	99.55 - 99.55	71	0.0493056	38.03 : 61.97	0.02	0.03	0.05	0.05
					Tessaracoccus			10	00:10:00		0	0	0.01	0.01
						(genus level ID only)		10	00:10:00		0	0	0.01	0.01
				Pseudonocardiaceae				11	00:11:00		0	0	0.01	0.01
					Actinomycetospora			11	00:11:00		0	0	0.01	0.01
						iriomotensis	99.59 - 99.59	11	00:11:00	4 days, 4:00:00	0	0	0.01	0.01
				Sanguibacteraceae				48	2 days, 0:00:00		0.01	0.02	0.03	0.03
					(slash calls)			33	1 day, 9:00:00		0.01	0.01	0.02	0.02
					Sanguibacter			15	15:00:00		0	0.01	0.01	0.01
						(slash calls)		15	15:00:00		0	0.01	0.01	0.01
				Streptomycetaceae				19	19:00:00		0.01	0.01	0.01	0.01
					(slash calls)			19	19:00:00		0.01	0.01	0.01	0.01
				Williamsiaceae				294	12 days, 6:00:00		0.09	0.12	0.2	0.2
					(slash calls)			78	3 days, 6:00:00		0.02	0.03	0.05	0.05
					Williamsia			216	9 days, 0:00:00		0.06	0.09	0.15	0.15
						(slash calls)		216	9 days, 0:00:00		0.06	0.09	0.15	0.15
			Bifidobacteriales					691	27 days, 19:24:00		0.21	0.29	0.48	0.48
				Bifidobacteriaceae				604	24 days, 4:24:00		0.18	0.25	0.42	0.42
					Bifidobacterium			572	22 days, 20:24:00		0.17	0.24	0.4	0.4
						(genus level ID only)		13	00:13:00		0	0.01	0.01	0.01
						(slash calls)		448	18 days, 16:00:00		0.13	0.19	0.31	0.31
						callitrichos	99.59 - 99.59	11	11:00:00	4 days, 4:00:00	0	0	0.01	0.01
						thermacidophilum	99.54 - 100	66	2 days, 7:11:00	18.18 : 81.82	0.02	0.03	0.05	0.05
						thermophilum	99.09 - 99.09	34	1 day, 10:00:00	32.35 : 67.65	0.01	0.01	0.02	0.02
					Gardnerella			15	15:00:00		0	0.01	0.01	0.01
						vaginalis	100 - 100	15	15:00:00	0.0694444	0	0.01	0.01	0.01
					Scardovia			17	17:00:00		0.01	0.01	0.01	0.01
						wiggsiae	100 - 100	17	17:00:00	4 days, 4:00:00	0.01	0.01	0.01	0.01
				unclassified Bifidobacteriales				87	3 days, 15:00:00		0.03	0.04	0.06	0.06
					Turicella			87	3 days, 15:00:00		0.03	0.04	0.06	0.06
						otitidis	99.59 - 99.61	87	3 days, 15:00:00	67.82 : 32.18	0.03	0.04	0.06	0.06
			Coriobacteriales					11	00:11:00		0	0	0.01	0.01
				Coriobacteriaceae				11	00:11:00		0	0	0.01	0.01
					Atopobium			11	00:11:00		0	0	0.01	0.01
						sp.	99.21 - 99.21	11	00:11:00	4 days, 4:00:00	0	0	0.01	0.01
	Bacteroidetes							1943	1139 : 804		0.58	0.81	1.35	1.35
		Bacteroidetes Order II. Incertae sedis						36	1 day, 12:00:00		0.01	0.01	0.03	0.03
			Bacteroidetes Order II. Incertae sedis					36	1 day, 12:00:00		0.01	0.01	0.03	0.03
				Rhodothermaceae				36	1 day, 12:00:00		0.01	0.01	0.03	0.03
					(family level ID only)			36	1 day, 12:00:00		0.01	0.01	0.03	0.03
		Bacteroidia						820	518 : 302		0.25	0.34	0.57	0.57
			Bacteroidales					820	518 : 302		0.25	0.34	0.57	0.57
				Bacteroidaceae				45	00:45:00		0.01	0.02	0.03	0.03
					(family level ID only)			45	00:45:00		0.01	0.02	0.03	0.03
				Porphyromonadaceae				342	269 : 73		0.1	0.14	0.24	0.24
					Porphyromonas			286	9 days, 22:48:00		0.09	0.12	0.2	0.2
						(genus level ID only)		48	00:48:00		0.01	0.02	0.03	0.03
						asaccharolytica	100 - 100	67	2 days, 19:00:00	64.18 : 35.82	0.02	0.03	0.05	0.05
						bennonis	99.59 - 99.59	32	1 day, 8:00:00	4 days, 4:00:00	0.01	0.01	0.02	0.02
						endodontalis	100 - 100	57	2 days, 9:00:00	68.42 : 31.58	0.02	0.02	0.04	0.04
						somerae	99.56 - 100	82	3 days, 10:00:00	84.15 : 15.85	0.02	0.03	0.06	0.06
					Tannerella			56	1 day, 7:25:00		0.02	0.02	0.04	0.04
						forsythia	100 - 100	31	1 day, 7:00:00	32.26 : 67.74	0.01	0.01	0.02	0.02
						sp.	99.42 - 99.42	25	00:25:00	1 day, 20:56:00	0.01	0.01	0.02	0.02
				Prevotellaceae				433	249 : 184		0.13	0.18	0.3	0.3
					(family level ID only)			95	0.0659722		0.03	0.04	0.07	0.07
					Prevotella			338	249 : 89		0.1	0.14	0.24	0.24
						(slash calls)		89	0.0618056		0.03	0.04	0.06	0.06
						histicola	99.42 - 100	49	2 days, 1:00:00	44.9 : 55.1	0.01	0.02	0.03	0.03
						melaninogenica	99.42 - 99.42	29	1 day, 5:00:00	58.62 : 41.38	0.01	0.01	0.02	0.02
						nigrescens	99.42 - 99.42	43	1 day, 19:00:00	46.51 : 53.49	0.01	0.02	0.03	0.03
						pleuritidis	100 - 100	13	13:00:00	0.0694444	0	0.01	0.01	0.01
						timonensis	99.59 - 99.59	92	3 days, 20:00:00	59.78 : 40.22	0.03	0.04	0.06	0.06
						veroralis	99.55 - 99.55	23	23:00:00	43.48 : 56.52	0.01	0.01	0.02	0.02
		Cytophagia						62	0.0430556		0.02	0.03	0.04	0.04
			Cytophagales					62	0.0430556		0.02	0.03	0.04	0.04
				Cytophagaceae				62	0.0430556		0.02	0.03	0.04	0.04
					(family level ID only)			62	0.0430556		0.02	0.03	0.04	0.04
		Flavobacteriia						875	555 : 320		0.26	0.36	0.61	0.61
			Flavobacteriales					875	555 : 320		0.26	0.36	0.61	0.61
				Flavobacteriaceae				862	555 : 307		0.26	0.36	0.6	0.6
					(family level ID only)			114	0.0791667		0.03	0.05	0.08	0.08
					(slash calls)			81	0.05625		0.02	0.03	0.06	0.06
					Chryseobacterium			292	180 : 112		0.09	0.12	0.2	0.2
						(slash calls)		44	20:24:00		0.01	0.02	0.03	0.03
						anthropi	99.59 - 99.59	16	16:00:00	4 days, 4:00:00	0	0.01	0.01	0.01
						haifense	100 - 100	144	6 days, 0:00:00	57.64 : 42.36	0.04	0.06	0.1	0.1
						sp.	99.09 - 99.55	88	0.0611111	51.14 : 48.86	0.03	0.04	0.06	0.06
					Cloacibacterium			224	9 days, 8:00:00		0.07	0.09	0.16	0.16
						(slash calls)		160	6 days, 16:00:00		0.05	0.07	0.11	0.11
						normanense	99.42 - 100	64	2 days, 16:00:00	4 days, 4:00:00	0.02	0.03	0.04	0.04
					Epilithonimonas			112	4 days, 16:00:00		0.03	0.05	0.08	0.08
						(slash calls)		112	4 days, 16:00:00		0.03	0.05	0.08	0.08
					Flavobacterium			39	1 day, 15:00:00		0.01	0.02	0.03	0.03
						cheniae	100 - 100	13	13:00:00	4 days, 4:00:00	0	0.01	0.01	0.01
						pectinovorum	99.59 - 99.59	26	1 day, 2:00:00	4 days, 4:00:00	0.01	0.01	0.02	0.02
				Schleiferiaceae				13	00:13:00		0	0.01	0.01	0.01
					(family level ID only)			13	00:13:00		0	0.01	0.01	0.01
		Sphingobacteriia						150	30 : 120		0.04	0.06	0.1	0.1
			Sphingobacteriales					150	30 : 120		0.04	0.06	0.1	0.1
				Chitinophagaceae				28	00:28:00		0.01	0.01	0.02	0.02
					(family level ID only)			14	00:14:00		0	0.01	0.01	0.01
					Sediminibacterium			14	00:14:00		0	0.01	0.01	0.01
						(genus level ID only)		14	00:14:00		0	0.01	0.01	0.01
				Saprospiraceae				10	00:10:00		0	0	0.01	0.01
					(family level ID only)			10	00:10:00		0	0	0.01	0.01
				Sphingobacteriaceae				112	30 : 82		0.03	0.05	0.08	0.08
					(family level ID only)			43	00:43:00		0.01	0.02	0.03	0.03
					Pedobacter			30	1 day, 6:00:00		0.01	0.01	0.02	0.02
						(slash calls)		30	1 day, 6:00:00		0.01	0.01	0.02	0.02
					Sphingobacterium			39	00:39:00		0.01	0.02	0.03	0.03
						(slash calls)		13	00:13:00		0	0.01	0.01	0.01
						sp.	100 - 100	14	00:14:00	4 days, 4:00:00	0	0.01	0.01	0.01
						thermophilum	100 - 100	12	00:12:00	0.0694444	0	0	0.01	0.01
	Chloroflexi							23	00:23:00		0.01	0.01	0.02	0.02
		Thermomicrobia						23	00:23:00		0.01	0.01	0.02	0.02
			Sphaerobacterales					23	00:23:00		0.01	0.01	0.02	0.02
				Sphaerobacteraceae				23	00:23:00		0.01	0.01	0.02	0.02
					(family level ID only)			23	00:23:00		0.01	0.01	0.02	0.02
	Cyanobacteria							66339	152 : 66187		19.84	27.57	46.13	46.13
		Gloeobacterophycideae						9450	6.5625		2.83	3.93	6.57	6.57
			Gloeobacterales					9450	6.5625		2.83	3.93	6.57	6.57
				Gloeobacteraceae				9450	6.5625		2.83	3.93	6.57	6.57
					(family level ID only)			9450	6.5625		2.83	3.93	6.57	6.57
		Nostocophycideae						26942	0 : 26942		8.06	11.2	18.73	18.73
			Nostocales					26942	0 : 26942		8.06	11.2	18.73	18.73
				Nostocaceae				26942	0 : 26942		8.06	11.2	18.73	18.73
					(family level ID only)			26893	0 : 26893		8.04	11.17	18.7	18.7
					Nodularia			49	00:49:00		0.01	0.02	0.03	0.03
						(genus level ID only)		49	00:49:00		0.01	0.02	0.03	0.03
		Oscillatoriophycideae						29591	152 : 29439		8.85	12.3	20.58	20.58
			Chroococcales					164	0.113889		0.05	0.07	0.11	0.11
				Spirulinaceae				164	0.113889		0.05	0.07	0.11	0.11
					(family level ID only)			164	0.113889		0.05	0.07	0.11	0.11
			Oscillatoriales					29427	152 : 29275		8.8	12.23	20.46	20.46
				Phormidiaceae				29275	0 : 29275		8.76	12.16	20.36	20.36
					(family level ID only)			29275	0 : 29275		8.76	12.16	20.36	20.36
				unclassified Oscillatoriales				152	6 days, 8:00:00		0.05	0.06	0.11	0.11
					(family level ID only)			152	6 days, 8:00:00		0.05	0.06	0.11	0.11
		Synechococcophycideae						356	0.247222		0.11	0.15	0.25	0.25
			Pseudanabaenales					356	0.247222		0.11	0.15	0.25	0.25
				Pseudanabaenaceae				356	0.247222		0.11	0.15	0.25	0.25
					(family level ID only)			356	0.247222		0.11	0.15	0.25	0.25
	Firmicutes							37790	21164 : 16626		11.3	15.7	26.28	26.28
		Bacilli						35244	19738 : 15506		10.54	14.64	24.51	24.51
			Bacillales					24478	9609 : 14869		7.32	10.17	17.02	17.02
				Bacillaceae				15574	1151 : 14423		4.66	6.47	10.83	10.83
					(family level ID only)			13657	0 : 13657		4.08	5.67	9.5	9.5
					(slash calls)			280	27 : 253		0.08	0.12	0.19	0.19
					Bacillus			1637	1124 : 513		0.49	0.68	1.14	1.14
						(genus level ID only)		54	00:54:00		0.02	0.02	0.04	0.04
						(slash calls)		774	456 : 318		0.23	0.32	0.54	0.54
						badius	100 - 100	23	00:23:00	4 days, 4:00:00	0.01	0.01	0.02	0.02
						circulans	100 - 100	107	4 days, 11:00:00	54.21 : 45.79	0.03	0.04	0.07	0.07
						coagulans	99.12 - 100	373	15 days, 13:00:00	60.86 : 39.14	0.11	0.15	0.26	0.26
						decisifrondis	100 - 100	11	11:00:00	4 days, 4:00:00	0	0	0.01	0.01
						idriensis	100 - 100	49	2 days, 1:00:00	48.98 : 51.02	0.01	0.02	0.03	0.03
						infantis	100 - 100	29	1 day, 5:00:00	4 days, 4:00:00	0.01	0.01	0.02	0.02
						sp.	99.44 - 100	118	0.0819444	77.12 : 22.88	0.04	0.05	0.08	0.08
						thermoamylovorans	99.44 - 100	99	4 days, 3:00:00	49.49 : 50.51	0.03	0.04	0.07	0.07
				Bacillales Family X. Incertae Sedis				23	00:23:00		0.01	0.01	0.02	0.02
					(family level ID only)			23	00:23:00		0.01	0.01	0.02	0.02
				Paenibacillaceae				399	238 : 161		0.12	0.17	0.28	0.28
					(family level ID only)			21	00:21:00		0.01	0.01	0.01	0.01
					Paenibacillus			312	207 : 105		0.09	0.13	0.22	0.22
						(genus level ID only)		27	00:27:00		0.01	0.01	0.02	0.02
						(slash calls)		110	4 days, 14:00:00		0.03	0.05	0.08	0.08
						lactis	100 - 100	97	4 days, 1:00:00	74.23 : 25.77	0.03	0.04	0.07	0.07
						sp.	99.44 - 100	78	0.0541667	61.54 : 38.46	0.02	0.03	0.05	0.05
					Thermobacillus			66	1 day, 7:35:00		0.02	0.03	0.05	0.05
						(genus level ID only)		35	00:35:00		0.01	0.01	0.02	0.02
						(slash calls)		31	1 day, 7:00:00		0.01	0.01	0.02	0.02
				Planococcaceae				227	53 : 174		0.07	0.09	0.16	0.16
					(family level ID only)			174	0.120833		0.05	0.07	0.12	0.12
					Sporosarcina			53	2 days, 5:00:00		0.02	0.02	0.04	0.04
						contaminans	99.11 - 99.11	53	2 days, 5:00:00	43.4 : 56.6	0.02	0.02	0.04	0.04
				Sporolactobacillaceae				54	2 days, 6:00:00		0.02	0.02	0.04	0.04
					Sporolactobacillus			54	2 days, 6:00:00		0.02	0.02	0.04	0.04
						terrae	100 - 100	54	2 days, 6:00:00	59.26 : 40.74	0.02	0.02	0.04	0.04
				Staphylococcaceae				8167	8079 : 88		2.44	3.39	5.68	5.68
					Jeotgalicoccus			63	2 days, 15:00:00		0.02	0.03	0.04	0.04
						(slash calls)		51	2 days, 3:00:00		0.02	0.02	0.04	0.04
						halophilus	100 - 100	12	12:00:00	4 days, 4:00:00	0	0	0.01	0.01
					Nosocomiicoccus			23	23:00:00		0.01	0.01	0.02	0.02
						ampullae	99.21 - 99.21	23	23:00:00	43.48 : 56.52	0.01	0.01	0.02	0.02
					Salinicoccus			38	1 day, 14:00:00		0.01	0.02	0.03	0.03
						hispanicus	99.59 - 99.59	38	1 day, 14:00:00	65.79 : 34.21	0.01	0.02	0.03	0.03
					Staphylococcus			8043	7955 : 88		2.41	3.34	5.59	5.59
						(genus level ID only)		12	00:12:00		0	0	0.01	0.01
						(slash calls)		5265	219 days, 9:00:00		1.57	2.19	3.66	3.66
						aureus	100 - 100	163	6 days, 19:00:00	41.72 : 58.28	0.05	0.07	0.11	0.11
						auricularis	100 - 100	20	20:00:00	4 days, 4:00:00	0.01	0.01	0.01	0.01
						capitis	100 - 100	23	23:00:00	56.52 : 43.48	0.01	0.01	0.02	0.02
						cohnii	100 - 100	160	6 days, 16:00:00	46.88 : 53.12	0.05	0.07	0.11	0.11
						devriesei	99.56 - 99.56	24	1 day, 0:00:00	2 days, 2:50:00	0.01	0.01	0.02	0.02
						epidermidis	99.26 - 100	360	284 : 76	63.89 : 36.11	0.11	0.15	0.25	0.25
						haemolyticus	100 - 100	33	1 day, 9:00:00	48.48 : 51.52	0.01	0.01	0.02	0.02
						hominis	99.11 - 100	940	39 days, 4:00:00	54.26 : 45.74	0.28	0.39	0.65	0.65
						lugdunensis	100 - 100	75	3 days, 3:00:00	54.67 : 45.33	0.02	0.03	0.05	0.05
						massiliensis	100 - 100	33	1 day, 9:00:00	63.64 : 36.36	0.01	0.01	0.02	0.02
						pasteuri	99.44 - 100	194	8 days, 2:00:00	54.64 : 45.36	0.06	0.08	0.13	0.13
						pettenkoferi	100 - 100	283	11 days, 19:00:00	57.95 : 42.05	0.08	0.12	0.2	0.2
						saprophyticus	100 - 100	25	1 day, 1:00:00	2 days, 12:40:00	0.01	0.01	0.02	0.02
						succinus	100 - 100	51	2 days, 3:00:00	47.06 : 52.94	0.02	0.02	0.04	0.04
						warneri	99.56 - 100	382	15 days, 22:00:00	47.64 : 52.36	0.11	0.16	0.27	0.27
				Thermoactinomycetaceae				34	1 day, 10:00:00		0.01	0.01	0.02	0.02
					Thermoactinomyces			34	1 day, 10:00:00		0.01	0.01	0.02	0.02
						intermedius	99.59 - 100	34	1 day, 10:00:00	4 days, 4:00:00	0.01	0.01	0.02	0.02
			Lactobacillales					10766	10129 : 637		3.22	4.47	7.49	7.49
				Aerococcaceae				2203	2062 : 141		0.66	0.92	1.53	1.53
					(family level ID only)			33	00:33:00		0.01	0.01	0.02	0.02
					Aerococcus			2049	83 days, 7:50:00		0.61	0.85	1.42	1.42
						(slash calls)		50	00:50:00		0.01	0.02	0.03	0.03
						urinaeequi	99.1 - 100	1999	83 days, 7:00:00	58.58 : 41.42	0.6	0.83	1.39	1.39
					Facklamia			121	2 days, 15:58:00		0.04	0.05	0.08	0.08
						(genus level ID only)		58	00:58:00		0.02	0.02	0.04	0.04
						ignava	100 - 100	34	1 day, 10:00:00	38.24 : 61.76	0.01	0.01	0.02	0.02
						tabacinasalis	100 - 100	29	1 day, 5:00:00	51.72 : 48.28	0.01	0.01	0.02	0.02
				Carnobacteriaceae				187	96 : 91		0.06	0.08	0.13	0.13
					(slash calls)			55	2 days, 7:00:00		0.02	0.02	0.04	0.04
					Alloiococcus			75	0.0520833		0.02	0.03	0.05	0.05
						(genus level ID only)		75	0.0520833		0.02	0.03	0.05	0.05
					Granulicatella			57	1 day, 17:16:00		0.02	0.02	0.04	0.04
						adiacens	99.56 - 99.56	16	00:16:00	4 days, 4:00:00	0	0.01	0.01	0.01
						elegans	100 - 100	41	1 day, 17:00:00	51.22 : 48.78	0.01	0.02	0.03	0.03
				Enterococcaceae				6986	6581 : 405		2.09	2.9	4.86	4.86
					Enterococcus			6986	6581 : 405		2.09	2.9	4.86	4.86
						(genus level ID only)		22	00:22:00		0.01	0.01	0.02	0.02
						(slash calls)		15	15:00:00		0	0.01	0.01	0.01
						cecorum	99.1 - 100	6005	5622 : 383	57.7 : 42.3	1.8	2.5	4.18	4.18
						columbae	99.1 - 100	932	38 days, 20:00:00	35.41 : 64.59	0.28	0.39	0.65	0.65
						faecalis	99.61 - 99.61	12	12:00:00	4 days, 4:00:00	0	0	0.01	0.01
				Lactobacillaceae				41	1 day, 17:00:00		0.01	0.02	0.03	0.03
					(slash calls)			23	23:00:00		0.01	0.01	0.02	0.02
					Lactobacillus			18	18:00:00		0.01	0.01	0.01	0.01
						(slash calls)		18	18:00:00		0.01	0.01	0.01	0.01
				Leuconostocaceae				56	2 days, 8:00:00		0.02	0.02	0.04	0.04
					Leuconostoc			56	2 days, 8:00:00		0.02	0.02	0.04	0.04
						lactis	100 - 100	16	16:00:00	4 days, 4:00:00	0	0.01	0.01	0.01
						mesenteroides	99.56 - 99.56	40	1 day, 16:00:00	1 day, 21:55:00	0.01	0.02	0.03	0.03
				Streptococcaceae				1293	53 days, 21:00:00		0.39	0.54	0.9	0.9
					Lactococcus			167	6 days, 23:00:00		0.05	0.07	0.12	0.12
						(slash calls)		42	1 day, 18:00:00		0.01	0.02	0.03	0.03
						lactis	100 - 100	125	5 days, 5:00:00	47.2 : 52.8	0.04	0.05	0.09	0.09
					Streptococcus			1126	46 days, 22:00:00		0.34	0.47	0.78	0.78
						(slash calls)		822	34 days, 6:00:00		0.25	0.34	0.57	0.57
						anginosus	100 - 100	25	1 day, 1:00:00	4 days, 4:00:00	0.01	0.01	0.02	0.02
						gordonii	100 - 100	13	13:00:00	0.0694444	0	0.01	0.01	0.01
						salivarius	100 - 100	34	1 day, 10:00:00	61.76 : 38.24	0.01	0.01	0.02	0.02
						sanguinis	100 - 100	16	16:00:00	4 days, 4:00:00	0	0.01	0.01	0.01
						thermophilus	99.61 - 100	216	9 days, 0:00:00	67.13 : 32.87	0.06	0.09	0.15	0.15
		Clostridia						2400	1300 : 1100		0.72	1	1.67	1.67
			Clostridiales					2372	1300 : 1072		0.71	0.99	1.65	1.65
				Clostridiaceae				68	0.0472222		0.02	0.03	0.05	0.05
					(family level ID only)			26	00:26:00		0.01	0.01	0.02	0.02
					Clostridium			42	00:42:00		0.01	0.02	0.03	0.03
						(slash calls)		42	00:42:00		0.01	0.02	0.03	0.03
				Clostridiales Family XI. Incertae Sedis				947	39 days, 11:00:00		0.28	0.39	0.66	0.66
					Anaerococcus			333	13 days, 21:00:00		0.1	0.14	0.23	0.23
						(slash calls)		56	2 days, 8:00:00		0.02	0.02	0.04	0.04
						lactolyticus	99.12 - 100	58	2 days, 10:00:00	56.9 : 43.1	0.02	0.02	0.04	0.04
						murdochii	100 - 100	38	1 day, 14:00:00	57.89 : 42.11	0.01	0.02	0.03	0.03
						octavius	99.34 - 100	167	6 days, 23:00:00	85.03 : 14.97	0.05	0.07	0.12	0.12
						vaginalis	99.21 - 99.21	14	14:00:00	4 days, 4:00:00	0	0.01	0.01	0.01
					Finegoldia			268	11 days, 4:00:00		0.08	0.11	0.19	0.19
						magna	99.61 - 100	268	11 days, 4:00:00	61.19 : 38.81	0.08	0.11	0.19	0.19
					Parvimonas			61	2 days, 13:00:00		0.02	0.03	0.04	0.04
						micra	99.35 - 100	61	2 days, 13:00:00	75.41 : 24.59	0.02	0.03	0.04	0.04
					Peptoniphilus			285	11 days, 21:00:00		0.09	0.12	0.2	0.2
						(slash calls)		131	5 days, 11:00:00		0.04	0.05	0.09	0.09
						coxii	99.35 - 99.35	20	20:00:00	2 days, 2:50:00	0.01	0.01	0.01	0.01
						harei	100 - 100	123	5 days, 3:00:00	45.53 : 54.47	0.04	0.05	0.09	0.09
						lacrimalis	100 - 100	11	11:00:00	4 days, 4:00:00	0	0	0.01	0.01
				Clostridiales Family XIII. Incertae Sedis				33	00:33:00		0.01	0.01	0.02	0.02
					(family level ID only)			33	00:33:00		0.01	0.01	0.02	0.02
				Eubacteriaceae				11	00:11:00		0	0	0.01	0.01
					Eubacterium			11	00:11:00		0	0	0.01	0.01
						rectale	100 - 100	11	00:11:00	4 days, 4:00:00	0	0	0.01	0.01
				Heliobacteriaceae				17	00:17:00		0.01	0.01	0.01	0.01
					(family level ID only)			17	00:17:00		0.01	0.01	0.01	0.01
				Lachnospiraceae				278	195 : 83		0.08	0.12	0.19	0.19
					(family level ID only)			39	00:39:00		0.01	0.02	0.03	0.03
					Blautia			184	7 days, 6:10:00		0.06	0.08	0.13	0.13
						(slash calls)		19	19:00:00		0.01	0.01	0.01	0.01
						luti	99.19 - 99.6	155	6 days, 11:00:00	72.26 : 27.74	0.05	0.06	0.11	0.11
						obeum	99.56 - 99.56	10	00:10:00	0.0694444	0	0	0.01	0.01
					Shuttleworthia			21	21:00:00		0.01	0.01	0.01	0.01
						satelles	99.56 - 99.56	21	21:00:00	0.0694444	0.01	0.01	0.01	0.01
					Sporobacterium			34	00:34:00		0.01	0.01	0.02	0.02
						sp.	99.19 - 99.22	34	00:34:00	70.59 : 29.41	0.01	0.01	0.02	0.02
				Peptococcaceae				26	00:26:00		0.01	0.01	0.02	0.02
					(family level ID only)			26	00:26:00		0.01	0.01	0.02	0.02
				Peptoniphilaceae				753	0.522917		0.23	0.31	0.52	0.52
					(family level ID only)			225	0.15625		0.07	0.09	0.16	0.16
					(slash calls)			12	00:12:00		0	0	0.01	0.01
					Anaerococcus			374	0.259722		0.11	0.16	0.26	0.26
						(genus level ID only)		200	0.138889		0.06	0.08	0.14	0.14
						sp.	99.12 - 100	174	0.120833	44.83 : 55.17	0.05	0.07	0.12	0.12
					Finegoldia			26	00:26:00		0.01	0.01	0.02	0.02
						magna	100 - 100	26	00:26:00	4 days, 4:00:00	0.01	0.01	0.02	0.02
					Peptoniphilus			116	0.0805556		0.03	0.05	0.08	0.08
						(genus level ID only)		53	00:53:00		0.02	0.02	0.04	0.04
						(slash calls)		63	0.04375		0.02	0.03	0.04	0.04
				Peptostreptococcaceae				47	1 day, 23:00:00		0.01	0.02	0.03	0.03
					Murdochiella			19	19:00:00		0.01	0.01	0.01	0.01
						asaccharolytica	99.59 - 99.59	19	19:00:00	4 days, 4:00:00	0.01	0.01	0.01	0.01
					Peptostreptococcus			28	1 day, 4:00:00		0.01	0.01	0.02	0.02
						stomatis	100 - 100	28	1 day, 4:00:00	64.29 : 35.71	0.01	0.01	0.02	0.02
				Ruminococcaceae				192	111 : 81		0.06	0.08	0.13	0.13
					(family level ID only)			41	00:41:00		0.01	0.02	0.03	0.03
					Faecalibacterium			111	4 days, 15:00:00		0.03	0.05	0.08	0.08
						prausnitzii	99.35 - 100	111	4 days, 15:00:00	64.86 : 35.14	0.03	0.05	0.08	0.08
					Ruminococcus			40	00:40:00		0.01	0.02	0.03	0.03
						sp.	99.11 - 99.11	40	00:40:00	30 : 70	0.01	0.02	0.03	0.03
			Thermoanaerobacterales					28	00:28:00		0.01	0.01	0.02	0.02
				Thermoanaerobacterales Family III. Incertae Sedis				28	00:28:00		0.01	0.01	0.02	0.02
					(slash calls)			28	00:28:00		0.01	0.01	0.02	0.02
		Negativicutes						146	5 days, 6:20:00		0.04	0.06	0.1	0.1
			Selenomonadales					146	5 days, 6:20:00		0.04	0.06	0.1	0.1
				Veillonellaceae				146	5 days, 6:20:00		0.04	0.06	0.1	0.1
					(family level ID only)			20	00:20:00		0.01	0.01	0.01	0.01
					Dialister			15	15:00:00		0	0.01	0.01	0.01
						invisus	100 - 100	15	15:00:00	4 days, 4:00:00	0	0.01	0.01	0.01
					Veillonella			111	4 days, 15:00:00		0.03	0.05	0.08	0.08
						(slash calls)		50	2 days, 2:00:00		0.01	0.02	0.03	0.03
						parvula	100 - 100	14	14:00:00	4 days, 4:00:00	0	0.01	0.01	0.01
						rogosae	100 - 100	47	1 day, 23:00:00	57.45 : 42.55	0.01	0.02	0.03	0.03
	Fusobacteria							106	0.0736111		0.03	0.04	0.07	0.07
		Fusobacteriia						106	0.0736111		0.03	0.04	0.07	0.07
			Fusobacteriales					106	0.0736111		0.03	0.04	0.07	0.07
				Fusobacteriaceae				95	0.0659722		0.03	0.04	0.07	0.07
					Fusobacterium			95	0.0659722		0.03	0.04	0.07	0.07
						(slash calls)		73	0.0506944		0.02	0.03	0.05	0.05
						periodonticum	100 - 100	22	00:22:00	0.0694444	0.01	0.01	0.02	0.02
				Leptotrichiaceae				11	00:11:00		0	0	0.01	0.01
					Leptotrichia			11	00:11:00		0	0	0.01	0.01
						genomosp.	99.55 - 99.55	11	00:11:00	0.0694444	0	0	0.01	0.01
	Nitrospirae							16	00:16:00		0	0.01	0.01	0.01
		Nitrospira						16	00:16:00		0	0.01	0.01	0.01
			Nitrospirales					16	00:16:00		0	0.01	0.01	0.01
				Nitrospiraceae				16	00:16:00		0	0.01	0.01	0.01
					Nitrospira			16	00:16:00		0	0.01	0.01	0.01
						(slash calls)		16	00:16:00		0	0.01	0.01	0.01
	Proteobacteria							15597	9795 : 5802		4.66	6.48	10.85	10.85
		Alphaproteobacteria						6027	2867 : 3160		1.8	2.5	4.19	4.19
			Caulobacterales					574	424 : 150		0.17	0.24	0.4	0.4
				Caulobacteraceae				574	424 : 150		0.17	0.24	0.4	0.4
					(slash calls)			120	5 days, 0:00:00		0.04	0.05	0.08	0.08
					Brevundimonas			343	12 days, 16:39:00		0.1	0.14	0.24	0.24
						(slash calls)		304	12 days, 16:00:00		0.09	0.13	0.21	0.21
						sp.	99.51 - 99.51	39	00:39:00	46.15 : 53.85	0.01	0.02	0.03	0.03
					Phenylobacterium			63	0.04375		0.02	0.03	0.04	0.04
						(genus level ID only)		44	00:44:00		0.01	0.02	0.03	0.03
						(slash calls)		19	00:19:00		0.01	0.01	0.01	0.01
					Woodsholea			48	00:48:00		0.01	0.02	0.03	0.03
						maritima	100 - 100	48	00:48:00	33.33 : 66.67	0.01	0.02	0.03	0.03
			Rhizobiales					1155	514 : 641		0.35	0.48	0.8	0.8
				Aurantimonadaceae				76	3 days, 4:00:00		0.02	0.03	0.05	0.05
					Aureimonas			76	3 days, 4:00:00		0.02	0.03	0.05	0.05
						altamirensis	100 - 100	66	2 days, 18:00:00	56.06 : 43.94	0.02	0.03	0.05	0.05
						jatrophae	100 - 100	10	10:00:00	4 days, 4:00:00	0	0	0.01	0.01
				Beijerinckiaceae				59	16:43:00		0.02	0.02	0.04	0.04
					Camelimonas			16	16:00:00		0	0.01	0.01	0.01
						lactis	99.56 - 99.56	16	16:00:00	0.0694444	0	0.01	0.01	0.01
					Methylocella			43	00:43:00		0.01	0.02	0.03	0.03
						sp.	99.35 - 99.35	43	00:43:00	62.79 : 37.21	0.01	0.02	0.03	0.03
				Bradyrhizobiaceae				230	58 : 172		0.07	0.1	0.16	0.16
					(slash calls)			162	58 : 104		0.05	0.07	0.11	0.11
					Afipia			68	0.0472222		0.02	0.03	0.05	0.05
						genosp.	100 - 100	68	0.0472222	3 days, 3:25:00	0.02	0.03	0.05	0.05
				Brucellaceae				77	2 days, 3:26:00		0.02	0.03	0.05	0.05
					(family level ID only)			26	00:26:00		0.01	0.01	0.02	0.02
					Daeguia			26	1 day, 2:00:00		0.01	0.01	0.02	0.02
						caeni	100 - 100	26	1 day, 2:00:00	57.69 : 42.31	0.01	0.01	0.02	0.02
					Ochrobactrum			25	1 day, 1:00:00		0.01	0.01	0.02	0.02
						(slash calls)		25	1 day, 1:00:00		0.01	0.01	0.02	0.02
				Methylobacteriaceae				218	118 : 100		0.07	0.09	0.15	0.15
					(family level ID only)			54	00:54:00		0.02	0.02	0.04	0.04
					Methylobacterium			164	4 days, 22:46:00		0.05	0.07	0.11	0.11
						(genus level ID only)		36	00:36:00		0.01	0.01	0.03	0.03
						(slash calls)		65	2 days, 7:10:00		0.02	0.03	0.05	0.05
						jeotgali	100 - 100	63	2 days, 15:00:00	65.08 : 34.92	0.02	0.03	0.04	0.04
				Phyllobacteriaceae				223	72 : 151		0.07	0.09	0.16	0.16
					(family level ID only)			24	00:24:00		0.01	0.01	0.02	0.02
					Aquamicrobium			72	3 days, 0:00:00		0.02	0.03	0.05	0.05
						(slash calls)		72	3 days, 0:00:00		0.02	0.03	0.05	0.05
					Mesorhizobium			13	00:13:00		0	0.01	0.01	0.01
						(genus level ID only)		13	00:13:00		0	0.01	0.01	0.01
					Phyllobacterium			114	0.0791667		0.03	0.05	0.08	0.08
						sp.	99.51 - 100	114	0.0791667	52.63 : 47.37	0.03	0.05	0.08	0.08
				Rhizobiaceae				134	5 days, 3:11:00		0.04	0.06	0.09	0.09
					(family level ID only)			11	00:11:00		0	0	0.01	0.01
					(slash calls)			68	2 days, 20:00:00		0.02	0.03	0.05	0.05
					Rhizobium			55	2 days, 7:00:00		0.02	0.02	0.04	0.04
						(slash calls)		22	22:00:00		0.01	0.01	0.02	0.02
						pusense	100 - 100	33	1 day, 9:00:00	39.39 : 60.61	0.01	0.01	0.02	0.02
				Rhodobiaceae				138	0.0958333		0.04	0.06	0.1	0.1
					(family level ID only)			138	0.0958333		0.04	0.06	0.1	0.1
			Rhodobacterales					2816	1000 : 1816		0.84	1.17	1.96	1.96
				Rhodobacteraceae				2816	1000 : 1816		0.84	1.17	1.96	1.96
					(family level ID only)			1742	56 : 1686		0.52	0.72	1.21	1.21
					Paracoccus			872	34 days, 1:55:00		0.26	0.36	0.61	0.61
						(genus level ID only)		27	00:27:00		0.01	0.01	0.02	0.02
						(slash calls)		605	24 days, 1:28:00		0.18	0.25	0.42	0.42
						marinus	100 - 100	240	10 days, 0:00:00	51.25 : 48.75	0.07	0.1	0.17	0.17
					Rubellimicrobium			202	127 : 75		0.06	0.08	0.14	0.14
						(genus level ID only)		75	0.0520833		0.02	0.03	0.05	0.05
						(slash calls)		69	2 days, 21:00:00		0.02	0.03	0.05	0.05
						aerolatum	99.35 - 99.35	58	2 days, 10:00:00	60.34 : 39.66	0.02	0.02	0.04	0.04
			Rhodospirillales					334	115 : 219		0.1	0.14	0.23	0.23
				Acetobacteraceae				302	115 : 187		0.09	0.13	0.21	0.21
					(family level ID only)			208	70 : 138		0.06	0.09	0.14	0.14
					Roseomonas			94	1 day, 21:49:00		0.03	0.04	0.07	0.07
						(genus level ID only)		49	00:49:00		0.01	0.02	0.03	0.03
						(slash calls)		35	1 day, 11:00:00		0.01	0.01	0.02	0.02
						gilardii	100 - 100	10	10:00:00	0.0694444	0	0	0.01	0.01
				Rhodospirillaceae				32	00:32:00		0.01	0.01	0.02	0.02
					(slash calls)			32	00:32:00		0.01	0.01	0.02	0.02
			Sphingomonadales					1148	814 : 334		0.34	0.48	0.8	0.8
				Erythrobacteraceae				135	37 : 98		0.04	0.06	0.09	0.09
					(family level ID only)			33	00:33:00		0.01	0.01	0.02	0.02
					Altererythrobacter			102	37 : 65		0.03	0.04	0.07	0.07
						(genus level ID only)		65	0.0451389		0.02	0.03	0.05	0.05
						epoxidivorans	99.6 - 99.6	37	1 day, 13:00:00	43.24 : 56.76	0.01	0.02	0.03	0.03
				Sphingomonadaceae				1013	777 : 236		0.3	0.42	0.7	0.7
					(family level ID only)			29	00:29:00		0.01	0.01	0.02	0.02
					(slash calls)			487	401 : 86		0.15	0.2	0.34	0.34
					Altererythrobacter			14	14:00:00		0	0.01	0.01	0.01
						troitsensis	100 - 100	14	14:00:00	0.0694444	0	0.01	0.01	0.01
					Sandaracinobacter			46	1 day, 22:00:00		0.01	0.02	0.03	0.03
						sibiricus	99.35 - 99.35	46	1 day, 22:00:00	56.52 : 43.48	0.01	0.02	0.03	0.03
					Sphingomonas			437	316 : 121		0.13	0.18	0.3	0.3
						(genus level ID only)		51	00:51:00		0.02	0.02	0.04	0.04
						(slash calls)		168	7 days, 0:00:00		0.05	0.07	0.12	0.12
						hankookensis	99.02 - 100	42	1 day, 18:00:00	69.05 : 30.95	0.01	0.02	0.03	0.03
						mali	100 - 100	106	4 days, 10:00:00	58.49 : 41.51	0.03	0.04	0.07	0.07
						sp.	99.56 - 99.56	70	0.0486111	48.57 : 51.43	0.02	0.03	0.05	0.05
		Betaproteobacteria						3468	1640 : 1828		1.04	1.44	2.41	2.41
			Burkholderiales					3110	1583 : 1527		0.93	1.29	2.16	2.16
				Alcaligenaceae				27	1 day, 3:00:00		0.01	0.01	0.02	0.02
					Oligella			27	1 day, 3:00:00		0.01	0.01	0.02	0.02
						urethralis	100 - 100	27	1 day, 3:00:00	4 days, 4:00:00	0.01	0.01	0.02	0.02
				Burkholderiaceae				1486	319 : 1167		0.44	0.62	1.03	1.03
					(slash calls)			1125	0.78125		0.34	0.47	0.78	0.78
					Cupriavidus			52	2 days, 4:00:00		0.02	0.02	0.04	0.04
						(slash calls)		52	2 days, 4:00:00		0.02	0.02	0.04	0.04
					Lautropia			29	00:29:00		0.01	0.01	0.02	0.02
						(slash calls)		29	00:29:00		0.01	0.01	0.02	0.02
					Ralstonia			280	11 days, 3:13:00		0.08	0.12	0.19	0.19
						(genus level ID only)		13	00:13:00		0	0.01	0.01	0.01
						(slash calls)		25	1 day, 1:00:00		0.01	0.01	0.02	0.02
						insidiosa	99.44 - 100	242	10 days, 2:00:00	74.38 : 25.62	0.07	0.1	0.17	0.17
				Comamonadaceae				860	580 : 280		0.26	0.36	0.6	0.6
					(family level ID only)			25	00:25:00		0.01	0.01	0.02	0.02
					(slash calls)			347	137 : 210		0.1	0.14	0.24	0.24
					Diaphorobacter			20	20:00:00		0.01	0.01	0.01	0.01
						oryzae	99.44 - 99.44	20	20:00:00	4 days, 4:00:00	0.01	0.01	0.01	0.01
					Pelomonas			423	17 days, 15:00:00		0.13	0.18	0.29	0.29
						(slash calls)		153	6 days, 9:00:00		0.05	0.06	0.11	0.11
						aquatica	100 - 100	107	4 days, 11:00:00	59.81 : 40.19	0.03	0.04	0.07	0.07
						puraquae	99.08 - 100	163	6 days, 19:00:00	55.83 : 44.17	0.05	0.07	0.11	0.11
					Variovorax			45	00:45:00		0.01	0.02	0.03	0.03
						paradoxus	100 - 100	45	00:45:00	68.89 : 31.11	0.01	0.02	0.03	0.03
				Oxalobacteraceae				344	264 : 80		0.1	0.14	0.24	0.24
					(slash calls)			171	7 days, 3:00:00		0.05	0.07	0.12	0.12
					Duganella			39	00:39:00		0.01	0.02	0.03	0.03
						sp.	99.44 - 99.44	39	00:39:00	61.54 : 38.46	0.01	0.02	0.03	0.03
					Janthinobacterium			41	00:41:00		0.01	0.02	0.03	0.03
						lividum	99.44 - 99.44	11	00:11:00	4 days, 4:00:00	0	0	0.01	0.01
						sp.	100 - 100	30	00:30:00	63.33 : 36.67	0.01	0.01	0.02	0.02
					Massilia			93	3 days, 21:00:00		0.03	0.04	0.06	0.06
						namucuonensis	100 - 100	93	3 days, 21:00:00	62.37 : 37.63	0.03	0.04	0.06	0.06
				unclassified Burkholderiales				393	16 days, 9:00:00		0.12	0.16	0.27	0.27
					(slash calls)			339	14 days, 3:00:00		0.1	0.14	0.24	0.24
					Aquabacterium			25	1 day, 1:00:00		0.01	0.01	0.02	0.02
						fontiphilum	100 - 100	25	1 day, 1:00:00	4 days, 4:00:00	0.01	0.01	0.02	0.02
					Tepidimonas			29	1 day, 5:00:00		0.01	0.01	0.02	0.02
						fonticaldi	100 - 100	29	1 day, 5:00:00	58.62 : 41.38	0.01	0.01	0.02	0.02
			Methylophilales					44	1 day, 20:00:00		0.01	0.02	0.03	0.03
				Methylophilaceae				44	1 day, 20:00:00		0.01	0.02	0.03	0.03
					Methylophilus			44	1 day, 20:00:00		0.01	0.02	0.03	0.03
						leisingeri	100 - 100	34	1 day, 10:00:00	52.94 : 47.06	0.01	0.01	0.02	0.02
						methylotrophus	100 - 100	10	10:00:00	0.0694444	0	0	0.01	0.01
			Neisseriales					314	0.750694		0.09	0.13	0.22	0.22
				Neisseriaceae				314	0.750694		0.09	0.13	0.22	0.22
					(family level ID only)			301	0.209028		0.09	0.13	0.21	0.21
					Kingella			13	13:00:00		0	0.01	0.01	0.01
						denitrificans	99.54 - 99.54	13	13:00:00	0.0694444	0	0.01	0.01	0.01
		Deltaproteobacteria						45	00:45:00		0.01	0.02	0.03	0.03
			Desulfobacterales					45	00:45:00		0.01	0.02	0.03	0.03
				Desulfobacteraceae				45	00:45:00		0.01	0.02	0.03	0.03
					(family level ID only)			45	00:45:00		0.01	0.02	0.03	0.03
		Epsilonproteobacteria						217	7 days, 15:34:00		0.06	0.09	0.15	0.15
			Campylobacterales					217	7 days, 15:34:00		0.06	0.09	0.15	0.15
				Campylobacteraceae				217	7 days, 15:34:00		0.06	0.09	0.15	0.15
					Campylobacter			217	7 days, 15:34:00		0.06	0.09	0.15	0.15
						gracilis	99.6 - 100	89	3 days, 17:00:00	61.8 : 38.2	0.03	0.04	0.06	0.06
						rectus	100 - 100	34	00:34:00	52.94 : 47.06	0.01	0.01	0.02	0.02
						showae	100 - 100	41	1 day, 17:00:00	48.78 : 51.22	0.01	0.02	0.03	0.03
						ureolyticus	99.19 - 99.59	53	2 days, 5:00:00	79.25 : 20.75	0.02	0.02	0.04	0.04
		Gammaproteobacteria						5840	5105 : 735		1.75	2.43	4.06	4.06
			Aeromonadales					51	1 day, 2:25:00		0.02	0.02	0.04	0.04
				Aeromonadaceae				51	1 day, 2:25:00		0.02	0.02	0.04	0.04
					(family level ID only)			25	00:25:00		0.01	0.01	0.02	0.02
					Aeromonas			26	1 day, 2:00:00		0.01	0.01	0.02	0.02
						(slash calls)		26	1 day, 2:00:00		0.01	0.01	0.02	0.02
			Alteromonadales					365	13 days, 6:47:00		0.11	0.15	0.25	0.25
				Pseudoalteromonadaceae				348	12 days, 13:47:00		0.1	0.14	0.24	0.24
					(family level ID only)			47	00:47:00		0.01	0.02	0.03	0.03
					(slash calls)			134	5 days, 14:00:00		0.04	0.06	0.09	0.09
					Pseudoalteromonas			167	6 days, 23:00:00		0.05	0.07	0.12	0.12
						(slash calls)		167	6 days, 23:00:00		0.05	0.07	0.12	0.12
				Shewanellaceae				17	17:00:00		0.01	0.01	0.01	0.01
					Shewanella			17	17:00:00		0.01	0.01	0.01	0.01
						(slash calls)		17	17:00:00		0.01	0.01	0.01	0.01
			Arenicellales					34	00:34:00		0.01	0.01	0.02	0.02
				Arenicellaceae				34	00:34:00		0.01	0.01	0.02	0.02
					(family level ID only)			34	00:34:00		0.01	0.01	0.02	0.02
			Chromatiales					35	1 day, 11:00:00		0.01	0.01	0.02	0.02
				Chromatiaceae				35	1 day, 11:00:00		0.01	0.01	0.02	0.02
					Rheinheimera			35	1 day, 11:00:00		0.01	0.01	0.02	0.02
						(slash calls)		35	1 day, 11:00:00		0.01	0.01	0.02	0.02
			Enterobacteriales					584	260 : 324		0.17	0.24	0.41	0.41
				Enterobacteriaceae				584	260 : 324		0.17	0.24	0.41	0.41
					(slash calls)			129	5 days, 9:00:00		0.04	0.05	0.09	0.09
					Enterobacter			98	4 days, 2:00:00		0.03	0.04	0.07	0.07
						pulveris	100 - 100	31	1 day, 7:00:00	54.84 : 45.16	0.01	0.01	0.02	0.02
						sacchari	100 - 100	67	2 days, 19:00:00	37.31 : 62.69	0.02	0.03	0.05	0.05
					Erwinia			33	1 day, 9:00:00		0.01	0.01	0.02	0.02
						oleae	99.41 - 99.41	33	1 day, 9:00:00	60.61 : 39.39	0.01	0.01	0.02	0.02
					Pantoea			310	0.215278		0.09	0.13	0.22	0.22
						(genus level ID only)		263	0.182639		0.08	0.11	0.18	0.18
						sp.	99.21 - 99.22	47	00:47:00	59.57 : 40.43	0.01	0.02	0.03	0.03
					Serratia			14	00:14:00		0	0.01	0.01	0.01
						(genus level ID only)		14	00:14:00		0	0.01	0.01	0.01
			Legionellales					36	12:24:00		0.01	0.01	0.03	0.03
				Legionellaceae				36	12:24:00		0.01	0.01	0.03	0.03
					(family level ID only)			24	00:24:00		0.01	0.01	0.02	0.02
					Legionella			12	12:00:00		0	0	0.01	0.01
						(slash calls)		12	12:00:00		0	0	0.01	0.01
			Oceanospirillales					118	54 : 64		0.04	0.05	0.08	0.08
				Halomonadaceae				26	00:26:00		0.01	0.01	0.02	0.02
					Halomonas			26	00:26:00		0.01	0.01	0.02	0.02
						aquamarina	100 - 100	26	00:26:00	42.31 : 57.69	0.01	0.01	0.02	0.02
				Oceanospirillaceae				92	2 days, 6:38:00		0.03	0.04	0.06	0.06
					Marinomonas			92	2 days, 6:38:00		0.03	0.04	0.06	0.06
						(slash calls)		54	2 days, 6:00:00		0.02	0.02	0.04	0.04
						sp.	100 - 100	38	00:38:00	63.16 : 36.84	0.01	0.02	0.03	0.03
			Pasteurellales					656	589 : 67		0.2	0.27	0.46	0.46
				Pasteurellaceae				656	589 : 67		0.2	0.27	0.46	0.46
					(slash calls)			89	2 days, 8:33:00		0.03	0.04	0.06	0.06
					Gallibacterium			13	13:00:00		0	0.01	0.01	0.01
						(slash calls)		13	13:00:00		0	0.01	0.01	0.01
					Haemophilus			554	21 days, 16:34:00		0.17	0.23	0.39	0.39
						(slash calls)		56	2 days, 8:00:00		0.02	0.02	0.04	0.04
						aegyptius	99.21 - 100	297	12 days, 9:00:00	60.61 : 39.39	0.09	0.12	0.21	0.21
						influenzae	99.54 - 100	148	6 days, 4:00:00	44.59 : 55.41	0.04	0.06	0.1	0.1
						parainfluenzae	100 - 100	53	19:34:00	18.87 : 81.13	0.02	0.02	0.04	0.04
			Pseudomonadales					3477	3373 : 104		1.04	1.44	2.42	2.42
				Moraxellaceae				2955	2877 : 78		0.88	1.23	2.05	2.05
					(slash calls)			963	39 days, 14:13:00		0.29	0.4	0.67	0.67
					Acinetobacter			1468	1403 : 65		0.44	0.61	1.02	1.02
						(genus level ID only)		50	00:50:00		0.01	0.02	0.03	0.03
						(slash calls)		459	18 days, 12:15:00		0.14	0.19	0.32	0.32
						johnsonii	99.08 - 100	240	10 days, 0:00:00	2 days, 7:45:00	0.07	0.1	0.17	0.17
						lwoffii	99.44 - 100	612	25 days, 12:00:00	60.29 : 39.71	0.18	0.25	0.43	0.43
						ursingii	99.61 - 100	107	4 days, 11:00:00	52.34 : 47.66	0.03	0.04	0.07	0.07
					Alkanindiges			95	3 days, 23:00:00		0.03	0.04	0.07	0.07
						illinoisensis	99.6 - 100	95	3 days, 23:00:00	2 days, 12:40:00	0.03	0.04	0.07	0.07
					Enhydrobacter			193	8 days, 1:00:00		0.06	0.08	0.13	0.13
						aerosaccus	99.41 - 100	193	8 days, 1:00:00	66.84 : 33.16	0.06	0.08	0.13	0.13
					Moraxella			236	9 days, 20:00:00		0.07	0.1	0.16	0.16
						(slash calls)		31	1 day, 7:00:00		0.01	0.01	0.02	0.02
						osloensis	99.41 - 100	205	8 days, 13:00:00	67.32 : 32.68	0.06	0.09	0.14	0.14
				Pseudomonadaceae				522	20 days, 16:26:00		0.16	0.22	0.36	0.36
					Pseudomonas			449	17 days, 15:26:00		0.13	0.19	0.31	0.31
						(slash calls)		392	15 days, 22:10:00		0.12	0.16	0.27	0.27
						pseudoalcaligenes	99.61 - 99.61	41	1 day, 17:00:00	53.66 : 46.34	0.01	0.02	0.03	0.03
						sp.	99.44 - 99.44	16	00:16:00	4 days, 4:00:00	0	0.01	0.01	0.01
					Rugamonas			73	3 days, 1:00:00		0.02	0.03	0.05	0.05
						rubra	100 - 100	73	3 days, 1:00:00	38.36 : 61.64	0.02	0.03	0.05	0.05
			Vibrionales					84	3 days, 12:00:00		0.03	0.03	0.06	0.06
				Vibrionaceae				84	3 days, 12:00:00		0.03	0.03	0.06	0.06
					(slash calls)			29	1 day, 5:00:00		0.01	0.01	0.02	0.02
					Vibrio			55	2 days, 7:00:00		0.02	0.02	0.04	0.04
						(slash calls)		28	1 day, 4:00:00		0.01	0.01	0.02	0.02
						gallicus	99.41 - 99.41	12	12:00:00	4 days, 4:00:00	0	0	0.01	0.01
						litoralis	99.08 - 99.08	15	15:00:00	0.0694444	0	0.01	0.01	0.01
			Xanthomonadales					400	14 days, 18:46:00		0.12	0.17	0.28	0.28
				Xanthomonadaceae				400	14 days, 18:46:00		0.12	0.17	0.28	0.28
					(slash calls)			180	7 days, 12:00:00		0.05	0.07	0.13	0.13
					Lysobacter			12	12:00:00		0	0	0.01	0.01
						(slash calls)		12	12:00:00		0	0	0.01	0.01
					Pseudomonas			64	2 days, 16:00:00		0.02	0.03	0.04	0.04
						(slash calls)		64	2 days, 16:00:00		0.02	0.03	0.04	0.04
					Pseudoxanthomonas			98	4 days, 2:00:00		0.03	0.04	0.07	0.07
						suwonensis	99.61 - 99.61	47	1 day, 23:00:00	53.19 : 46.81	0.01	0.02	0.03	0.03
						taiwanensis	99.44 - 100	51	2 days, 3:00:00	58.82 : 41.18	0.02	0.02	0.04	0.04
					Xanthomonas			46	00:46:00		0.01	0.02	0.03	0.03
						(genus level ID only)		46	00:46:00		0.01	0.02	0.03	0.03
	Verrucomicrobia							59	00:59:00		0.02	0.02	0.04	0.04
		Opitutae						59	00:59:00		0.02	0.02	0.04	0.04
			Puniceicoccales					59	00:59:00		0.02	0.02	0.04	0.04
				Puniceicoccaceae				59	00:59:00		0.02	0.02	0.04	0.04
					(family level ID only)			59	00:59:00		0.02	0.02	0.04	0.04

## Sheet: Cont-5
CONTROL-05
Primer	Phylum	Class	Order	Family	Genus	Species	% ID	Count	DB counters	F:R %	% of total reads	% of valid reads	% of mapped reads	% of mapped reads per primer
(consensus)								39020	32314 : 6706		11.49	33.96	100	100
	Actinobacteria							8004	6843 : 1161		2.36	6.97	20.51	20.51
		Acidimicrobiia						11	00:11:00		0	0.01	0.03	0.03
			Acidimicrobiales					11	00:11:00		0	0.01	0.03	0.03
				Microthrixaceae				11	00:11:00		0	0.01	0.03	0.03
					(family level ID only)			11	00:11:00		0	0.01	0.03	0.03
		Actinobacteria						7993	6843 : 1150		2.35	6.96	20.48	20.48
			Actinomycetales					7631	6594 : 1037		2.25	6.64	19.56	19.56
				Actinomycetaceae				18	00:18:00		0.01	0.02	0.05	0.05
					Actinomyces			18	00:18:00		0.01	0.02	0.05	0.05
						(genus level ID only)		18	00:18:00		0.01	0.02	0.05	0.05
				Beutenbergiaceae				18	00:18:00		0.01	0.02	0.05	0.05
					(slash calls)			18	00:18:00		0.01	0.02	0.05	0.05
				Brevibacteriaceae				145	6 days, 1:00:00		0.04	0.13	0.37	0.37
					Brevibacterium			145	6 days, 1:00:00		0.04	0.13	0.37	0.37
						(slash calls)		145	6 days, 1:00:00		0.04	0.13	0.37	0.37
				Cellulomonadaceae				19	00:19:00		0.01	0.02	0.05	0.05
					Actinotalea			19	00:19:00		0.01	0.02	0.05	0.05
						(genus level ID only)		19	00:19:00		0.01	0.02	0.05	0.05
				Corynebacteriaceae				1776	1208 : 568		0.52	1.55	4.55	4.55
					(family level ID only)			60	0.0416667		0.02	0.05	0.15	0.15
					Corynebacterium			1716	1208 : 508		0.51	1.49	4.4	4.4
						(genus level ID only)		11	00:11:00		0	0.01	0.03	0.03
						(slash calls)		291	12 days, 3:00:00		0.09	0.25	0.75	0.75
						amycolatum	100 - 100	18	18:00:00	0.0694444	0.01	0.02	0.05	0.05
						aurimucosum	99.09 - 99.61	114	4 days, 18:00:00	39.47 : 60.53	0.03	0.1	0.29	0.29
						auriscanis	100 - 100	36	1 day, 12:00:00	63.89 : 36.11	0.01	0.03	0.09	0.09
						kroppenstedtii	99.59 - 99.6	52	2 days, 4:00:00	73.08 : 26.92	0.02	0.05	0.13	0.13
						matruchotii	99.19 - 100	221	61 : 160	64.25 : 35.75	0.07	0.19	0.57	0.57
						propinquum	99.19 - 99.19	48	2 days, 0:00:00	4 days, 4:00:00	0.01	0.04	0.12	0.12
						sp.	99.08 - 100	337	0.234028	73.59 : 26.41	0.1	0.29	0.86	0.86
						suicordis	100 - 100	15	15:00:00	4 days, 4:00:00	0	0.01	0.04	0.04
						tuberculostearicum	99.1 - 100	282	11 days, 18:00:00	66.31 : 33.69	0.08	0.25	0.72	0.72
						tuscaniense	99.1 - 99.1	11	11:00:00	4 days, 4:00:00	0	0.01	0.03	0.03
						vitaeruminis	99.08 - 99.54	267	11 days, 3:00:00	43.45 : 56.55	0.08	0.23	0.68	0.68
						xerosis	99.08 - 99.08	13	13:00:00	4 days, 4:00:00	0	0.01	0.03	0.03
				Intrasporangiaceae				161	5 days, 3:38:00		0.05	0.14	0.41	0.41
					(slash calls)			38	00:38:00		0.01	0.03	0.1	0.1
					Janibacter			123	5 days, 3:00:00		0.04	0.11	0.32	0.32
						anophelis	99.1 - 99.1	10	10:00:00	4 days, 4:00:00	0	0.01	0.03	0.03
						hoylei	99.61 - 100	113	4 days, 17:00:00	4 days, 4:00:00	0.03	0.1	0.29	0.29
				Kineosporiaceae				666	27 days, 18:00:00		0.2	0.58	1.71	1.71
					Pseudokineococcus			666	27 days, 18:00:00		0.2	0.58	1.71	1.71
						(slash calls)		181	7 days, 13:00:00		0.05	0.16	0.46	0.46
						lusitanus	99.08 - 100	485	20 days, 5:00:00	79.59 : 20.41	0.14	0.42	1.24	1.24
				Microbacteriaceae				1738	1572 : 166		0.51	1.51	4.45	4.45
					Leifsonia			90	0.0625		0.03	0.08	0.23	0.23
						(genus level ID only)		90	0.0625		0.03	0.08	0.23	0.23
					Microbacterium			1648	1572 : 76		0.49	1.43	4.22	4.22
						(genus level ID only)		76	0.0527778		0.02	0.07	0.19	0.19
						(slash calls)		868	36 days, 4:00:00		0.26	0.76	2.22	2.22
						ginsengisoli	99.37 - 100	704	29 days, 8:00:00	58.1 : 41.9	0.21	0.61	1.8	1.8
				Micrococcaceae				1083	43 days, 20:31:00		0.32	0.94	2.78	2.78
					(slash calls)			607	25 days, 7:00:00		0.18	0.53	1.56	1.56
					Arthrobacter			180	7 days, 0:12:00		0.05	0.16	0.46	0.46
						(slash calls)		12	00:12:00		0	0.01	0.03	0.03
						agilis	100 - 100	79	3 days, 7:00:00	79.75 : 20.25	0.02	0.07	0.2	0.2
						russicus	99.42 - 100	89	3 days, 17:00:00	46.07 : 53.93	0.03	0.08	0.23	0.23
					Kocuria			18	18:00:00		0.01	0.02	0.05	0.05
						(slash calls)		18	18:00:00		0.01	0.02	0.05	0.05
					Micrococcus			235	9 days, 0:19:00		0.07	0.2	0.6	0.6
						(slash calls)		65	1 day, 22:19:00		0.02	0.06	0.17	0.17
						lylae	100 - 100	34	1 day, 10:00:00	58.82 : 41.18	0.01	0.03	0.09	0.09
						terreus	99.54 - 100	136	5 days, 16:00:00	68.38 : 31.62	0.04	0.12	0.35	0.35
					Nesterenkonia			43	1 day, 19:00:00		0.01	0.04	0.11	0.11
						(slash calls)		26	1 day, 2:00:00		0.01	0.02	0.07	0.07
						suensis	99.22 - 99.22	17	17:00:00	4 days, 4:00:00	0.01	0.01	0.04	0.04
				Mycobacteriaceae				17	17:00:00		0.01	0.01	0.04	0.04
					Mycobacterium			17	17:00:00		0.01	0.01	0.04	0.04
						(slash calls)		17	17:00:00		0.01	0.01	0.04	0.04
				Nocardioidaceae				51	2 days, 3:00:00		0.02	0.04	0.13	0.13
					Aeromicrobium			16	16:00:00		0	0.01	0.04	0.04
						flavum	100 - 100	16	16:00:00	4 days, 4:00:00	0	0.01	0.04	0.04
					Nocardioides			35	1 day, 11:00:00		0.01	0.03	0.09	0.09
						aquaticus	100 - 100	35	1 day, 11:00:00	4 days, 4:00:00	0.01	0.03	0.09	0.09
				Promicromonosporaceae				36	00:36:00		0.01	0.03	0.09	0.09
					Isoptericola			36	00:36:00		0.01	0.03	0.09	0.09
						(genus level ID only)		36	00:36:00		0.01	0.03	0.09	0.09
				Propionibacteriaceae				1859	1716 : 143		0.55	1.62	4.76	4.76
					(slash calls)			99	0.06875		0.03	0.09	0.25	0.25
					Ponticoccus			44	00:44:00		0.01	0.04	0.11	0.11
						(genus level ID only)		44	00:44:00		0.01	0.04	0.11	0.11
					Propionibacterium			1716	71 days, 12:00:00		0.51	1.49	4.4	4.4
						acnes	99.11 - 100	1716	71 days, 12:00:00	57.63 : 42.37	0.51	1.49	4.4	4.4
				Sanguibacteraceae				44	1 day, 20:00:00		0.01	0.04	0.11	0.11
					(slash calls)			44	1 day, 20:00:00		0.01	0.04	0.11	0.11
			Bifidobacteriales					362	249 : 113		0.11	0.32	0.93	0.93
				Bifidobacteriaceae				362	249 : 113		0.11	0.32	0.93	0.93
					(family level ID only)			11	00:11:00		0	0.01	0.03	0.03
					Bifidobacterium			214	8 days, 10:12:00		0.06	0.19	0.55	0.55
						(slash calls)		187	7 days, 19:00:00		0.06	0.16	0.48	0.48
						thermacidophilum	99.54 - 99.54	12	00:12:00	0.0694444	0	0.01	0.03	0.03
						thermophilum	99.09 - 99.09	15	15:00:00	4 days, 4:00:00	0	0.01	0.04	0.04
					Gardnerella			137	47 : 90		0.04	0.12	0.35	0.35
						(slash calls)		90	0.0625		0.03	0.08	0.23	0.23
						vaginalis	100 - 100	47	1 day, 23:00:00	46.81 : 53.19	0.01	0.04	0.12	0.12
	Bacteroidetes							2541	1634 : 907		0.75	2.21	6.51	6.51
		Bacteroidia						509	28 : 481		0.15	0.44	1.3	1.3
			Bacteroidales					509	28 : 481		0.15	0.44	1.3	1.3
				Bacteroidaceae				377	28 : 349		0.11	0.33	0.97	0.97
					(family level ID only)			242	0.168056		0.07	0.21	0.62	0.62
					Bacteroides			135	28 : 107		0.04	0.12	0.35	0.35
						sp.	99.55 - 99.55	107	0.0743056	62.62 : 37.38	0.03	0.09	0.27	0.27
						vulgatus	100 - 100	28	1 day, 4:00:00	39.29 : 60.71	0.01	0.02	0.07	0.07
				Porphyromonadaceae				57	00:57:00		0.02	0.05	0.15	0.15
					Porphyromonas			57	00:57:00		0.02	0.05	0.15	0.15
						catoniae	99.11 - 99.55	57	00:57:00	52.63 : 47.37	0.02	0.05	0.15	0.15
				Prevotellaceae				75	0.0520833		0.02	0.07	0.19	0.19
					(family level ID only)			75	0.0520833		0.02	0.07	0.19	0.19
		Flavobacteriia						1949	1606 : 343		0.57	1.7	4.99	4.99
			Flavobacteriales					1949	1606 : 343		0.57	1.7	4.99	4.99
				Flavobacteriaceae				1949	1606 : 343		0.57	1.7	4.99	4.99
					Capnocytophaga			166	6 days, 22:00:00		0.05	0.14	0.43	0.43
						gingivalis	99.59 - 99.59	166	6 days, 22:00:00	50.6 : 49.4	0.05	0.14	0.43	0.43
					Chryseobacterium			73	1 day, 19:30:00		0.02	0.06	0.19	0.19
						hispanicum	99.59 - 100	43	1 day, 19:00:00	37.21 : 62.79	0.01	0.04	0.11	0.11
						sp.	100 - 100	30	00:30:00	2 days, 12:40:00	0.01	0.03	0.08	0.08
					Cloacibacterium			664	27 days, 16:00:00		0.2	0.58	1.7	1.7
						(slash calls)		664	27 days, 16:00:00		0.2	0.58	1.7	1.7
					Empedobacter			10	00:10:00		0	0.01	0.03	0.03
						sp.	99.55 - 99.55	10	00:10:00	4 days, 4:00:00	0	0.01	0.03	0.03
					Flavobacterium			1036	733 : 303		0.31	0.9	2.66	2.66
						(genus level ID only)		45	00:45:00		0.01	0.04	0.12	0.12
						(slash calls)		496	238 : 258		0.15	0.43	1.27	1.27
						succinicans	99.59 - 100	495	20 days, 15:00:00	66.26 : 33.74	0.15	0.43	1.27	1.27
		Sphingobacteriia						83	0.0576389		0.02	0.07	0.21	0.21
			Sphingobacteriales					83	0.0576389		0.02	0.07	0.21	0.21
				Chitinophagaceae				83	0.0576389		0.02	0.07	0.21	0.21
					(family level ID only)			83	0.0576389		0.02	0.07	0.21	0.21
	Cyanobacteria							245	0.170139		0.07	0.21	0.63	0.63
		Gloeobacterophycideae						226	0.156944		0.07	0.2	0.58	0.58
			Gloeobacterales					226	0.156944		0.07	0.2	0.58	0.58
				Gloeobacteraceae				226	0.156944		0.07	0.2	0.58	0.58
					(family level ID only)			226	0.156944		0.07	0.2	0.58	0.58
		Oscillatoriophycideae						19	00:19:00		0.01	0.02	0.05	0.05
			Chroococcales					19	00:19:00		0.01	0.02	0.05	0.05
				Spirulinaceae				19	00:19:00		0.01	0.02	0.05	0.05
					(family level ID only)			19	00:19:00		0.01	0.02	0.05	0.05
	Firmicutes							8714	7389 : 1325		2.57	7.58	22.33	22.33
		Bacilli						8046	7122 : 924		2.37	7	20.62	20.62
			Bacillales					3096	2317 : 779		0.91	2.69	7.93	7.93
				Bacillaceae				284	11 days, 10:10:00		0.08	0.25	0.73	0.73
					(family level ID only)			10	00:10:00		0	0.01	0.03	0.03
					Bacillus			274	11 days, 10:00:00		0.08	0.24	0.7	0.7
						(slash calls)		144	6 days, 0:00:00		0.04	0.13	0.37	0.37
						circulans	100 - 100	31	1 day, 7:00:00	38.71 : 61.29	0.01	0.03	0.08	0.08
						coagulans	99.12 - 99.26	38	1 day, 14:00:00	65.79 : 34.21	0.01	0.03	0.1	0.1
						decisifrondis	99.61 - 100	51	2 days, 3:00:00	4 days, 4:00:00	0.02	0.04	0.13	0.13
						halmapalus	100 - 100	10	10:00:00	4 days, 4:00:00	0	0.01	0.03	0.03
				Bacillales incertae sedis				13	13:00:00		0	0.01	0.03	0.03
					Exiguobacterium			13	13:00:00		0	0.01	0.03	0.03
						(slash calls)		13	13:00:00		0	0.01	0.03	0.03
				Paenibacillaceae				655	0.454861		0.19	0.57	1.68	1.68
					(family level ID only)			655	0.454861		0.19	0.57	1.68	1.68
				Staphylococcaceae				2144	2030 : 114		0.63	1.87	5.49	5.49
					Staphylococcus			2144	2030 : 114		0.63	1.87	5.49	5.49
						(slash calls)		1945	80 days, 14:11:00		0.57	1.69	4.98	4.98
						cohnii	100 - 100	10	10:00:00	0.0694444	0	0.01	0.03	0.03
						epidermidis	99.56 - 100	142	39 : 103	19.72 : 80.28	0.04	0.12	0.36	0.36
						pettenkoferi	100 - 100	30	1 day, 6:00:00	4 days, 4:00:00	0.01	0.03	0.08	0.08
						warneri	100 - 100	17	17:00:00	0.0694444	0.01	0.01	0.04	0.04
			Lactobacillales					4950	4805 : 145		1.46	4.31	12.69	12.69
				Aerococcaceae				180	7 days, 12:00:00		0.05	0.16	0.46	0.46
					Aerococcus			180	7 days, 12:00:00		0.05	0.16	0.46	0.46
						urinaeequi	99.21 - 100	180	7 days, 12:00:00	64.44 : 35.56	0.05	0.16	0.46	0.46
				Carnobacteriaceae				102	4 days, 6:00:00		0.03	0.09	0.26	0.26
					Alloiococcus			31	1 day, 7:00:00		0.01	0.03	0.08	0.08
						otitis	100 - 100	31	1 day, 7:00:00	67.74 : 32.26	0.01	0.03	0.08	0.08
					Granulicatella			71	2 days, 23:00:00		0.02	0.06	0.18	0.18
						adiacens	99.44 - 99.59	71	2 days, 23:00:00	83.1 : 16.9	0.02	0.06	0.18	0.18
				Enterococcaceae				3383	3317 : 66		1	2.94	8.67	8.67
					(family level ID only)			574	23 days, 22:00:00		0.17	0.5	1.47	1.47
					Enterococcus			2809	2743 : 66		0.83	2.44	7.2	7.2
						(genus level ID only)		40	00:40:00		0.01	0.03	0.1	0.1
						cecorum	99.21 - 100	2565	105 days, 19:26:00	73.68 : 26.32	0.76	2.23	6.57	6.57
						columbae	99.55 - 100	204	8 days, 12:00:00	40.69 : 59.31	0.06	0.18	0.52	0.52
				Lactobacillaceae				98	3 days, 15:11:00		0.03	0.09	0.25	0.25
					(family level ID only)			11	00:11:00		0	0.01	0.03	0.03
					Lactobacillus			87	3 days, 15:00:00		0.03	0.08	0.22	0.22
						rogosae	100 - 100	87	3 days, 15:00:00	59.77 : 40.23	0.03	0.08	0.22	0.22
				Streptococcaceae				1187	1119 : 68		0.35	1.03	3.04	3.04
					Streptococcus			1187	1119 : 68		0.35	1.03	3.04	3.04
						(slash calls)		984	41 days, 0:00:00		0.29	0.86	2.52	2.52
						caballi	100 - 100	14	14:00:00	4 days, 4:00:00	0	0.01	0.04	0.04
						salivarius	100 - 100	11	11:00:00	0.0694444	0	0.01	0.03	0.03
						sp.	99.63 - 99.63	68	0.0472222	0.0694444	0.02	0.06	0.17	0.17
						thermophilus	100 - 100	110	4 days, 14:00:00	4 days, 4:00:00	0.03	0.1	0.28	0.28
		Clostridia						638	267 : 371		0.19	0.56	1.64	1.64
			Clostridiales					638	267 : 371		0.19	0.56	1.64	1.64
				Clostridiales Family XI. Incertae Sedis				76	3 days, 4:00:00		0.02	0.07	0.19	0.19
					Anaerococcus			61	2 days, 13:00:00		0.02	0.05	0.16	0.16
						vaginalis	99.18 - 99.18	61	2 days, 13:00:00	63.93 : 36.07	0.02	0.05	0.16	0.16
					Peptoniphilus			15	15:00:00		0	0.01	0.04	0.04
						(slash calls)		15	15:00:00		0	0.01	0.04	0.04
				Eubacteriaceae				59	1 day, 12:23:00		0.02	0.05	0.15	0.15
					Eubacterium			59	1 day, 12:23:00		0.02	0.05	0.15	0.15
						(genus level ID only)		23	00:23:00		0.01	0.02	0.06	0.06
						eligens	99.61 - 99.63	36	1 day, 12:00:00	44.44 : 55.56	0.01	0.03	0.09	0.09
				Lachnospiraceae				309	139 : 170		0.09	0.27	0.79	0.79
					(family level ID only)			10	00:10:00		0	0.01	0.03	0.03
					Blautia			42	1 day, 18:00:00		0.01	0.04	0.11	0.11
						luti	99.59 - 99.59	15	15:00:00	4 days, 4:00:00	0	0.01	0.04	0.04
						wexlerae	99.59 - 99.59	27	1 day, 3:00:00	4 days, 4:00:00	0.01	0.02	0.07	0.07
					Lachnoclostridium			19	00:19:00		0.01	0.02	0.05	0.05
						clostridioforme	100 - 100	19	00:19:00	4 days, 4:00:00	0.01	0.02	0.05	0.05
					Roseburia			238	97 : 141		0.07	0.21	0.61	0.61
						faecis	99.59 - 100	97	4 days, 1:00:00	42.27 : 57.73	0.03	0.08	0.25	0.25
						sp.	100 - 100	141	0.0979167	58.16 : 41.84	0.04	0.12	0.36	0.36
				Peptoniphilaceae				20	00:20:00		0.01	0.02	0.05	0.05
					(family level ID only)			20	00:20:00		0.01	0.02	0.05	0.05
				Peptostreptococcaceae				16	16:00:00		0	0.01	0.04	0.04
					Clostridium			16	16:00:00		0	0.01	0.04	0.04
						(slash calls)		16	16:00:00		0	0.01	0.04	0.04
				Ruminococcaceae				158	0.109722		0.05	0.14	0.4	0.4
					(family level ID only)			15	00:15:00		0	0.01	0.04	0.04
					(slash calls)			14	00:14:00		0	0.01	0.04	0.04
					Faecalibacterium			129	0.0895833		0.04	0.11	0.33	0.33
						prausnitzii	99.55 - 99.62	129	0.0895833	77.52 : 22.48	0.04	0.11	0.33	0.33
		Negativicutes						30	00:30:00		0.01	0.03	0.08	0.08
			Selenomonadales					30	00:30:00		0.01	0.03	0.08	0.08
				Veillonellaceae				30	00:30:00		0.01	0.03	0.08	0.08
					Schwartzia			30	00:30:00		0.01	0.03	0.08	0.08
						sp.	99.61 - 99.61	30	00:30:00	66.67 : 33.33	0.01	0.03	0.08	0.08
	Fusobacteria							83	3 days, 11:00:00		0.02	0.07	0.21	0.21
		Fusobacteriia						83	3 days, 11:00:00		0.02	0.07	0.21	0.21
			Fusobacteriales					83	3 days, 11:00:00		0.02	0.07	0.21	0.21
				Fusobacteriaceae				83	3 days, 11:00:00		0.02	0.07	0.21	0.21
					Fusobacterium			83	3 days, 11:00:00		0.02	0.07	0.21	0.21
						(slash calls)		83	3 days, 11:00:00		0.02	0.07	0.21	0.21
	Planctomycetes							303	0.210417		0.09	0.26	0.78	0.78
		Planctomycetia						303	0.210417		0.09	0.26	0.78	0.78
			Planctomycetales					303	0.210417		0.09	0.26	0.78	0.78
				Planctomycetaceae				303	0.210417		0.09	0.26	0.78	0.78
					(family level ID only)			303	0.210417		0.09	0.26	0.78	0.78
	Proteobacteria							19130	16365 : 2765		5.63	16.65	49.03	49.03
		Alphaproteobacteria						2363	1308 : 1055		0.7	2.06	6.06	6.06
			Caulobacterales					698	285 : 413		0.21	0.61	1.79	1.79
				Caulobacteraceae				698	285 : 413		0.21	0.61	1.79	1.79
					(family level ID only)			154	0.106944		0.05	0.13	0.39	0.39
					(slash calls)			42	1 day, 18:00:00		0.01	0.04	0.11	0.11
					Brevundimonas			471	243 : 228		0.14	0.41	1.21	1.21
						(genus level ID only)		228	0.158333		0.07	0.2	0.58	0.58
						(slash calls)		243	10 days, 3:00:00		0.07	0.21	0.62	0.62
					Phenylobacterium			31	00:31:00		0.01	0.03	0.08	0.08
						(genus level ID only)		31	00:31:00		0.01	0.03	0.08	0.08
			Rhizobiales					523	425 : 98		0.15	0.46	1.34	1.34
				Methylobacteriaceae				512	425 : 87		0.15	0.45	1.31	1.31
					Methylobacterium			512	425 : 87		0.15	0.45	1.31	1.31
						(genus level ID only)		87	0.0604167		0.03	0.08	0.22	0.22
						(slash calls)		13	13:00:00		0	0.01	0.03	0.03
						fujisawaense	99.61 - 100	252	10 days, 12:00:00	57.14 : 42.86	0.07	0.22	0.65	0.65
						jeotgali	99.61 - 100	160	6 days, 16:00:00	4 days, 4:00:00	0.05	0.14	0.41	0.41
				Rhizobiaceae				11	00:11:00		0	0.01	0.03	0.03
					(family level ID only)			11	00:11:00		0	0.01	0.03	0.03
			Rhodobacterales					404	94 : 310		0.12	0.35	1.04	1.04
				Rhodobacteraceae				404	94 : 310		0.12	0.35	1.04	1.04
					(family level ID only)			219	0.152083		0.06	0.19	0.56	0.56
					(slash calls)			77	0.0534722		0.02	0.07	0.2	0.2
					Paracoccus			108	3 days, 22:14:00		0.03	0.09	0.28	0.28
						(genus level ID only)		14	00:14:00		0	0.01	0.04	0.04
						(slash calls)		17	17:00:00		0.01	0.01	0.04	0.04
						sphaerophysae	100 - 100	77	3 days, 5:00:00	53.25 : 46.75	0.02	0.07	0.2	0.2
			Rhodospirillales					157	0.109028		0.05	0.14	0.4	0.4
				Acetobacteraceae				108	0.075		0.03	0.09	0.28	0.28
					(family level ID only)			108	0.075		0.03	0.09	0.28	0.28
				Rhodospirillaceae				49	00:49:00		0.01	0.04	0.13	0.13
					(family level ID only)			12	00:12:00		0	0.01	0.03	0.03
					(slash calls)			37	00:37:00		0.01	0.03	0.09	0.09
			Sphingomonadales					581	504 : 77		0.17	0.51	1.49	1.49
				Sphingomonadaceae				581	504 : 77		0.17	0.51	1.49	1.49
					(family level ID only)			28	00:28:00		0.01	0.02	0.07	0.07
					(slash calls)			93	3 days, 21:00:00		0.03	0.08	0.24	0.24
					Altererythrobacter			25	1 day, 1:00:00		0.01	0.02	0.06	0.06
						troitsensis	99.19 - 99.19	25	1 day, 1:00:00	4 days, 4:00:00	0.01	0.02	0.06	0.06
					Sphingobium			132	5 days, 12:00:00		0.04	0.11	0.34	0.34
						(slash calls)		132	5 days, 12:00:00		0.04	0.11	0.34	0.34
					Sphingomonas			303	10 days, 14:49:00		0.09	0.26	0.78	0.78
						(slash calls)		171	5 days, 2:49:00		0.05	0.15	0.44	0.44
						echinoides	100 - 100	38	1 day, 14:00:00	36.84 : 63.16	0.01	0.03	0.1	0.1
						mali	100 - 100	94	3 days, 22:00:00	61.7 : 38.3	0.03	0.08	0.24	0.24
		Betaproteobacteria						1878	1344 : 534		0.55	1.63	4.81	4.81
			Burkholderiales					1878	1344 : 534		0.55	1.63	4.81	4.81
				Alcaligenaceae				31	1 day, 7:00:00		0.01	0.03	0.08	0.08
					Oligella			31	1 day, 7:00:00		0.01	0.03	0.08	0.08
						urethralis	100 - 100	31	1 day, 7:00:00	58.06 : 41.94	0.01	0.03	0.08	0.08
				Burkholderiaceae				678	199 : 479		0.2	0.59	1.74	1.74
					(slash calls)			479	0.332639		0.14	0.42	1.23	1.23
					Cupriavidus			177	7 days, 9:00:00		0.05	0.15	0.45	0.45
						(slash calls)		62	2 days, 14:00:00		0.02	0.05	0.16	0.16
						necator	99.09 - 100	115	4 days, 19:00:00	59.13 : 40.87	0.03	0.1	0.29	0.29
					Ralstonia			22	22:00:00		0.01	0.02	0.06	0.06
						(slash calls)		22	22:00:00		0.01	0.02	0.06	0.06
				Comamonadaceae				857	35 days, 6:11:00		0.25	0.75	2.2	2.2
					Hydrogenophaga			112	4 days, 16:00:00		0.03	0.1	0.29	0.29
						(slash calls)		28	1 day, 4:00:00		0.01	0.02	0.07	0.07
						taeniospiralis	99.19 - 99.6	84	3 days, 12:00:00	69.05 : 30.95	0.02	0.07	0.22	0.22
					Pelomonas			745	30 days, 14:11:00		0.22	0.65	1.91	1.91
						(slash calls)		562	22 days, 23:11:00		0.17	0.49	1.44	1.44
						aquatica	99.59 - 100	99	4 days, 3:00:00	59.6 : 40.4	0.03	0.09	0.25	0.25
						puraquae	99.08 - 99.08	84	3 days, 12:00:00	83.33 : 16.67	0.02	0.07	0.22	0.22
				Oxalobacteraceae				312	11 days, 4:44:00		0.09	0.27	0.8	0.8
					(slash calls)			164	6 days, 20:00:00		0.05	0.14	0.42	0.42
					Duganella			148	4 days, 8:44:00		0.04	0.13	0.38	0.38
						(genus level ID only)		44	00:44:00		0.01	0.04	0.11	0.11
						sacchari	100 - 100	104	4 days, 8:00:00	4 days, 4:00:00	0.03	0.09	0.27	0.27
		Deltaproteobacteria						36	00:36:00		0.01	0.03	0.09	0.09
			Desulfobacterales					36	00:36:00		0.01	0.03	0.09	0.09
				Desulfobulbaceae				36	00:36:00		0.01	0.03	0.09	0.09
					Desulfobulbus			36	00:36:00		0.01	0.03	0.09	0.09
						(genus level ID only)		36	00:36:00		0.01	0.03	0.09	0.09
		Gammaproteobacteria						14853	13713 : 1140		4.37	12.93	38.07	38.07
			Aeromonadales					150	6 days, 6:00:00		0.04	0.13	0.38	0.38
				Aeromonadaceae				150	6 days, 6:00:00		0.04	0.13	0.38	0.38
					Aeromonas			150	6 days, 6:00:00		0.04	0.13	0.38	0.38
						(slash calls)		150	6 days, 6:00:00		0.04	0.13	0.38	0.38
			Chromatiales					16	16:00:00		0	0.01	0.04	0.04
				Chromatiaceae				16	16:00:00		0	0.01	0.04	0.04
					Rheinheimera			16	16:00:00		0	0.01	0.04	0.04
						perlucida	99.59 - 99.59	16	16:00:00	4 days, 4:00:00	0	0.01	0.04	0.04
			Enterobacteriales					6314	5873 : 441		1.86	5.5	16.18	16.18
				Enterobacteriaceae				6314	5873 : 441		1.86	5.5	16.18	16.18
					(family level ID only)			274	0.190278		0.08	0.24	0.7	0.7
					(slash calls)			5516	5392 : 124		1.62	4.8	14.14	14.14
					Cronobacter			21	21:00:00		0.01	0.02	0.05	0.05
						turicensis	100 - 100	21	21:00:00	0.0694444	0.01	0.02	0.05	0.05
					Plesiomonas			196	8 days, 4:00:00		0.06	0.17	0.5	0.5
						shigelloides	99.41 - 100	196	8 days, 4:00:00	44.39 : 55.61	0.06	0.17	0.5	0.5
					Serratia			185	5 days, 22:43:00		0.05	0.16	0.47	0.47
						(genus level ID only)		21	00:21:00		0.01	0.02	0.05	0.05
						(slash calls)		78	3 days, 6:00:00		0.02	0.07	0.2	0.2
						grimesii	99.61 - 99.61	51	2 days, 3:00:00	74.51 : 25.49	0.02	0.04	0.13	0.13
						quinivorans	100 - 100	13	13:00:00	0.0694444	0	0.01	0.03	0.03
						sp.	99.44 - 99.44	22	00:22:00	2 days, 2:50:00	0.01	0.02	0.06	0.06
					Xenorhabdus			122	5 days, 2:00:00		0.04	0.11	0.31	0.31
						vietnamensis	100 - 100	122	5 days, 2:00:00	2 days, 2:50:00	0.04	0.11	0.31	0.31
			Pasteurellales					131	3 days, 5:54:00		0.04	0.11	0.34	0.34
				Pasteurellaceae				131	3 days, 5:54:00		0.04	0.11	0.34	0.34
					(slash calls)			10	10:00:00		0	0.01	0.03	0.03
					Haemophilus			121	2 days, 19:54:00		0.04	0.11	0.31	0.31
						(slash calls)		20	00:20:00		0.01	0.02	0.05	0.05
						parainfluenzae	99.61 - 100	101	2 days, 19:34:00	59.41 : 40.59	0.03	0.09	0.26	0.26
			Pseudomonadales					7694	7150 : 544		2.27	6.7	19.72	19.72
				Moraxellaceae				6664	6130 : 534		1.96	5.8	17.08	17.08
					(slash calls)			1318	1127 : 191		0.39	1.15	3.38	3.38
					Acinetobacter			3043	2730 : 313		0.9	2.65	7.8	7.8
						(genus level ID only)		159	0.110417		0.05	0.14	0.41	0.41
						(slash calls)		2609	106 days, 23:42:00		0.77	2.27	6.69	6.69
						baumannii	99.44 - 100	62	2 days, 14:00:00	69.35 : 30.65	0.02	0.05	0.16	0.16
						johnsonii	99.41 - 100	61	1 day, 9:28:00	60.66 : 39.34	0.02	0.05	0.16	0.16
						lwoffii	100 - 100	56	2 days, 8:00:00	4 days, 4:00:00	0.02	0.05	0.14	0.14
						rhizosphaerae	99.41 - 99.42	74	0.0513889	72.97 : 27.03	0.02	0.06	0.19	0.19
						soli	100 - 100	12	12:00:00	0.0694444	0	0.01	0.03	0.03
						sp.	99.41 - 99.41	10	00:10:00	4 days, 4:00:00	0	0.01	0.03	0.03
					Enhydrobacter			1454	60 days, 14:00:00		0.43	1.27	3.73	3.73
						aerosaccus	99.41 - 100	1454	60 days, 14:00:00	58.6 : 41.4	0.43	1.27	3.73	3.73
					Moraxella			803	32 days, 5:30:00		0.24	0.7	2.06	2.06
						(genus level ID only)		30	00:30:00		0.01	0.03	0.08	0.08
						(slash calls)		334	13 days, 22:00:00		0.1	0.29	0.86	0.86
						osloensis	99.41 - 100	414	17 days, 6:00:00	51.21 : 48.79	0.12	0.36	1.06	1.06
						porci	100 - 100	25	1 day, 1:00:00	2 days, 8:44:00	0.01	0.02	0.06	0.06
					Psychrobacter			46	1 day, 22:00:00		0.01	0.04	0.12	0.12
						(slash calls)		46	1 day, 22:00:00		0.01	0.04	0.12	0.12
				Pseudomonadaceae				1030	42 days, 12:10:00		0.3	0.9	2.64	2.64
					(slash calls)			129	4 days, 23:10:00		0.04	0.11	0.33	0.33
					Pseudomonas			901	37 days, 13:00:00		0.27	0.78	2.31	2.31
						(slash calls)		901	37 days, 13:00:00		0.27	0.78	2.31	2.31
			Xanthomonadales					548	447 : 101		0.16	0.48	1.4	1.4
				Xanthomonadaceae				548	447 : 101		0.16	0.48	1.4	1.4
					(slash calls)			80	3 days, 8:00:00		0.02	0.07	0.21	0.21
					Pseudomonas			49	2 days, 1:00:00		0.01	0.04	0.13	0.13
						hibiscicola	100 - 100	49	2 days, 1:00:00	73.47 : 26.53	0.01	0.04	0.13	0.13
					Pseudoxanthomonas			126	5 days, 6:00:00		0.04	0.11	0.32	0.32
						suwonensis	99.22 - 99.63	126	5 days, 6:00:00	68.25 : 31.75	0.04	0.11	0.32	0.32
					Stenotrophomonas			192	8 days, 0:00:00		0.06	0.17	0.49	0.49
						ginsengisoli	99.61 - 100	156	6 days, 12:00:00	4 days, 4:00:00	0.05	0.14	0.4	0.4
						koreensis	99.59 - 99.59	36	1 day, 12:00:00	63.89 : 36.11	0.01	0.03	0.09	0.09
					Xanthomonas			101	0.0701389		0.03	0.09	0.26	0.26
						(genus level ID only)		101	0.0701389		0.03	0.09	0.26	0.26

## Sheet: Cont-6
CONTROL-06
Primer	Phylum	Class	Order	Family	Genus	Species	% ID	Count	DB counters	F:R %	% of total reads	% of valid reads	% of mapped reads	% of mapped reads per primer
(consensus)								21309	17119 : 4190		9.03	28.17	100	100
	Acidobacteria							103	0.0715278		0.04	0.14	0.48	0.48
		Acidobacteriia						103	0.0715278		0.04	0.14	0.48	0.48
			Acidobacteriales					103	0.0715278		0.04	0.14	0.48	0.48
				Acidobacteriaceae				103	0.0715278		0.04	0.14	0.48	0.48
					(family level ID only)			53	00:53:00		0.02	0.07	0.25	0.25
					(slash calls)			10	00:10:00		0	0.01	0.05	0.05
					Edaphobacter			15	00:15:00		0.01	0.02	0.07	0.07
						(genus level ID only)		15	00:15:00		0.01	0.02	0.07	0.07
					Granulicella			25	00:25:00		0.01	0.03	0.12	0.12
						(genus level ID only)		25	00:25:00		0.01	0.03	0.12	0.12
	Actinobacteria							4130	2757 : 1373		1.75	5.46	19.38	19.38
		Actinobacteria						4130	2757 : 1373		1.75	5.46	19.38	19.38
			Actinomycetales					3864	2491 : 1373		1.64	5.11	18.13	18.13
				Brevibacteriaceae				13	13:00:00		0.01	0.02	0.06	0.06
					Brevibacterium			13	13:00:00		0.01	0.02	0.06	0.06
						ravenspurgense	100 - 100	13	13:00:00	4 days, 4:00:00	0.01	0.02	0.06	0.06
				Corynebacteriaceae				1933	894 : 1039		0.82	2.56	9.07	9.07
					(family level ID only)			184	0.127778		0.08	0.24	0.86	0.86
					Corynebacterium			1749	894 : 855		0.74	2.31	8.21	8.21
						(slash calls)		561	23 days, 9:00:00		0.24	0.74	2.63	2.63
						accolens	100 - 100	21	21:00:00	4 days, 4:00:00	0.01	0.03	0.1	0.1
						aurimucosum	100 - 100	36	1 day, 12:00:00	58.33 : 41.67	0.02	0.05	0.17	0.17
						coyleae	99.11 - 100	89	0.594444	44.94 : 55.06	0.04	0.12	0.42	0.42
						durum	100 - 100	10	10:00:00	4 days, 4:00:00	0	0.01	0.05	0.05
						kroppenstedtii	99.21 - 99.21	13	13:00:00	4 days, 4:00:00	0.01	0.02	0.06	0.06
						matruchotii	100 - 100	11	00:11:00	4 days, 4:00:00	0	0.01	0.05	0.05
						pilbarense	99.22 - 99.61	97	4 days, 1:00:00	79.38 : 20.62	0.04	0.13	0.46	0.46
						sp.	99.56 - 100	768	0.533333	68.75 : 31.25	0.33	1.02	3.6	3.6
						tuberculostearicum	100 - 100	30	1 day, 6:00:00	66.67 : 33.33	0.01	0.04	0.14	0.14
						tuscaniense	99.1 - 100	34	1 day, 10:00:00	44.12 : 55.88	0.01	0.04	0.16	0.16
						vitaeruminis	99.08 - 99.54	79	3 days, 7:00:00	49.37 : 50.63	0.03	0.1	0.37	0.37
				Dermabacteraceae				22	00:22:00		0.01	0.03	0.1	0.1
					(slash calls)			22	00:22:00		0.01	0.03	0.1	0.1
				Dermacoccaceae				35	1 day, 11:00:00		0.01	0.05	0.16	0.16
					Dermacoccus			35	1 day, 11:00:00		0.01	0.05	0.16	0.16
						(slash calls)		22	22:00:00		0.01	0.03	0.1	0.1
						nishinomiyaensis	100 - 100	13	13:00:00	4 days, 4:00:00	0.01	0.02	0.06	0.06
				Geodermatophilaceae				13	00:13:00		0.01	0.02	0.06	0.06
					(slash calls)			13	00:13:00		0.01	0.02	0.06	0.06
				Kineosporiaceae				14	00:14:00		0.01	0.02	0.07	0.07
					(slash calls)			14	00:14:00		0.01	0.02	0.07	0.07
				Microbacteriaceae				764	586 : 178		0.32	1.01	3.59	3.59
					(family level ID only)			47	00:47:00		0.02	0.06	0.22	0.22
					(slash calls)			25	1 day, 1:00:00		0.01	0.03	0.12	0.12
					Leifsonia			117	0.08125		0.05	0.15	0.55	0.55
						(genus level ID only)		117	0.08125		0.05	0.15	0.55	0.55
					Microbacterium			558	22 days, 16:14:00		0.24	0.74	2.62	2.62
						(genus level ID only)		14	00:14:00		0.01	0.02	0.07	0.07
						(slash calls)		418	17 days, 10:00:00		0.18	0.55	1.96	1.96
						ginsengisoli	99.37 - 100	126	5 days, 6:00:00	52.38 : 47.62	0.05	0.17	0.59	0.59
					Pseudoclavibacter			17	17:00:00		0.01	0.02	0.08	0.08
						helvolus	100 - 100	17	17:00:00	4 days, 4:00:00	0.01	0.02	0.08	0.08
				Micrococcaceae				185	7 days, 17:00:00		0.08	0.24	0.87	0.87
					(family level ID only)			185	7 days, 17:00:00		0.08	0.24	0.87	0.87
				Nocardiaceae				11	11:00:00		0	0.01	0.05	0.05
					(slash calls)			11	11:00:00		0	0.01	0.05	0.05
				Nocardioidaceae				17	00:17:00		0.01	0.02	0.08	0.08
					Friedmanniella			17	00:17:00		0.01	0.02	0.08	0.08
						(genus level ID only)		17	00:17:00		0.01	0.02	0.08	0.08
				Propionibacteriaceae				776	30 days, 6:50:00		0.33	1.03	3.64	3.64
					Propionibacterium			776	30 days, 6:50:00		0.33	1.03	3.64	3.64
						acnes	99.11 - 100	726	30 days, 6:00:00	72.87 : 27.13	0.31	0.96	3.41	3.41
						sp.	99.61 - 99.61	50	00:50:00	2 days, 8:44:00	0.02	0.07	0.23	0.23
				Pseudonocardiaceae				40	00:40:00		0.02	0.05	0.19	0.19
					Actinomycetospora			40	00:40:00		0.02	0.05	0.19	0.19
						sp.	99.61 - 99.61	40	00:40:00	3 days, 3:25:00	0.02	0.05	0.19	0.19
				Streptomycetaceae				41	1 day, 17:00:00		0.02	0.05	0.19	0.19
					(slash calls)			17	17:00:00		0.01	0.02	0.08	0.08
					Streptomyces			24	1 day, 0:00:00		0.01	0.03	0.11	0.11
						(slash calls)		24	1 day, 0:00:00		0.01	0.03	0.11	0.11
			Bifidobacteriales					266	11 days, 2:00:00		0.11	0.35	1.25	1.25
				Bifidobacteriaceae				266	11 days, 2:00:00		0.11	0.35	1.25	1.25
					Bifidobacterium			266	11 days, 2:00:00		0.11	0.35	1.25	1.25
						(slash calls)		255	10 days, 15:00:00		0.11	0.34	1.2	1.2
						callitrichos	99.59 - 99.59	11	11:00:00	4 days, 4:00:00	0	0.01	0.05	0.05
	Armatimonadetes							91	0.0631944		0.04	0.12	0.43	0.43
		Armatimonadia						91	0.0631944		0.04	0.12	0.43	0.43
			Armatimonadales					91	0.0631944		0.04	0.12	0.43	0.43
				Armatimonadaceae				91	0.0631944		0.04	0.12	0.43	0.43
					(family level ID only)			91	0.0631944		0.04	0.12	0.43	0.43
	Bacteroidetes							1443	667 : 776		0.61	1.91	6.77	6.77
		Bacteroidia						364	171 : 193		0.15	0.48	1.71	1.71
			Bacteroidales					364	171 : 193		0.15	0.48	1.71	1.71
				Porphyromonadaceae				63	1 day, 23:16:00		0.03	0.08	0.3	0.3
					(family level ID only)			16	00:16:00		0.01	0.02	0.08	0.08
					Porphyromonas			47	1 day, 23:00:00		0.02	0.06	0.22	0.22
						asaccharolytica	100 - 100	47	1 day, 23:00:00	57.45 : 42.55	0.02	0.06	0.22	0.22
				Prevotellaceae				301	124 : 177		0.13	0.4	1.41	1.41
					(family level ID only)			41	00:41:00		0.02	0.05	0.19	0.19
					Prevotella			260	124 : 136		0.11	0.34	1.22	1.22
						(slash calls)		82	0.0569444		0.03	0.11	0.38	0.38
						genomosp.	99.59 - 99.59	25	00:25:00	2 days, 12:40:00	0.01	0.03	0.12	0.12
						melaninogenica	100 - 100	26	1 day, 2:00:00	57.69 : 42.31	0.01	0.03	0.12	0.12
						oris	99.55 - 99.55	29	00:29:00	65.52 : 34.48	0.01	0.04	0.14	0.14
						pallens	99.59 - 99.59	33	1 day, 9:00:00	36.36 : 63.64	0.01	0.04	0.15	0.15
						scopos	99.59 - 99.59	18	18:00:00	4 days, 4:00:00	0.01	0.02	0.08	0.08
						timonensis	100 - 100	47	1 day, 23:00:00	74.47 : 25.53	0.02	0.06	0.22	0.22
		Cytophagia						50	11:39:00		0.02	0.07	0.23	0.23
			Cytophagales					50	11:39:00		0.02	0.07	0.23	0.23
				Cytophagaceae				50	11:39:00		0.02	0.07	0.23	0.23
					(family level ID only)			39	00:39:00		0.02	0.05	0.18	0.18
					Hymenobacter			11	11:00:00		0	0.01	0.05	0.05
						soli	100 - 100	11	11:00:00	4 days, 4:00:00	0	0.01	0.05	0.05
		Flavobacteriia						505	18 days, 20:53:00		0.21	0.67	2.37	2.37
			Flavobacteriales					505	18 days, 20:53:00		0.21	0.67	2.37	2.37
				Cryomorphaceae				11	00:11:00		0	0.01	0.05	0.05
					(family level ID only)			11	00:11:00		0	0.01	0.05	0.05
				Flavobacteriaceae				494	18 days, 20:42:00		0.21	0.65	2.32	2.32
					Chryseobacterium			31	00:31:00		0.01	0.04	0.15	0.15
						sp.	99.55 - 99.55	31	00:31:00	58.06 : 41.94	0.01	0.04	0.15	0.15
					Cloacibacterium			10	10:00:00		0	0.01	0.05	0.05
						(slash calls)		10	10:00:00		0	0.01	0.05	0.05
					Flavobacterium			453	18 days, 10:11:00		0.19	0.6	2.13	2.13
						(slash calls)		336	13 days, 13:11:00		0.14	0.44	1.58	1.58
						myungsuense	100 - 100	117	4 days, 21:00:00	52.99 : 47.01	0.05	0.15	0.55	0.55
		Sphingobacteriia						524	33 : 491		0.22	0.69	2.46	2.46
			Sphingobacteriales					524	33 : 491		0.22	0.69	2.46	2.46
				Chitinophagaceae				442	0.306944		0.19	0.58	2.07	2.07
					(family level ID only)			442	0.306944		0.19	0.58	2.07	2.07
				Saprospiraceae				12	00:12:00		0.01	0.02	0.06	0.06
					(family level ID only)			12	00:12:00		0.01	0.02	0.06	0.06
				Sphingobacteriaceae				70	1 day, 9:37:00		0.03	0.09	0.33	0.33
					Mucilaginibacter			13	00:13:00		0.01	0.02	0.06	0.06
						sp.	100 - 100	13	00:13:00	4 days, 4:00:00	0.01	0.02	0.06	0.06
					Pedobacter			57	1 day, 9:24:00		0.02	0.08	0.27	0.27
						(genus level ID only)		24	00:24:00		0.01	0.03	0.11	0.11
						(slash calls)		33	1 day, 9:00:00		0.01	0.04	0.15	0.15
	Chlamydiae							26	00:26:00		0.01	0.03	0.12	0.12
		Chlamydiia						26	00:26:00		0.01	0.03	0.12	0.12
			Chlamydiales					26	00:26:00		0.01	0.03	0.12	0.12
				Waddliaceae				26	00:26:00		0.01	0.03	0.12	0.12
					(family level ID only)			26	00:26:00		0.01	0.03	0.12	0.12
	Chloroflexi							261	10 days, 21:00:00		0.11	0.35	1.22	1.22
		Dehalococcoidia						261	10 days, 21:00:00		0.11	0.35	1.22	1.22
			unclassified Dehalococcoidia					261	10 days, 21:00:00		0.11	0.35	1.22	1.22
				unclassified Dehalococcoidia				261	10 days, 21:00:00		0.11	0.35	1.22	1.22
					(family level ID only)			261	10 days, 21:00:00		0.11	0.35	1.22	1.22
	Cyanobacteria							41	00:41:00		0.02	0.05	0.19	0.19
		Gloeobacterophycideae						11	00:11:00		0	0.01	0.05	0.05
			Gloeobacterales					11	00:11:00		0	0.01	0.05	0.05
				Gloeobacteraceae				11	00:11:00		0	0.01	0.05	0.05
					(family level ID only)			11	00:11:00		0	0.01	0.05	0.05
		Oscillatoriophycideae						30	00:30:00		0.01	0.04	0.14	0.14
			Oscillatoriales					30	00:30:00		0.01	0.04	0.14	0.14
				Phormidiaceae				30	00:30:00		0.01	0.04	0.14	0.14
					(family level ID only)			30	00:30:00		0.01	0.04	0.14	0.14
	Deinococcus-Thermus							41	00:41:00		0.02	0.05	0.19	0.19
		Deinococci						41	00:41:00		0.02	0.05	0.19	0.19
			Deinococcales					41	00:41:00		0.02	0.05	0.19	0.19
				Deinococcaceae				41	00:41:00		0.02	0.05	0.19	0.19
					(family level ID only)			41	00:41:00		0.02	0.05	0.19	0.19
	Firmicutes							6365	5907 : 458		2.7	8.41	29.87	29.87
		Bacilli						6194	5850 : 344		2.63	8.19	29.07	29.07
			Bacillales					871	617 : 254		0.37	1.15	4.09	4.09
				Bacillaceae				567	313 : 254		0.24	0.75	2.66	2.66
					(slash calls)			239	0.165972		0.1	0.32	1.12	1.12
					Anoxybacillus			26	11:15:00		0.01	0.03	0.12	0.12
						(slash calls)		26	11:15:00		0.01	0.03	0.12	0.12
					Bacillus			277	11 days, 13:00:00		0.12	0.37	1.3	1.3
						(slash calls)		52	2 days, 4:00:00		0.02	0.07	0.24	0.24
						coagulans	99.61 - 100	136	5 days, 16:00:00	64.71 : 35.29	0.06	0.18	0.64	0.64
						decisifrondis	100 - 100	27	1 day, 3:00:00	62.96 : 37.04	0.01	0.04	0.13	0.13
						thermoamylovorans	99.27 - 100	62	2 days, 14:00:00	61.29 : 38.71	0.03	0.08	0.29	0.29
					Psychrobacillus			25	1 day, 1:00:00		0.01	0.03	0.12	0.12
						(slash calls)		25	1 day, 1:00:00		0.01	0.03	0.12	0.12
				Staphylococcaceae				304	12 days, 16:00:00		0.13	0.4	1.43	1.43
					Staphylococcus			304	12 days, 16:00:00		0.13	0.4	1.43	1.43
						(slash calls)		200	8 days, 8:00:00		0.08	0.26	0.94	0.94
						hominis	100 - 100	104	4 days, 8:00:00	35.58 : 64.42	0.04	0.14	0.49	0.49
			Lactobacillales					5323	5233 : 90		2.26	7.04	24.98	24.98
				Aerococcaceae				41	1 day, 17:00:00		0.02	0.05	0.19	0.19
					Aerococcus			41	1 day, 17:00:00		0.02	0.05	0.19	0.19
						urinaeequi	100 - 100	41	1 day, 17:00:00	65.85 : 34.15	0.02	0.05	0.19	0.19
				Carnobacteriaceae				31	1 day, 7:00:00		0.01	0.04	0.15	0.15
					(slash calls)			10	10:00:00		0	0.01	0.05	0.05
					Carnobacterium			11	11:00:00		0	0.01	0.05	0.05
						(slash calls)		11	11:00:00		0	0.01	0.05	0.05
					Desemzia			10	10:00:00		0	0.01	0.05	0.05
						incerta	100 - 100	10	10:00:00	4 days, 4:00:00	0	0.01	0.05	0.05
				Enterococcaceae				4724	4651 : 73		2	6.25	22.17	22.17
					(family level ID only)			14	00:14:00		0.01	0.02	0.07	0.07
					Enterococcus			4710	193 days, 19:59:00		2	6.23	22.1	22.1
						cecorum	99.21 - 100	4175	171 days, 12:59:00	65.44 : 34.56	1.77	5.52	19.59	19.59
						columbae	99.55 - 100	535	22 days, 7:00:00	44.86 : 55.14	0.23	0.71	2.51	2.51
				Lactobacillaceae				41	1 day, 17:00:00		0.02	0.05	0.19	0.19
					Lactobacillus			41	1 day, 17:00:00		0.02	0.05	0.19	0.19
						(slash calls)		28	1 day, 4:00:00		0.01	0.04	0.13	0.13
						graminis	100 - 100	13	13:00:00	0.0694444	0.01	0.02	0.06	0.06
				Leuconostocaceae				225	8 days, 16:17:00		0.1	0.3	1.06	1.06
					Leuconostoc			225	8 days, 16:17:00		0.1	0.3	1.06	1.06
						(slash calls)		102	4 days, 6:00:00		0.04	0.13	0.48	0.48
						mesenteroides	99.27 - 99.27	17	00:17:00	0.0694444	0.01	0.02	0.08	0.08
						pseudomesenteroides	99.59 - 99.59	106	4 days, 10:00:00	64.15 : 35.85	0.04	0.14	0.5	0.5
				Streptococcaceae				261	10 days, 21:00:00		0.11	0.35	1.22	1.22
					Streptococcus			261	10 days, 21:00:00		0.11	0.35	1.22	1.22
						(genus level ID only)		58	2 days, 10:00:00		0.02	0.08	0.27	0.27
						(slash calls)		86	3 days, 14:00:00		0.04	0.11	0.4	0.4
						anginosus	99.59 - 99.59	13	13:00:00	4 days, 4:00:00	0.01	0.02	0.06	0.06
						intermedius	99.44 - 99.44	10	10:00:00	4 days, 4:00:00	0	0.01	0.05	0.05
						thermophilus	99.61 - 100	94	3 days, 22:00:00	87.23 : 12.77	0.04	0.12	0.44	0.44
		Clostridia						171	57 : 114		0.07	0.23	0.8	0.8
			Clostridiales					171	57 : 114		0.07	0.23	0.8	0.8
				Clostridiales Family XI. Incertae Sedis				57	2 days, 9:00:00		0.02	0.08	0.27	0.27
					Finegoldia			57	2 days, 9:00:00		0.02	0.08	0.27	0.27
						magna	99.61 - 100	57	2 days, 9:00:00	64.91 : 35.09	0.02	0.08	0.27	0.27
				Lachnospiraceae				14	00:14:00		0.01	0.02	0.07	0.07
					(family level ID only)			14	00:14:00		0.01	0.02	0.07	0.07
				Peptoniphilaceae				51	00:51:00		0.02	0.07	0.24	0.24
					Anaerococcus			51	00:51:00		0.02	0.07	0.24	0.24
						sp.	100 - 100	51	00:51:00	45.1 : 54.9	0.02	0.07	0.24	0.24
				Ruminococcaceae				49	00:49:00		0.02	0.06	0.23	0.23
					(family level ID only)			38	00:38:00		0.02	0.05	0.18	0.18
					Faecalibacterium			11	00:11:00		0	0.01	0.05	0.05
						prausnitzii	100 - 100	11	00:11:00	4 days, 4:00:00	0	0.01	0.05	0.05
	Fusobacteria							19	00:19:00		0.01	0.03	0.09	0.09
		Fusobacteriia						19	00:19:00		0.01	0.03	0.09	0.09
			Fusobacteriales					19	00:19:00		0.01	0.03	0.09	0.09
				Leptotrichiaceae				19	00:19:00		0.01	0.03	0.09	0.09
					Leptotrichia			19	00:19:00		0.01	0.03	0.09	0.09
						sp.	99.59 - 99.59	19	00:19:00	4 days, 4:00:00	0.01	0.03	0.09	0.09
	Planctomycetes							129	0.0895833		0.05	0.17	0.61	0.61
		Planctomycetia						129	0.0895833		0.05	0.17	0.61	0.61
			Planctomycetales					129	0.0895833		0.05	0.17	0.61	0.61
				Planctomycetaceae				129	0.0895833		0.05	0.17	0.61	0.61
					(family level ID only)			129	0.0895833		0.05	0.17	0.61	0.61
	Proteobacteria							8650	7517 : 1133		3.67	11.44	40.59	40.59
		Alphaproteobacteria						2046	1344 : 702		0.87	2.7	9.6	9.6
			Caulobacterales					16	00:16:00		0.01	0.02	0.08	0.08
				Caulobacteraceae				16	00:16:00		0.01	0.02	0.08	0.08
					Caulobacter			16	00:16:00		0.01	0.02	0.08	0.08
						(genus level ID only)		16	00:16:00		0.01	0.02	0.08	0.08
			Rhizobiales					939	774 : 165		0.4	1.24	4.41	4.41
				Bradyrhizobiaceae				12	12:00:00		0.01	0.02	0.06	0.06
					(slash calls)			12	12:00:00		0.01	0.02	0.06	0.06
				Methylobacteriaceae				902	762 : 140		0.38	1.19	4.23	4.23
					(family level ID only)			123	0.0854167		0.05	0.16	0.58	0.58
					Methylobacterium			755	30 days, 18:17:00		0.32	1	3.54	3.54
						(slash calls)		457	19 days, 1:00:00		0.19	0.6	2.14	2.14
						aerolatum	100 - 100	66	2 days, 18:00:00	78.79 : 21.21	0.03	0.09	0.31	0.31
						cerastii	100 - 100	172	7 days, 4:00:00	42.44 : 57.56	0.07	0.23	0.81	0.81
						jeotgali	100 - 100	14	14:00:00	0.0694444	0.01	0.02	0.07	0.07
						rhodinum	100 - 100	29	1 day, 5:00:00	48.28 : 51.72	0.01	0.04	0.14	0.14
						sp.	99.19 - 99.19	17	00:17:00	4 days, 4:00:00	0.01	0.02	0.08	0.08
					Microvirga			24	1 day, 0:00:00		0.01	0.03	0.11	0.11
						lotononidis	100 - 100	24	1 day, 0:00:00	45.83 : 54.17	0.01	0.03	0.11	0.11
				Methylocystaceae				14	00:14:00		0.01	0.02	0.07	0.07
					(family level ID only)			14	00:14:00		0.01	0.02	0.07	0.07
				Rhizobiaceae				11	00:11:00		0	0.01	0.05	0.05
					Kaistia			11	00:11:00		0	0.01	0.05	0.05
						(genus level ID only)		11	00:11:00		0	0.01	0.05	0.05
			Rhodobacterales					161	5 days, 14:27:00		0.07	0.21	0.76	0.76
				Rhodobacteraceae				161	5 days, 14:27:00		0.07	0.21	0.76	0.76
					(family level ID only)			17	00:17:00		0.01	0.02	0.08	0.08
					Haematobacter			80	3 days, 8:00:00		0.03	0.11	0.38	0.38
						(slash calls)		80	3 days, 8:00:00		0.03	0.11	0.38	0.38
					Paracoccus			54	2 days, 6:00:00		0.02	0.07	0.25	0.25
						(slash calls)		54	2 days, 6:00:00		0.02	0.07	0.25	0.25
					Rubellimicrobium			10	00:10:00		0	0.01	0.05	0.05
						(genus level ID only)		10	00:10:00		0	0.01	0.05	0.05
			Rhodospirillales					66	0.0458333		0.03	0.09	0.31	0.31
				Acetobacteraceae				66	0.0458333		0.03	0.09	0.31	0.31
					(family level ID only)			54	00:54:00		0.02	0.07	0.25	0.25
					Gluconacetobacter			12	00:12:00		0.01	0.02	0.06	0.06
						(genus level ID only)		12	00:12:00		0.01	0.02	0.06	0.06
			Sphingomonadales					864	436 : 428		0.37	1.14	4.05	4.05
				Sphingomonadaceae				864	436 : 428		0.37	1.14	4.05	4.05
					(family level ID only)			41	00:41:00		0.02	0.05	0.19	0.19
					(slash calls)			107	4 days, 11:00:00		0.05	0.14	0.5	0.5
					Novosphingobium			47	00:47:00		0.02	0.06	0.22	0.22
						lentum	99.6 - 99.6	47	00:47:00	55.32 : 44.68	0.02	0.06	0.22	0.22
					Sphingomonas			669	329 : 340		0.28	0.88	3.14	3.14
						(genus level ID only)		300	0.208333		0.13	0.4	1.41	1.41
						(slash calls)		195	8 days, 3:00:00		0.08	0.26	0.92	0.92
						echinoides	99.6 - 99.6	13	13:00:00	4 days, 4:00:00	0.01	0.02	0.06	0.06
						glacialis	99.21 - 99.21	59	2 days, 11:00:00	47.46 : 52.54	0.03	0.08	0.28	0.28
						japonica	100 - 100	11	11:00:00	0.0694444	0	0.01	0.05	0.05
						molluscorum	99.56 - 99.56	13	13:00:00	4 days, 4:00:00	0.01	0.02	0.06	0.06
						rubra	99.56 - 99.56	38	1 day, 14:00:00	36.84 : 63.16	0.02	0.05	0.18	0.18
						wittichii	99.12 - 99.6	40	00:40:00	35 : 65	0.02	0.05	0.19	0.19
		Betaproteobacteria						417	276 : 141		0.18	0.55	1.96	1.96
			Burkholderiales					417	276 : 141		0.18	0.55	1.96	1.96
				Burkholderiaceae				141	0.0979167		0.06	0.19	0.66	0.66
					(slash calls)			141	0.0979167		0.06	0.19	0.66	0.66
				Comamonadaceae				193	8 days, 1:00:00		0.08	0.26	0.91	0.91
					Pelomonas			193	8 days, 1:00:00		0.08	0.26	0.91	0.91
						(slash calls)		183	7 days, 15:00:00		0.08	0.24	0.86	0.86
						puraquae	100 - 100	10	10:00:00	4 days, 4:00:00	0	0.01	0.05	0.05
				Oxalobacteraceae				83	3 days, 11:00:00		0.04	0.11	0.39	0.39
					Herbaspirillum			39	1 day, 15:00:00		0.02	0.05	0.18	0.18
						(slash calls)		39	1 day, 15:00:00		0.02	0.05	0.18	0.18
					Massilia			44	1 day, 20:00:00		0.02	0.06	0.21	0.21
						(slash calls)		44	1 day, 20:00:00		0.02	0.06	0.21	0.21
		Gammaproteobacteria						6187	5897 : 290		2.62	8.18	29.03	29.03
			Aeromonadales					514	21 days, 10:00:00		0.22	0.68	2.41	2.41
				Aeromonadaceae				514	21 days, 10:00:00		0.22	0.68	2.41	2.41
					Aeromonas			514	21 days, 10:00:00		0.22	0.68	2.41	2.41
						(slash calls)		514	21 days, 10:00:00		0.22	0.68	2.41	2.41
			Alteromonadales					40	1 day, 16:00:00		0.02	0.05	0.19	0.19
				Pseudoalteromonadaceae				28	1 day, 4:00:00		0.01	0.04	0.13	0.13
					Algicola			28	1 day, 4:00:00		0.01	0.04	0.13	0.13
						bacteriolytica	100 - 100	28	1 day, 4:00:00	57.14 : 42.86	0.01	0.04	0.13	0.13
				Shewanellaceae				12	12:00:00		0.01	0.02	0.06	0.06
					Shewanella			12	12:00:00		0.01	0.02	0.06	0.06
						marinus	99.39 - 99.39	12	12:00:00	0.0694444	0.01	0.02	0.06	0.06
			Enterobacteriales					598	24 days, 22:00:00		0.25	0.79	2.81	2.81
				Enterobacteriaceae				598	24 days, 22:00:00		0.25	0.79	2.81	2.81
					(slash calls)			517	21 days, 13:00:00		0.22	0.68	2.43	2.43
					Enterobacter			12	12:00:00		0.01	0.02	0.06	0.06
						asburiae	100 - 100	12	12:00:00	0.0694444	0.01	0.02	0.06	0.06
					Plesiomonas			27	1 day, 3:00:00		0.01	0.04	0.13	0.13
						shigelloides	100 - 100	27	1 day, 3:00:00	48.15 : 51.85	0.01	0.04	0.13	0.13
					Trabulsiella			26	1 day, 2:00:00		0.01	0.03	0.12	0.12
						odontotermitis	100 - 100	26	1 day, 2:00:00	53.85 : 46.15	0.01	0.03	0.12	0.12
					Xenorhabdus			16	16:00:00		0.01	0.02	0.08	0.08
						vietnamensis	100 - 100	16	16:00:00	4 days, 4:00:00	0.01	0.02	0.08	0.08
			Legionellales					44	1 day, 20:00:00		0.02	0.06	0.21	0.21
				Legionellaceae				44	1 day, 20:00:00		0.02	0.06	0.21	0.21
					Legionella			44	1 day, 20:00:00		0.02	0.06	0.21	0.21
						pneumophila	100 - 100	44	1 day, 20:00:00	52.27 : 47.73	0.02	0.06	0.21	0.21
			Pasteurellales					33	00:33:00		0.01	0.04	0.15	0.15
				Pasteurellaceae				33	00:33:00		0.01	0.04	0.15	0.15
					(slash calls)			33	00:33:00		0.01	0.04	0.15	0.15
			Pseudomonadales					4739	4568 : 171		2.01	6.27	22.24	22.24
				Moraxellaceae				3841	3670 : 171		1.63	5.08	18.03	18.03
					(slash calls)			376	14 days, 12:28:00		0.16	0.5	1.76	1.76
					Acinetobacter			2560	2417 : 143		1.09	3.38	12.01	12.01
						(genus level ID only)		25	00:25:00		0.01	0.03	0.12	0.12
						(slash calls)		2181	88 days, 13:56:00		0.92	2.88	10.24	10.24
						johnsonii	99.08 - 100	173	111 : 62	56.65 : 43.35	0.07	0.23	0.81	0.81
						lwoffii	99.22 - 100	102	4 days, 6:00:00	67.65 : 32.35	0.04	0.13	0.48	0.48
						radioresistens	99.61 - 100	79	3 days, 7:00:00	55.7 : 44.3	0.03	0.1	0.37	0.37
					Enhydrobacter			685	28 days, 13:00:00		0.29	0.91	3.21	3.21
						aerosaccus	99.41 - 100	685	28 days, 13:00:00	59.56 : 40.44	0.29	0.91	3.21	3.21
					Moraxella			186	7 days, 18:00:00		0.08	0.25	0.87	0.87
						osloensis	99.41 - 100	186	7 days, 18:00:00	54.3 : 45.7	0.08	0.25	0.87	0.87
					Psychrobacter			34	1 day, 10:00:00		0.01	0.04	0.16	0.16
						(slash calls)		34	1 day, 10:00:00		0.01	0.04	0.16	0.16
				Pseudomonadaceae				898	37 days, 10:00:00		0.38	1.19	4.21	4.21
					Cellvibrio			243	10 days, 3:00:00		0.1	0.32	1.14	1.14
						(slash calls)		243	10 days, 3:00:00		0.1	0.32	1.14	1.14
					Pseudomonas			595	24 days, 19:00:00		0.25	0.79	2.79	2.79
						(slash calls)		479	19 days, 23:00:00		0.2	0.63	2.25	2.25
						duriflava	100 - 100	65	2 days, 17:00:00	49.23 : 50.77	0.03	0.09	0.31	0.31
						luteola	99.56 - 99.56	51	2 days, 3:00:00	23.53 : 76.47	0.02	0.07	0.24	0.24
					Rhizobacter			60	2 days, 12:00:00		0.03	0.08	0.28	0.28
						fulvus	99.6 - 100	60	2 days, 12:00:00	56.67 : 43.33	0.03	0.08	0.28	0.28
			Vibrionales					22	00:22:00		0.01	0.03	0.1	0.1
				Vibrionaceae				22	00:22:00		0.01	0.03	0.1	0.1
					Salinivibrio			22	00:22:00		0.01	0.03	0.1	0.1
						costicola	99.39 - 99.39	22	00:22:00	54.55 : 45.45	0.01	0.03	0.1	0.1
			Xanthomonadales					197	133 : 64		0.08	0.26	0.92	0.92
				Xanthomonadaceae				197	133 : 64		0.08	0.26	0.92	0.92
					(family level ID only)			28	00:28:00		0.01	0.04	0.13	0.13
					(slash calls)			55	2 days, 7:00:00		0.02	0.07	0.26	0.26
					Pseudoxanthomonas			78	3 days, 6:00:00		0.03	0.1	0.37	0.37
						suwonensis	99.61 - 99.61	78	3 days, 6:00:00	52.56 : 47.44	0.03	0.1	0.37	0.37
					Xanthomonas			36	00:36:00		0.02	0.05	0.17	0.17
						(genus level ID only)		36	00:36:00		0.02	0.05	0.17	0.17
	Tenericutes							10	10:00:00		0	0.01	0.05	0.05
		Mollicutes						10	10:00:00		0	0.01	0.05	0.05
			Mycoplasmatales					10	10:00:00		0	0.01	0.05	0.05
				Mycoplasmataceae				10	10:00:00		0	0.01	0.05	0.05
					Mycoplasma			10	10:00:00		0	0.01	0.05	0.05
						faucium	99.61 - 99.61	10	10:00:00	4 days, 4:00:00	0	0.01	0.05	0.05
