# Supplementary material for: Lung microbiome on admission in critically ill patients with acute bacterial and viral pneumonia
Source: Sci Rep. 2023 Oct 18;13:17724. doi: 10.1038/s41598-023-45007-4 (PMC10584954; doi:10.1038/s41598-023-45007-4)
Supplement: Supplementary file 3 — Supplementary Table S3. [file 41598_2023_45007_MOESM3_ESM.xlsx]

## Sheet: Phylum
Supplementary Table S3. Lung microbiome at the phylum and genus levels and number of different genus found in adult patients admitted to the ICU with Influenza A virus severe pneumonia. Original microbiome data of each sample is shown in separate sheets.
Phylum	Influenza-1		Influenza-2		Influenza-3		Influenza-4		Influenza-5		Average
	Reads counta	%b	Reads counta	%b	Reads counta	%b	Reads counta	%b	Reads counta	%b	%c
Actinobacteria	5542	0.171	4397	0.194	840	0.022	20173	0.136649	8252	0.234059	0.151542
Bacteroidetes	3730	0.115	2904	0.128	2354	0.06	36739	0.248865	11651	0.330469	0.176467
Deinococcus-Thermus									75	0.0021273	0.000425459
Firmicutes	11859	0.366	5479	0.242	20668	0.529	74647	0.505649	3999	0.113428	0.351215
Fusobacteria			337	0.015	2488	0.064	683	0.00462656	98	0.00277967	0.0172812
Proteobacteria	11258	0.348	8462	0.374	12668	0.324	15384	0.104209	10964	0.310983	0.292238
Spirochaetes			1058	0.047					217	0.00615498	0.010631
Verrucomicrobia					36	0.001					0.0002
Total	32389	1	22637	1	39054	1	147626	1	35256	1	1
a. Number of reads
b. Percentage of reads
c. Average of percentages

## Sheet: Genus
	Influenza-1		Influenza-2		Influenza-3		Influenza-4		Influenza-5		Average
Total Genus in sample	n=27		n=44		n=20		n=33		n=52		n=35
Genus	Reads counta	%b	Reads counta	%b	Reads counta	%b	Reads counta	%b	Reads counta	%b	%c
Acinetobacter	303	0.00935503	2602	0.114945					2825	0.0801282	0.0408856
Actinomyces							10680	0.072345			0.014469
Afipia	433	0.0133687									0.00267375
Aggregatibacter			323	0.0142687							0.00285374
Anaerococcus			307	0.0135619					516	0.0146358	0.00563953
Atopobium							5142	0.0348313			0.00696625
Campylobacter			584	0.0257985	361	0.00924361					0.00700842
Capnocytophaga			457	0.0201882							0.00403764
Corynebacterium			1074	0.0474444					639	0.0181246	0.0131138
Enhydrobacter									383	0.0108634	0.00217268
Fusobacterium					1965	0.0503149					0.010063
Geobacillus									1268	0.0359655	0.0071931
Granulicatella			369	0.0163007			8030	0.0543942			0.014139
Kocuria									299	0.00848083	0.00169617
Leptotrichia			303	0.0133852							0.00267703
Mannheimia									870	0.0246767	0.00493533
Methylobacterium	323	0.00997252	297	0.0131201							0.00461853
Microbacterium	4558	0.140727	1741	0.0769095					1805	0.051197	0.0537666
Moraxella					10307	0.263917			304	0.00862265	0.0545079
Neisseria	1014	0.0313069			593	0.0151841	14325	0.0970358			0.0287054
Oligella			229	0.0101162							0.00202324
Oribacterium							1621	0.0109805			0.00219609
Pelomonas	2441	0.0753651	1155	0.0510227					1652	0.0468573	0.034649
Peptoniphilus			208	0.0091885							0.0018377
Porphyromonas							1617	0.0109534	7303	0.207142	0.0436191
Prevotella	1913	0.0590633	834	0.0368423	1993	0.0510319	33543	0.227216	1912	0.0542319	0.0856771
Propionibacterium			1022	0.0451473					4571	0.129652	0.0349598
Proteus	1308	0.0403841									0.00807682
Rothia	659	0.0203464	311	0.0137386			3017	0.0204368			0.0109044
Shewanella	401	0.0123807									0.00247615
Sphingomonas	1016	0.0313687	222	0.00980695					412	0.011686	0.0105723
Staphylococcus	6820	0.210565							662	0.0187769	0.0458685
Streptococcus	1092	0.0337152	1333	0.0588859	18655	0.477672	51933	0.351788			0.184412
Treponema			1020	0.045059							0.00901179
Veillonella	3250	0.100343	2633	0.116314	1029	0.0263481	8322	0.0563722			0.0598754
Other genus	1415	0.0436877	1896	0.0837567	1553	0.0397655	4168	0.0282335	3542	0.100465	0.0591817
Unassigned	5443	0.168051	3717	0.1642	2598	0.0665233	5228	0.0354138	6293	0.178494	0.122537
Total	32389	1	22637	1	39054	1	147626	1	35256	1	1
a. Number of reads
b. Percentage of reads
c. Average of percentages

## Sheet: Infl-1
Influenza-1
Primer	Phylum	Class	Order	Family	Genus	Species	% ID	Count	DB counters	F:R %	% of total reads	% of valid reads	% of mapped reads	% of mapped reads per primer
(consensus)								32389	26319 : 6070		25.74	46.21	100	100
	Actinobacteria							5542	5041 : 501		4.4	7.91	17.11	17.11
		Actinobacteria						5542	5041 : 501		4.4	7.91	17.11	17.11
			Actinomycetales					5542	5041 : 501		4.4	7.91	17.11	17.11
				Microbacteriaceae				4725	4620 : 105		3.75	6.74	14.59	14.59
					(family level ID only)			48	10:38:00		0.04	0.07	0.15	0.15
					(slash calls)			119	52 : 67		0.09	0.17	0.37	0.37
					Microbacterium			4558	189 days, 22:00:00		3.62	6.5	14.07	14.07
						(slash calls)		3451	143 days, 19:00:00		2.74	4.92	10.65	10.65
						ginsengisoli	99.37 - 100	1107	46 days, 3:00:00	51.76 : 48.24	0.88	1.58	3.42	3.42
				Micrococcaceae				817	421 : 396		0.65	1.17	2.52	2.52
					Arthrobacter			158	6 days, 14:00:00		0.13	0.23	0.49	0.49
						russicus	99.42 - 100	158	6 days, 14:00:00	43.67 : 56.33	0.13	0.23	0.49	0.49
					Rothia			659	263 : 396		0.52	0.94	2.03	2.03
						(genus level ID only)		18	00:18:00		0.01	0.03	0.06	0.06
						(slash calls)		10	00:10:00		0.01	0.01	0.03	0.03
						mucilaginosa	99.11 - 100	631	263 : 368	52.46 : 47.54	0.5	0.9	1.95	1.95
	Bacteroidetes							3730	1913 : 1817		2.96	5.32	11.52	11.52
		Bacteroidia						3603	1913 : 1690		2.86	5.14	11.12	11.12
			Bacteroidales					3603	1913 : 1690		2.86	5.14	11.12	11.12
				Porphyromonadaceae				1690	1.17361		1.34	2.41	5.22	5.22
					(family level ID only)			1642	1.14028		1.3	2.34	5.07	5.07
					Porphyromonas			48	00:48:00		0.04	0.07	0.15	0.15
						(genus level ID only)		48	00:48:00		0.04	0.07	0.15	0.15
				Prevotellaceae				1913	79 days, 17:00:00		1.52	2.73	5.91	5.91
					Prevotella			1913	79 days, 17:00:00		1.52	2.73	5.91	5.91
						melaninogenica	99.59 - 100	1913	79 days, 17:00:00	75.07 : 24.93	1.52	2.73	5.91	5.91
		Sphingobacteriia						127	0.0881944		0.1	0.18	0.39	0.39
			Sphingobacteriales					127	0.0881944		0.1	0.18	0.39	0.39
				Chitinophagaceae				127	0.0881944		0.1	0.18	0.39	0.39
					Sediminibacterium			127	0.0881944		0.1	0.18	0.39	0.39
						(genus level ID only)		127	0.0881944		0.1	0.18	0.39	0.39
	Firmicutes							11859	11324 : 535		9.42	16.92	36.61	36.61
		Bacilli						8156	8060 : 96		6.48	11.64	25.18	25.18
			Bacillales					6876	285 days, 21:15:00		5.46	9.81	21.23	21.23
				Bacillaceae				41	1 day, 17:00:00		0.03	0.06	0.13	0.13
					Anoxybacillus			41	1 day, 17:00:00		0.03	0.06	0.13	0.13
						tepidamans	99.12 - 99.56	41	1 day, 17:00:00	41.46 : 58.54	0.03	0.06	0.13	0.13
				Staphylococcaceae				6835	284 days, 4:15:00		5.43	9.75	21.1	21.1
					(family level ID only)			15	00:15:00		0.01	0.02	0.05	0.05
					Staphylococcus			6820	284 days, 4:00:00		5.42	9.73	21.06	21.06
						(slash calls)		4546	189 days, 10:00:00		3.61	6.49	14.04	14.04
						epidermidis	99.12 - 100	2179	90 days, 19:00:00	49.66 : 50.34	1.73	3.11	6.73	6.73
						hominis	100 - 100	41	1 day, 17:00:00	36.59 : 63.41	0.03	0.06	0.13	0.13
						saprophyticus	100 - 100	54	2 days, 6:00:00	38.89 : 61.11	0.04	0.08	0.17	0.17
			Lactobacillales					1280	1199 : 81		1.02	1.83	3.95	3.95
				Carnobacteriaceae				33	1 day, 9:00:00		0.03	0.05	0.1	0.1
					Granulicatella			33	1 day, 9:00:00		0.03	0.05	0.1	0.1
						adiacens	99.44 - 99.44	33	1 day, 9:00:00	33.33 : 66.67	0.03	0.05	0.1	0.1
				Lactobacillaceae				135	74 : 61		0.11	0.19	0.42	0.42
					Lactobacillus			135	74 : 61		0.11	0.19	0.42	0.42
						crispatus	99.44 - 99.44	61	0.0423611	31.15 : 68.85	0.05	0.09	0.19	0.19
						graminis	99.55 - 99.55	74	3 days, 2:00:00	45.95 : 54.05	0.06	0.11	0.23	0.23
				Streptococcaceae				1112	45 days, 12:20:00		0.88	1.59	3.43	3.43
					(family level ID only)			20	00:20:00		0.02	0.03	0.06	0.06
					Streptococcus			1092	45 days, 12:00:00		0.87	1.56	3.37	3.37
						(slash calls)		1092	45 days, 12:00:00		0.87	1.56	3.37	3.37
		Clostridia						443	0.88125		0.35	0.63	1.37	1.37
			Clostridiales					366	0.254167		0.29	0.52	1.13	1.13
				Clostridiaceae				170	0.118056		0.14	0.24	0.52	0.52
					(family level ID only)			170	0.118056		0.14	0.24	0.52	0.52
				Peptoniphilaceae				20	00:20:00		0.02	0.03	0.06	0.06
					(slash calls)			20	00:20:00		0.02	0.03	0.06	0.06
				Veillonellaceae				176	0.122222		0.14	0.25	0.54	0.54
					(family level ID only)			61	0.0423611		0.05	0.09	0.19	0.19
					Veillonella			115	0.0798611		0.09	0.16	0.36	0.36
						(genus level ID only)		115	0.0798611		0.09	0.16	0.36	0.36
			Thermoanaerobacterales					77	0.627083		0.06	0.11	0.24	0.24
				Thermoanaerobacteraceae				77	0.627083		0.06	0.11	0.24	0.24
					(family level ID only)			77	0.627083		0.06	0.11	0.24	0.24
		Erysipelotrichi						10	00:10:00		0.01	0.01	0.03	0.03
			Erysipelotrichales					10	00:10:00		0.01	0.01	0.03	0.03
				Erysipelotrichaceae				10	00:10:00		0.01	0.01	0.03	0.03
					Bulleidia			10	00:10:00		0.01	0.01	0.03	0.03
						moorei	100 - 100	10	00:10:00	0.0694444	0.01	0.01	0.03	0.03
		Negativicutes						3250	135 days, 10:00:00		2.58	4.64	10.03	10.03
			Selenomonadales					3250	135 days, 10:00:00		2.58	4.64	10.03	10.03
				Veillonellaceae				3250	135 days, 10:00:00		2.58	4.64	10.03	10.03
					Veillonella			3250	135 days, 10:00:00		2.58	4.64	10.03	10.03
						rogosae	99.61 - 100	3081	128 days, 9:00:00	60.99 : 39.01	2.45	4.4	9.51	9.51
						tobetsuensis	99.58 - 99.58	169	7 days, 1:00:00	42.6 : 57.4	0.13	0.24	0.52	0.52
	Proteobacteria							11258	8041 : 3217		8.95	16.06	34.76	34.76
		Alphaproteobacteria						4489	2391 : 2098		3.57	6.4	13.86	13.86
			Caulobacterales					1715	467 : 1248		1.36	2.45	5.3	5.3
				Caulobacteraceae				1715	467 : 1248		1.36	2.45	5.3	5.3
					(family level ID only)			994	0.690278		0.79	1.42	3.07	3.07
					(slash calls)			190	7 days, 22:00:00		0.15	0.27	0.59	0.59
					Brevundimonas			114	4 days, 18:00:00		0.09	0.16	0.35	0.35
						vancanneytii	99.5 - 100	114	4 days, 18:00:00	45.61 : 54.39	0.09	0.16	0.35	0.35
					Caulobacter			208	6 days, 19:45:00		0.17	0.3	0.64	0.64
						(genus level ID only)		45	00:45:00		0.04	0.06	0.14	0.14
						(slash calls)		163	6 days, 19:00:00		0.13	0.23	0.5	0.5
					Phenylobacterium			209	0.145139		0.17	0.3	0.65	0.65
						(genus level ID only)		209	0.145139		0.17	0.3	0.65	0.65
			Rhizobiales					1136	397 : 739		0.9	1.62	3.51	3.51
				Bradyrhizobiaceae				782	43 : 739		0.62	1.12	2.41	2.41
					(slash calls)			349	43 : 306		0.28	0.5	1.08	1.08
					Afipia			433	0.300694		0.34	0.62	1.34	1.34
						genosp.	99.59 - 100	433	0.300694	56.58 : 43.42	0.34	0.62	1.34	1.34
				Methylobacteriaceae				323	13 days, 11:00:00		0.26	0.46	1	1
					Methylobacterium			323	13 days, 11:00:00		0.26	0.46	1	1
						(slash calls)		120	5 days, 0:00:00		0.1	0.17	0.37	0.37
						jeotgali	100 - 100	203	8 days, 11:00:00	44.83 : 55.17	0.16	0.29	0.63	0.63
				Phyllobacteriaceae				31	1 day, 7:00:00		0.02	0.04	0.1	0.1
					Phyllobacterium			31	1 day, 7:00:00		0.02	0.04	0.1	0.1
						(slash calls)		31	1 day, 7:00:00		0.02	0.04	0.1	0.1
			Rhodobacterales					99	0.06875		0.08	0.14	0.31	0.31
				Rhodobacteraceae				99	0.06875		0.08	0.14	0.31	0.31
					(family level ID only)			99	0.06875		0.08	0.14	0.31	0.31
			Sphingomonadales					1539	63 days, 15:12:00		1.22	2.2	4.75	4.75
				Sphingomonadaceae				1539	63 days, 15:12:00		1.22	2.2	4.75	4.75
					(slash calls)			523	21 days, 19:00:00		0.42	0.75	1.61	1.61
					Sphingomonas			1016	41 days, 20:12:00		0.81	1.45	3.14	3.14
						(genus level ID only)		12	00:12:00		0.01	0.02	0.04	0.04
						(slash calls)		338	14 days, 2:00:00		0.27	0.48	1.04	1.04
						mali	99.6 - 100	547	22 days, 19:00:00	94.7 : 5.3	0.43	0.78	1.69	1.69
						yabuuchiae	99.56 - 99.56	119	4 days, 23:00:00	41.18 : 58.82	0.09	0.17	0.37	0.37
		Betaproteobacteria						4646	3607 : 1039		3.69	6.63	14.34	14.34
			Burkholderiales					3632	2593 : 1039		2.89	5.18	11.21	11.21
				Burkholderiaceae				1191	186 : 1005		0.95	1.7	3.68	3.68
					(slash calls)			1005	0.697917		0.8	1.43	3.1	3.1
					Cupriavidus			142	5 days, 22:00:00		0.11	0.2	0.44	0.44
						necator	100 - 100	142	5 days, 22:00:00	48.59 : 51.41	0.11	0.2	0.44	0.44
					Ralstonia			44	1 day, 20:00:00		0.03	0.06	0.14	0.14
						insidiosa	99.44 - 100	44	1 day, 20:00:00	52.27 : 47.73	0.03	0.06	0.14	0.14
				Comamonadaceae				2441	100 days, 7:34:00		1.94	3.48	7.54	7.54
					Pelomonas			2441	100 days, 7:34:00		1.94	3.48	7.54	7.54
						(slash calls)		1929	78 days, 23:34:00		1.53	2.75	5.96	5.96
						aquatica	99.6 - 100	129	5 days, 9:00:00	42.64 : 57.36	0.1	0.18	0.4	0.4
						puraquae	99.08 - 100	383	15 days, 23:00:00	60.84 : 39.16	0.3	0.55	1.18	1.18
			Neisseriales					1014	42 days, 6:00:00		0.81	1.45	3.13	3.13
				Neisseriaceae				1014	42 days, 6:00:00		0.81	1.45	3.13	3.13
					Neisseria			1014	42 days, 6:00:00		0.81	1.45	3.13	3.13
						(slash calls)		1014	42 days, 6:00:00		0.81	1.45	3.13	3.13
		Gammaproteobacteria						2123	2043 : 80		1.69	3.03	6.55	6.55
			Alteromonadales					401	16 days, 17:00:00		0.32	0.57	1.24	1.24
				Shewanellaceae				401	16 days, 17:00:00		0.32	0.57	1.24	1.24
					Shewanella			401	16 days, 17:00:00		0.32	0.57	1.24	1.24
						(slash calls)		401	16 days, 17:00:00		0.32	0.57	1.24	1.24
			Enterobacteriales					1308	1228 : 80		1.04	1.87	4.04	4.04
				Enterobacteriaceae				1308	1228 : 80		1.04	1.87	4.04	4.04
					Proteus			1308	1228 : 80		1.04	1.87	4.04	4.04
						(genus level ID only)		80	0.0555556		0.06	0.11	0.25	0.25
						(slash calls)		1228	51 days, 4:00:00		0.98	1.75	3.79	3.79
			Pasteurellales					64	2 days, 16:00:00		0.05	0.09	0.2	0.2
				Pasteurellaceae				64	2 days, 16:00:00		0.05	0.09	0.2	0.2
					(slash calls)			64	2 days, 16:00:00		0.05	0.09	0.2	0.2
			Pseudomonadales					350	14 days, 14:00:00		0.28	0.5	1.08	1.08
				Moraxellaceae				303	12 days, 15:00:00		0.24	0.43	0.94	0.94
					Acinetobacter			303	12 days, 15:00:00		0.24	0.43	0.94	0.94
						(slash calls)		303	12 days, 15:00:00		0.24	0.43	0.94	0.94
				Pseudomonadaceae				47	1 day, 23:00:00		0.04	0.07	0.15	0.15
					(slash calls)			47	1 day, 23:00:00		0.04	0.07	0.15	0.15

## Sheet: Infl-2
Influenza-2
Primer	Phylum	Class	Order	Family	Genus	Species	% ID	Count	DB counters	F:R %	% of total reads	% of valid reads	% of mapped reads	% of mapped reads per primer
(consensus)								22637	16508 : 6129		16.84	37.21	100	100
	Actinobacteria							4397	4091 : 306		3.27	7.23	19.42	19.42
		Actinobacteria						4397	4091 : 306		3.27	7.23	19.42	19.42
			Actinomycetales					4384	4078 : 306		3.26	7.21	19.37	19.37
				Actinomycetaceae				59	1 day, 4:31:00		0.04	0.1	0.26	0.26
					Actinomyces			59	1 day, 4:31:00		0.04	0.1	0.26	0.26
						(slash calls)		31	00:31:00		0.02	0.05	0.14	0.14
						naeslundii	99.61 - 99.61	28	1 day, 4:00:00	4 days, 4:00:00	0.02	0.05	0.12	0.12
				Corynebacteriaceae				1074	868 : 206		0.8	1.77	4.74	4.74
					Corynebacterium			1074	868 : 206		0.8	1.77	4.74	4.74
						(genus level ID only)		43	00:43:00		0.03	0.07	0.19	0.19
						(slash calls)		379	15 days, 19:00:00		0.28	0.62	1.67	1.67
						argentoratense	99.55 - 100	271	11 days, 7:00:00	51.29 : 48.71	0.2	0.45	1.2	1.2
						coyleae	100 - 100	33	00:33:00	36.36 : 63.64	0.02	0.05	0.15	0.15
						durum	100 - 100	21	21:00:00	4 days, 4:00:00	0.02	0.03	0.09	0.09
						jeikeium	100 - 100	31	1 day, 7:00:00	45.16 : 54.84	0.02	0.05	0.14	0.14
						kroppenstedtii	99.21 - 99.21	47	1 day, 23:00:00	63.83 : 36.17	0.03	0.08	0.21	0.21
						matruchotii	99.11 - 99.26	164	47 : 117	51.83 : 48.17	0.12	0.27	0.72	0.72
						minutissimum	100 - 100	72	3 days, 0:00:00	52.78 : 47.22	0.05	0.12	0.32	0.32
						pseudogenitalium	99.55 - 99.55	13	00:13:00	0.0694444	0.01	0.02	0.06	0.06
				Intrasporangiaceae				39	1 day, 15:00:00		0.03	0.06	0.17	0.17
					Aquipuribacter			39	1 day, 15:00:00		0.03	0.06	0.17	0.17
						hungaricus	100 - 100	39	1 day, 15:00:00	56.41 : 43.59	0.03	0.06	0.17	0.17
				Microbacteriaceae				1751	72 days, 13:10:00		1.3	2.88	7.74	7.74
					(slash calls)			10	00:10:00		0.01	0.02	0.04	0.04
					Microbacterium			1741	72 days, 13:00:00		1.29	2.86	7.69	7.69
						(slash calls)		758	31 days, 14:00:00		0.56	1.25	3.35	3.35
						ginsengisoli	99.37 - 100	983	40 days, 23:00:00	46.08 : 53.92	0.73	1.62	4.34	4.34
				Micrococcaceae				391	16 days, 7:00:00		0.29	0.64	1.73	1.73
					Arthrobacter			80	3 days, 8:00:00		0.06	0.13	0.35	0.35
						cumminsii	100 - 100	27	1 day, 3:00:00	40.74 : 59.26	0.02	0.04	0.12	0.12
						russicus	99.42 - 99.42	53	2 days, 5:00:00	60.38 : 39.62	0.04	0.09	0.23	0.23
					Rothia			311	12 days, 23:00:00		0.23	0.51	1.37	1.37
						mucilaginosa	99.19 - 100	311	12 days, 23:00:00	49.52 : 50.48	0.23	0.51	1.37	1.37
				Nocardiaceae				48	00:48:00		0.04	0.08	0.21	0.21
					Rhodococcus			48	00:48:00		0.04	0.08	0.21	0.21
						(genus level ID only)		48	00:48:00		0.04	0.08	0.21	0.21
				Propionibacteriaceae				1022	42 days, 3:11:00		0.76	1.68	4.51	4.51
					Propionibacterium			1022	42 days, 3:11:00		0.76	1.68	4.51	4.51
						(genus level ID only)		11	00:11:00		0.01	0.02	0.05	0.05
						(slash calls)		122	5 days, 2:00:00		0.09	0.2	0.54	0.54
						acnes	99.61 - 100	889	37 days, 1:00:00	47.58 : 52.42	0.66	1.46	3.93	3.93
			Bifidobacteriales					13	13:00:00		0.01	0.02	0.06	0.06
				Bifidobacteriaceae				13	13:00:00		0.01	0.02	0.06	0.06
					Scardovia			13	13:00:00		0.01	0.02	0.06	0.06
						wiggsiae	100 - 100	13	13:00:00	0.0694444	0.01	0.02	0.06	0.06
	Bacteroidetes							2904	1252 : 1652		2.16	4.77	12.83	12.83
		Bacteroidia						2369	837 : 1532		1.76	3.89	10.47	10.47
			Bacteroidales					2369	837 : 1532		1.76	3.89	10.47	10.47
				Porphyromonadaceae				250	55 : 195		0.19	0.41	1.1	1.1
					(family level ID only)			90	0.0625		0.07	0.15	0.4	0.4
					Porphyromonas			160	55 : 105		0.12	0.26	0.71	0.71
						(genus level ID only)		105	0.0729167		0.08	0.17	0.46	0.46
						bennonis	100 - 100	55	2 days, 7:00:00	2 days, 12:40:00	0.04	0.09	0.24	0.24
				Prevotellaceae				1954	782 : 1172		1.45	3.21	8.63	8.63
					(family level ID only)			863	0.599306		0.64	1.42	3.81	3.81
					(slash calls)			121	34 : 87		0.09	0.2	0.53	0.53
					Alloprevotella			136	5 days, 16:00:00		0.1	0.22	0.6	0.6
						rava	99.59 - 99.59	54	2 days, 6:00:00	4 days, 4:00:00	0.04	0.09	0.24	0.24
						tannerae	99.18 - 99.18	82	3 days, 10:00:00	65.85 : 34.15	0.06	0.13	0.36	0.36
					Prevotella			834	612 : 222		0.62	1.37	3.68	3.68
						(genus level ID only)		39	00:39:00		0.03	0.06	0.17	0.17
						baroniae	99.42 - 99.42	12	12:00:00	0.0694444	0.01	0.02	0.05	0.05
						copri	100 - 100	126	0.0875	57.14 : 42.86	0.09	0.21	0.56	0.56
						histicola	100 - 100	41	1 day, 17:00:00	48.78 : 51.22	0.03	0.07	0.18	0.18
						intermedia	99.59 - 100	27	1 day, 3:00:00	4 days, 4:00:00	0.02	0.04	0.12	0.12
						loescheii	100 - 100	18	18:00:00	4 days, 4:00:00	0.01	0.03	0.08	0.08
						maculosa	99.42 - 100	127	4 days, 20:11:00	48.82 : 51.18	0.09	0.21	0.56	0.56
						marshii	100 - 100	10	10:00:00	4 days, 4:00:00	0.01	0.02	0.04	0.04
						nanceiensis	99.42 - 99.42	21	21:00:00	52.38 : 47.62	0.02	0.03	0.09	0.09
						oris	99.19 - 100	97	2 days, 3:46:00	67.01 : 32.99	0.07	0.16	0.43	0.43
						oulorum	99.19 - 99.59	55	2 days, 7:00:00	61.82 : 38.18	0.04	0.09	0.24	0.24
						saccharolytica	100 - 100	46	1 day, 22:00:00	52.17 : 47.83	0.03	0.08	0.2	0.2
						salivae	99.09 - 100	200	8 days, 8:00:00	53.5 : 46.5	0.15	0.33	0.88	0.88
						timonensis	99.09 - 99.09	15	15:00:00	4 days, 4:00:00	0.01	0.02	0.07	0.07
				[Paraprevotellaceae]				165	0.114583		0.12	0.27	0.73	0.73
					[Prevotella]			165	0.114583		0.12	0.27	0.73	0.73
						tannerae	99.11 - 100	165	0.114583	36.36 : 63.64	0.12	0.27	0.73	0.73
		Flavobacteriia						535	415 : 120		0.4	0.88	2.36	2.36
			Flavobacteriales					535	415 : 120		0.4	0.88	2.36	2.36
				Flavobacteriaceae				535	415 : 120		0.4	0.88	2.36	2.36
					(family level ID only)			78	0.0541667		0.06	0.13	0.34	0.34
					Capnocytophaga			457	17 days, 7:42:00		0.34	0.75	2.02	2.02
						(genus level ID only)		13	00:13:00		0.01	0.02	0.06	0.06
						granulosa	100 - 100	29	00:29:00	51.72 : 48.28	0.02	0.05	0.13	0.13
						leadbetteri	99.59 - 100	104	4 days, 8:00:00	63.46 : 36.54	0.08	0.17	0.46	0.46
						ochracea	99.55 - 100	167	6 days, 23:00:00	44.31 : 55.69	0.12	0.27	0.74	0.74
						sputigena	99.19 - 99.59	144	6 days, 0:00:00	67.36 : 32.64	0.11	0.24	0.64	0.64
	Firmicutes							5479	4463 : 1016		4.08	9.01	24.2	24.2
		Bacilli						1747	1656 : 91		1.3	2.87	7.72	7.72
			Bacillales					45	1 day, 21:00:00		0.03	0.07	0.2	0.2
				Bacillales incertae sedis				10	10:00:00		0.01	0.02	0.04	0.04
					Gemella			10	10:00:00		0.01	0.02	0.04	0.04
						(slash calls)		10	10:00:00		0.01	0.02	0.04	0.04
				Staphylococcaceae				35	1 day, 11:00:00		0.03	0.06	0.15	0.15
					Staphylococcus			35	1 day, 11:00:00		0.03	0.06	0.15	0.15
						(slash calls)		35	1 day, 11:00:00		0.03	0.06	0.15	0.15
			Lactobacillales					1702	1611 : 91		1.27	2.8	7.52	7.52
				Carnobacteriaceae				369	289 : 80		0.27	0.61	1.63	1.63
					Granulicatella			369	289 : 80		0.27	0.61	1.63	1.63
						(genus level ID only)		80	0.0555556		0.06	0.13	0.35	0.35
						adiacens	99.19 - 99.59	200	8 days, 8:00:00	2 days, 14:38:00	0.15	0.33	0.88	0.88
						elegans	99.6 - 100	89	3 days, 17:00:00	59.55 : 40.45	0.07	0.15	0.39	0.39
				Streptococcaceae				1333	55 days, 2:11:00		0.99	2.19	5.89	5.89
					Streptococcus			1333	55 days, 2:11:00		0.99	2.19	5.89	5.89
						(slash calls)		1038	42 days, 19:11:00		0.77	1.71	4.59	4.59
						constellatus	100 - 100	46	1 day, 22:00:00	4 days, 4:00:00	0.03	0.08	0.2	0.2
						cristatus	100 - 100	10	10:00:00	4 days, 4:00:00	0.01	0.02	0.04	0.04
						pseudopneumoniae	100 - 100	24	1 day, 0:00:00	2 days, 2:50:00	0.02	0.04	0.11	0.11
						sanguinis	100 - 100	13	13:00:00	4 days, 4:00:00	0.01	0.02	0.06	0.06
						sinensis	100 - 100	44	1 day, 20:00:00	43.18 : 56.82	0.03	0.07	0.19	0.19
						thermophilus	99.6 - 100	158	6 days, 14:00:00	46.84 : 53.16	0.12	0.26	0.7	0.7
		Clostridia						1159	270 : 889		0.86	1.91	5.12	5.12
			Clostridiales					1159	270 : 889		0.86	1.91	5.12	5.12
				Clostridiaceae				41	00:41:00		0.03	0.07	0.18	0.18
					(family level ID only)			41	00:41:00		0.03	0.07	0.18	0.18
				Clostridiales Family XI. Incertae Sedis				270	11 days, 6:00:00		0.2	0.44	1.19	1.19
					Anaerococcus			158	6 days, 14:00:00		0.12	0.26	0.7	0.7
						lactolyticus	99.12 - 99.12	73	3 days, 1:00:00	42.47 : 57.53	0.05	0.12	0.32	0.32
						murdochii	99.18 - 100	85	3 days, 13:00:00	82.35 : 17.65	0.06	0.14	0.38	0.38
					Peptoniphilus			112	4 days, 16:00:00		0.08	0.18	0.49	0.49
						(slash calls)		112	4 days, 16:00:00		0.08	0.18	0.49	0.49
				Lachnospiraceae				87	0.0604167		0.06	0.14	0.38	0.38
					(family level ID only)			73	0.0506944		0.05	0.12	0.32	0.32
					Sporobacterium			14	00:14:00		0.01	0.02	0.06	0.06
						sp.	99.19 - 99.19	14	00:14:00	4 days, 4:00:00	0.01	0.02	0.06	0.06
				Peptoniphilaceae				557	0.386806		0.41	0.92	2.46	2.46
					(family level ID only)			42	00:42:00		0.03	0.07	0.19	0.19
					Anaerococcus			307	0.213194		0.23	0.5	1.36	1.36
						(genus level ID only)		244	0.169444		0.18	0.4	1.08	1.08
						sp.	99.19 - 99.59	63	0.04375	79.37 : 20.63	0.05	0.1	0.28	0.28
					Peptoniphilus			208	0.144444		0.15	0.34	0.92	0.92
						(slash calls)		108	0.075		0.08	0.18	0.48	0.48
						Peptoniphilus	100 - 100	100	0.0694444	3 days, 0:28:00	0.07	0.16	0.44	0.44
				Veillonellaceae				204	0.141667		0.15	0.34	0.9	0.9
					Selenomonas			10	00:10:00		0.01	0.02	0.04	0.04
						(genus level ID only)		10	00:10:00		0.01	0.02	0.04	0.04
					Veillonella			194	0.134722		0.14	0.32	0.86	0.86
						(slash calls)		124	0.0861111		0.09	0.2	0.55	0.55
						dispar	99.22 - 99.61	70	0.0486111	85.71 : 14.29	0.05	0.12	0.31	0.31
		Negativicutes						2573	105 days, 17:36:00		1.91	4.23	11.37	11.37
			Selenomonadales					2573	105 days, 17:36:00		1.91	4.23	11.37	11.37
				Veillonellaceae				2573	105 days, 17:36:00		1.91	4.23	11.37	11.37
					Selenomonas			134	4 days, 2:36:00		0.1	0.22	0.59	0.59
						(genus level ID only)		36	00:36:00		0.03	0.06	0.16	0.16
						noxia	99.26 - 100	98	4 days, 2:00:00	63.27 : 36.73	0.07	0.16	0.43	0.43
					Veillonella			2439	101 days, 15:00:00		1.81	4.01	10.77	10.77
						(slash calls)		908	37 days, 20:00:00		0.68	1.49	4.01	4.01
						alcalescens	100 - 100	11	11:00:00	0.0694444	0.01	0.02	0.05	0.05
						atypica	99.22 - 100	690	28 days, 18:00:00	59.86 : 40.14	0.51	1.13	3.05	3.05
						denticariosi	99.58 - 99.58	29	1 day, 5:00:00	37.93 : 62.07	0.02	0.05	0.13	0.13
						dispar	99.22 - 100	628	26 days, 4:00:00	5.89 : 94.11	0.47	1.03	2.77	2.77
						rogosae	99.61 - 99.63	132	5 days, 12:00:00	52.27 : 47.73	0.1	0.22	0.58	0.58
						tobetsuensis	100 - 100	41	1 day, 17:00:00	58.54 : 41.46	0.03	0.07	0.18	0.18
	Fusobacteria							337	12 days, 15:34:00		0.25	0.55	1.49	1.49
		Fusobacteriia						337	12 days, 15:34:00		0.25	0.55	1.49	1.49
			Fusobacteriales					337	12 days, 15:34:00		0.25	0.55	1.49	1.49
				Leptotrichiaceae				337	12 days, 15:34:00		0.25	0.55	1.49	1.49
					(family level ID only)			34	00:34:00		0.03	0.06	0.15	0.15
					Leptotrichia			303	12 days, 15:00:00		0.23	0.5	1.34	1.34
						buccalis	99.59 - 100	246	10 days, 6:00:00	64.63 : 35.37	0.18	0.4	1.09	1.09
						hofstadii	99.1 - 99.55	45	1 day, 21:00:00	40 : 60	0.03	0.07	0.2	0.2
						shahii	99.54 - 99.54	12	12:00:00	4 days, 4:00:00	0.01	0.02	0.05	0.05
	Proteobacteria							8462	6304 : 2158		6.29	13.91	37.38	37.38
		Alphaproteobacteria						1269	1049 : 220		0.94	2.09	5.61	5.61
			Caulobacterales					443	330 : 113		0.33	0.73	1.96	1.96
				Caulobacteraceae				443	330 : 113		0.33	0.73	1.96	1.96
					(slash calls)			330	13 days, 18:00:00		0.25	0.54	1.46	1.46
					Caulobacter			113	0.0784722		0.08	0.19	0.5	0.5
						(genus level ID only)		113	0.0784722		0.08	0.19	0.5	0.5
			Rhizobiales					321	12 days, 9:24:00		0.24	0.53	1.42	1.42
				Bradyrhizobiaceae				24	00:24:00		0.02	0.04	0.11	0.11
					Afipia			24	00:24:00		0.02	0.04	0.11	0.11
						genosp.	100 - 100	24	00:24:00	58.33 : 41.67	0.02	0.04	0.11	0.11
				Methylobacteriaceae				297	12 days, 9:00:00		0.22	0.49	1.31	1.31
					Methylobacterium			297	12 days, 9:00:00		0.22	0.49	1.31	1.31
						jeotgali	99.6 - 100	297	12 days, 9:00:00	55.89 : 44.11	0.22	0.49	1.31	1.31
			Rhodospirillales					72	0.05		0.05	0.12	0.32	0.32
				Rhodospirillaceae				72	0.05		0.05	0.12	0.32	0.32
					(family level ID only)			72	0.05		0.05	0.12	0.32	0.32
			Sphingomonadales					433	17 days, 14:11:00		0.32	0.71	1.91	1.91
				Sphingomonadaceae				433	17 days, 14:11:00		0.32	0.71	1.91	1.91
					(slash calls)			211	8 days, 19:00:00		0.16	0.35	0.93	0.93
					Sphingomonas			222	8 days, 19:11:00		0.17	0.36	0.98	0.98
						(slash calls)		64	2 days, 5:11:00		0.05	0.11	0.28	0.28
						echinoides	99.11 - 99.11	23	23:00:00	43.48 : 56.52	0.02	0.04	0.1	0.1
						mali	100 - 100	135	5 days, 15:00:00	62.96 : 37.04	0.1	0.22	0.6	0.6
		Betaproteobacteria						2475	1569 : 906		1.84	4.07	10.93	10.93
			Burkholderiales					2456	1550 : 906		1.83	4.04	10.85	10.85
				Alcaligenaceae				229	9 days, 13:00:00		0.17	0.38	1.01	1.01
					Oligella			229	9 days, 13:00:00		0.17	0.38	1.01	1.01
						urethralis	100 - 100	229	9 days, 13:00:00	52.84 : 47.16	0.17	0.38	1.01	1.01
				Burkholderiaceae				754	112 : 642		0.56	1.24	3.33	3.33
					(slash calls)			642	0.445833		0.48	1.06	2.84	2.84
					Cupriavidus			57	2 days, 9:00:00		0.04	0.09	0.25	0.25
						necator	100 - 100	57	2 days, 9:00:00	38.6 : 61.4	0.04	0.09	0.25	0.25
					Pandoraea			38	1 day, 14:00:00		0.03	0.06	0.17	0.17
						norimbergensis	99.6 - 99.62	38	1 day, 14:00:00	57.89 : 42.11	0.03	0.06	0.17	0.17
					Ralstonia			17	17:00:00		0.01	0.03	0.08	0.08
						insidiosa	100 - 100	17	17:00:00	0.0694444	0.01	0.03	0.08	0.08
				Comamonadaceae				1408	1144 : 264		1.05	2.31	6.22	6.22
					(slash calls)			138	0.874306		0.1	0.23	0.61	0.61
					Ottowia			115	0.0798611		0.09	0.19	0.51	0.51
						(genus level ID only)		115	0.0798611		0.09	0.19	0.51	0.51
					Pelomonas			1155	46 days, 21:30:00		0.86	1.9	5.1	5.1
						(slash calls)		954	38 days, 12:30:00		0.71	1.57	4.21	4.21
						aquatica	99.6 - 100	83	3 days, 11:00:00	0.0694444	0.06	0.14	0.37	0.37
						puraquae	99.08 - 99.08	118	4 days, 22:00:00	46.61 : 53.39	0.09	0.19	0.52	0.52
				unclassified Burkholderiales				65	2 days, 17:00:00		0.05	0.11	0.29	0.29
					Tepidicella			65	2 days, 17:00:00		0.05	0.11	0.29	0.29
						xavieri	100 - 100	65	2 days, 17:00:00	56.92 : 43.08	0.05	0.11	0.29	0.29
			Neisseriales					19	19:00:00		0.01	0.03	0.08	0.08
				Neisseriaceae				19	19:00:00		0.01	0.03	0.08	0.08
					Neisseria			19	19:00:00		0.01	0.03	0.08	0.08
						polysaccharea	99.59 - 99.59	19	19:00:00	0.0694444	0.01	0.03	0.08	0.08
		Epsilonproteobacteria						584	60 : 524		0.43	0.96	2.58	2.58
			Campylobacterales					584	60 : 524		0.43	0.96	2.58	2.58
				Campylobacteraceae				584	60 : 524		0.43	0.96	2.58	2.58
					Campylobacter			584	60 : 524		0.43	0.96	2.58	2.58
						(genus level ID only)		10	00:10:00		0.01	0.02	0.04	0.04
						concisus	99.08 - 100	574	60 : 514	37.63 : 62.37	0.43	0.94	2.54	2.54
		Gammaproteobacteria						4134	3626 : 508		3.07	6.8	18.26	18.26
			Cardiobacteriales					10	10:00:00		0.01	0.02	0.04	0.04
				Cardiobacteriaceae				10	10:00:00		0.01	0.02	0.04	0.04
					Cardiobacterium			10	10:00:00		0.01	0.02	0.04	0.04
						hominis	99.55 - 99.55	10	10:00:00	0.0694444	0.01	0.02	0.04	0.04
			Pasteurellales					1507	1139 : 368		1.12	2.48	6.66	6.66
				Pasteurellaceae				1507	1139 : 368		1.12	2.48	6.66	6.66
					(slash calls)			919	36 days, 10:45:00		0.68	1.51	4.06	4.06
					Aggregatibacter			323	0.224306		0.24	0.53	1.43	1.43
						segnis	99.54 - 100	323	0.224306	48.92 : 51.08	0.24	0.53	1.43	1.43
					Gallibacterium			90	3 days, 18:00:00		0.07	0.15	0.4	0.4
						(slash calls)		90	3 days, 18:00:00		0.07	0.15	0.4	0.4
					Haemophilus			13	13:00:00		0.01	0.02	0.06	0.06
						(slash calls)		13	13:00:00		0.01	0.02	0.06	0.06
					Mannheimia			162	6 days, 18:00:00		0.12	0.27	0.72	0.72
						varigena	99.42 - 100	162	6 days, 18:00:00	74.07 : 25.93	0.12	0.27	0.72	0.72
			Pseudomonadales					2602	2477 : 125		1.94	4.28	11.49	11.49
				Moraxellaceae				2602	2477 : 125		1.94	4.28	11.49	11.49
					Acinetobacter			2602	2477 : 125		1.94	4.28	11.49	11.49
						(genus level ID only)		125	0.0868056		0.09	0.21	0.55	0.55
						(slash calls)		2477	103 days, 5:00:00		1.84	4.07	10.94	10.94
			Xanthomonadales					15	00:15:00		0.01	0.02	0.07	0.07
				Xanthomonadaceae				15	00:15:00		0.01	0.02	0.07	0.07
					(family level ID only)			15	00:15:00		0.01	0.02	0.07	0.07
	Spirochaetes							1058	95 : 963		0.79	1.74	4.67	4.67
		Spirochaetia						1058	95 : 963		0.79	1.74	4.67	4.67
			Spirochaetales					1058	95 : 963		0.79	1.74	4.67	4.67
				Spirochaetaceae				1058	95 : 963		0.79	1.74	4.67	4.67
					(family level ID only)			38	00:38:00		0.03	0.06	0.17	0.17
					Treponema			1020	95 : 925		0.76	1.68	4.51	4.51
						(genus level ID only)		29	00:29:00		0.02	0.05	0.13	0.13
						medium	100 - 100	95	3 days, 23:00:00	42.11 : 57.89	0.07	0.16	0.42	0.42
						sp.	99.41 - 100	896	0.622222	73.1 : 26.9	0.67	1.47	3.96	3.96

## Sheet: Infl-3
Influenza-3
Primer	Phylum	Class	Order	Family	Genus	Species	% ID	Count	DB counters	F:R %	% of total reads	% of valid reads	% of mapped reads	% of mapped reads per primer
(consensus)								39054	34354 : 4700		20.42	38.77	100	100
	Actinobacteria							840	755 : 85		0.44	0.83	2.15	2.15
		Actinobacteria						840	755 : 85		0.44	0.83	2.15	2.15
			Actinomycetales					840	755 : 85		0.44	0.83	2.15	2.15
				Actinomycetaceae				186	7 days, 1:17:00		0.1	0.18	0.48	0.48
					(family level ID only)			40	23:17:00		0.02	0.04	0.1	0.1
					Actinomyces			146	6 days, 2:00:00		0.08	0.14	0.37	0.37
						graevenitzii	99.22 - 100	86	3 days, 14:00:00	69.77 : 30.23	0.04	0.09	0.22	0.22
						odontolyticus	99.55 - 100	60	2 days, 12:00:00	4 days, 4:00:00	0.03	0.06	0.15	0.15
				Microbacteriaceae				290	10 days, 23:27:00		0.15	0.29	0.74	0.74
					(family level ID only)			27	00:27:00		0.01	0.03	0.07	0.07
					Microbacterium			263	10 days, 23:00:00		0.14	0.26	0.67	0.67
						(slash calls)		128	5 days, 8:00:00		0.07	0.13	0.33	0.33
						ginsengisoli	99.37 - 100	135	5 days, 15:00:00	61.48 : 38.52	0.07	0.13	0.35	0.35
				Micrococcaceae				353	13 days, 0:41:00		0.18	0.35	0.9	0.9
					(family level ID only)			41	00:41:00		0.02	0.04	0.1	0.1
					Rothia			312	13 days, 0:00:00		0.16	0.31	0.8	0.8
						mucilaginosa	99.37 - 100	312	13 days, 0:00:00	44.87 : 55.13	0.16	0.31	0.8	0.8
				Propionibacteriaceae				11	11:00:00		0.01	0.01	0.03	0.03
					Propionibacterium			11	11:00:00		0.01	0.01	0.03	0.03
						acnes	100 - 100	11	11:00:00	4 days, 4:00:00	0.01	0.01	0.03	0.03
	Bacteroidetes							2354	1994 : 360		1.23	2.34	6.03	6.03
		Bacteroidia						2321	1961 : 360		1.21	2.3	5.94	5.94
			Bacteroidales					2321	1961 : 360		1.21	2.3	5.94	5.94
				Porphyromonadaceae				300	27 : 273		0.16	0.3	0.77	0.77
					(family level ID only)			80	0.0555556		0.04	0.08	0.2	0.2
					Porphyromonas			220	27 : 193		0.12	0.22	0.56	0.56
						(genus level ID only)		193	0.134028		0.1	0.19	0.49	0.49
						endodontalis	100 - 100	27	1 day, 3:00:00	4 days, 4:00:00	0.01	0.03	0.07	0.07
				Prevotellaceae				2021	1934 : 87		1.06	2.01	5.17	5.17
					(family level ID only)			28	00:28:00		0.01	0.03	0.07	0.07
					Prevotella			1993	80 days, 14:59:00		1.04	1.98	5.1	5.1
						(genus level ID only)		11	00:11:00		0.01	0.01	0.03	0.03
						(slash calls)		84	3 days, 12:00:00		0.04	0.08	0.22	0.22
						aurantiaca	99.11 - 99.11	39	1 day, 15:00:00	53.85 : 46.15	0.02	0.04	0.1	0.1
						histicola	99.09 - 99.6	39	1 day, 15:00:00	4 days, 4:00:00	0.02	0.04	0.1	0.1
						melaninogenica	99.09 - 100	851	34 days, 8:27:00	80.85 : 19.15	0.44	0.84	2.18	2.18
						nanceiensis	100 - 100	15	15:00:00	4 days, 4:00:00	0.01	0.01	0.04	0.04
						pallens	99.18 - 100	628	25 days, 7:21:00	64.01 : 35.99	0.33	0.62	1.61	1.61
						salivae	100 - 100	28	1 day, 4:00:00	4 days, 4:00:00	0.01	0.03	0.07	0.07
						scopos	99.55 - 100	188	7 days, 20:00:00	89.89 : 10.11	0.1	0.19	0.48	0.48
						veroralis	99.11 - 99.55	110	4 days, 14:00:00	49.09 : 50.91	0.06	0.11	0.28	0.28
		Flavobacteriia						33	1 day, 9:00:00		0.02	0.03	0.08	0.08
			Flavobacteriales					33	1 day, 9:00:00		0.02	0.03	0.08	0.08
				Flavobacteriaceae				33	1 day, 9:00:00		0.02	0.03	0.08	0.08
					Capnocytophaga			33	1 day, 9:00:00		0.02	0.03	0.08	0.08
						leadbetteri	100 - 100	33	1 day, 9:00:00	63.64 : 36.36	0.02	0.03	0.08	0.08
	Firmicutes							20668	19461 : 1207		10.81	20.52	52.92	52.92
		Bacilli						18856	18328 : 528		9.86	18.72	48.28	48.28
			Bacillales					103	0.0715278		0.05	0.1	0.26	0.26
				Paenibacillaceae				42	00:42:00		0.02	0.04	0.11	0.11
					(family level ID only)			42	00:42:00		0.02	0.04	0.11	0.11
				Staphylococcaceae				61	0.0423611		0.03	0.06	0.16	0.16
					(family level ID only)			61	0.0423611		0.03	0.06	0.16	0.16
			Lactobacillales					18753	18328 : 425		9.8	18.62	48.02	48.02
				Streptococcaceae				18753	18328 : 425		9.8	18.62	48.02	48.02
					(family level ID only)			98	0.0680556		0.05	0.1	0.25	0.25
					Streptococcus			18655	18328 : 327		9.75	18.52	47.77	47.77
						(genus level ID only)		283	113 : 170		0.15	0.28	0.72	0.72
						(slash calls)		16894	16894 : 0		8.83	16.77	43.26	43.26
						caballi	100 - 100	13	13:00:00	4 days, 4:00:00	0.01	0.01	0.03	0.03
						pneumoniae	99.26 - 100	1465	1308 : 157	1 day, 19:57:00	0.77	1.45	3.75	3.75
		Clostridia						773	104 : 669		0.4	0.77	1.98	1.98
			Clostridiales					739	70 : 669		0.39	0.73	1.89	1.89
				Clostridiaceae				491	0.340972		0.26	0.49	1.26	1.26
					(family level ID only)			491	0.340972		0.26	0.49	1.26	1.26
				Clostridiales Family XIII. Incertae Sedis				35	00:35:00		0.02	0.03	0.09	0.09
					(family level ID only)			35	00:35:00		0.02	0.03	0.09	0.09
				Peptostreptococcaceae				70	2 days, 22:00:00		0.04	0.07	0.18	0.18
					(slash calls)			12	12:00:00		0.01	0.01	0.03	0.03
					Peptostreptococcus			58	2 days, 10:00:00		0.03	0.06	0.15	0.15
						stomatis	100 - 100	58	2 days, 10:00:00	82.76 : 17.24	0.03	0.06	0.15	0.15
				Veillonellaceae				143	0.0993056		0.07	0.14	0.37	0.37
					(family level ID only)			89	0.0618056		0.05	0.09	0.23	0.23
					Veillonella			54	00:54:00		0.03	0.05	0.14	0.14
						dispar	99.22 - 99.27	54	00:54:00	29.63 : 70.37	0.03	0.05	0.14	0.14
			Thermoanaerobacterales					34	1 day, 10:00:00		0.02	0.03	0.09	0.09
				Thermoanaerobacteraceae				34	1 day, 10:00:00		0.02	0.03	0.09	0.09
					(family level ID only)			34	1 day, 10:00:00		0.02	0.03	0.09	0.09
		Negativicutes						1039	42 days, 21:10:00		0.54	1.03	2.66	2.66
			Selenomonadales					1039	42 days, 21:10:00		0.54	1.03	2.66	2.66
				Veillonellaceae				1039	42 days, 21:10:00		0.54	1.03	2.66	2.66
					Selenomonas			10	00:10:00		0.01	0.01	0.03	0.03
						sp.	100 - 100	10	00:10:00	4 days, 4:00:00	0.01	0.01	0.03	0.03
					Veillonella			1029	42 days, 21:00:00		0.54	1.02	2.63	2.63
						(slash calls)		233	9 days, 17:00:00		0.12	0.23	0.6	0.6
						atypica	99.22 - 100	669	27 days, 21:00:00	66.52 : 33.48	0.35	0.66	1.71	1.71
						dispar	99.22 - 99.61	112	4 days, 16:00:00	24.11 : 75.89	0.06	0.11	0.29	0.29
						tobetsuensis	99.58 - 99.58	15	15:00:00	0.0694444	0.01	0.01	0.04	0.04
	Fusobacteria							2488	876 : 1612		1.3	2.47	6.37	6.37
		Fusobacteriia						2488	876 : 1612		1.3	2.47	6.37	6.37
			Fusobacteriales					2488	876 : 1612		1.3	2.47	6.37	6.37
				Fusobacteriaceae				2101	876 : 1225		1.1	2.09	5.38	5.38
					(family level ID only)			136	0.0944444		0.07	0.14	0.35	0.35
					Fusobacterium			1965	876 : 1089		1.03	1.95	5.03	5.03
						(genus level ID only)		54	00:54:00		0.03	0.05	0.14	0.14
						(slash calls)		318	13 days, 6:00:00		0.17	0.32	0.81	0.81
						necrophorum	100 - 100	26	1 day, 2:00:00	46.15 : 53.85	0.01	0.03	0.07	0.07
						nucleatum	99.21 - 99.56	140	5 days, 20:00:00	83.57 : 16.43	0.07	0.14	0.36	0.36
						periodonticum	99.1 - 100	1427	392 : 1035	53.12 : 46.88	0.75	1.42	3.65	3.65
				Leptotrichiaceae				387	0.26875		0.2	0.38	0.99	0.99
					(family level ID only)			134	0.0930556		0.07	0.13	0.34	0.34
					Sneathia			253	0.175694		0.13	0.25	0.65	0.65
						amnionii	99.59 - 100	253	0.175694	54.94 : 45.06	0.13	0.25	0.65	0.65
	Proteobacteria							12668	11268 : 1400		6.62	12.58	32.44	32.44
		Alphaproteobacteria						233	0.161806		0.12	0.23	0.6	0.6
			Sphingomonadales					233	0.161806		0.12	0.23	0.6	0.6
				Sphingomonadaceae				233	0.161806		0.12	0.23	0.6	0.6
					(family level ID only)			233	0.161806		0.12	0.23	0.6	0.6
		Betaproteobacteria						929	602 : 327		0.49	0.92	2.38	2.38
			Burkholderiales					324	97 : 227		0.17	0.32	0.83	0.83
				Burkholderiaceae				212	0.556944		0.11	0.21	0.54	0.54
					(slash calls)			202	0.140278		0.11	0.2	0.52	0.52
					Ralstonia			10	10:00:00		0.01	0.01	0.03	0.03
						insidiosa	100 - 100	10	10:00:00	4 days, 4:00:00	0.01	0.01	0.03	0.03
				Comamonadaceae				87	3 days, 15:00:00		0.05	0.09	0.22	0.22
					Pelomonas			87	3 days, 15:00:00		0.05	0.09	0.22	0.22
						(slash calls)		47	1 day, 23:00:00		0.02	0.05	0.12	0.12
						aquatica	100 - 100	10	10:00:00	0.0694444	0.01	0.01	0.03	0.03
						puraquae	99.08 - 99.08	30	1 day, 6:00:00	66.67 : 33.33	0.02	0.03	0.08	0.08
				Oxalobacteraceae				25	00:25:00		0.01	0.02	0.06	0.06
					(family level ID only)			25	00:25:00		0.01	0.02	0.06	0.06
			Neisseriales					605	505 : 100		0.32	0.6	1.55	1.55
				Neisseriaceae				605	505 : 100		0.32	0.6	1.55	1.55
					(family level ID only)			12	00:12:00		0.01	0.01	0.03	0.03
					Neisseria			593	505 : 88		0.31	0.59	1.52	1.52
						(genus level ID only)		70	0.0486111		0.04	0.07	0.18	0.18
						(slash calls)		379	15 days, 1:18:00		0.2	0.38	0.97	0.97
						flavescens	100 - 100	44	1 day, 20:00:00	4 days, 4:00:00	0.02	0.04	0.11	0.11
						meningitidis	100 - 100	56	2 days, 8:00:00	62.5 : 37.5	0.03	0.06	0.14	0.14
						subflava	99.44 - 99.44	44	1 day, 20:00:00	52.27 : 47.73	0.02	0.04	0.11	0.11
		Epsilonproteobacteria						361	13 days, 14:35:00		0.19	0.36	0.92	0.92
			Campylobacterales					361	13 days, 14:35:00		0.19	0.36	0.92	0.92
				Campylobacteraceae				361	13 days, 14:35:00		0.19	0.36	0.92	0.92
					Campylobacter			361	13 days, 14:35:00		0.19	0.36	0.92	0.92
						(slash calls)		97	4 days, 1:00:00		0.05	0.1	0.25	0.25
						concisus	99.08 - 100	264	9 days, 13:35:00	67.42 : 32.58	0.14	0.26	0.68	0.68
		Gammaproteobacteria						11145	10340 : 805		5.83	11.06	28.54	28.54
			Enterobacteriales					66	2 days, 18:00:00		0.03	0.07	0.17	0.17
				Enterobacteriaceae				66	2 days, 18:00:00		0.03	0.07	0.17	0.17
					(slash calls)			39	1 day, 15:00:00		0.02	0.04	0.1	0.1
					Xenorhabdus			27	1 day, 3:00:00		0.01	0.03	0.07	0.07
						vietnamensis	100 - 100	27	1 day, 3:00:00	62.96 : 37.04	0.01	0.03	0.07	0.07
			Pasteurellales					749	518 : 231		0.39	0.74	1.92	1.92
				Pasteurellaceae				749	518 : 231		0.39	0.74	1.92	1.92
					(slash calls)			680	449 : 231		0.36	0.68	1.74	1.74
					Haemophilus			69	2 days, 21:00:00		0.04	0.07	0.18	0.18
						pittmaniae	99.54 - 100	69	2 days, 21:00:00	46.38 : 53.62	0.04	0.07	0.18	0.18
			Pseudomonadales					10330	9756 : 574		5.4	10.26	26.45	26.45
				Moraxellaceae				10330	9756 : 574		5.4	10.26	26.45	26.45
					(family level ID only)			23	00:23:00		0.01	0.02	0.06	0.06
					Moraxella			10307	9756 : 551		5.39	10.23	26.39	26.39
						(genus level ID only)		506	0.351389		0.26	0.5	1.3	1.3
						(slash calls)		8952	373 days, 0:00:00		4.68	8.89	22.92	22.92
						bovoculi	100 - 100	13	13:00:00	4 days, 4:00:00	0.01	0.01	0.03	0.03
						caprae	99.36 - 99.36	14	14:00:00	0.0694444	0.01	0.01	0.04	0.04
						catarrhalis	99.44 - 100	452	18 days, 20:00:00	90.49 : 9.51	0.24	0.45	1.16	1.16
						nonliquefaciens	99.06 - 99.53	370	13 days, 13:45:00	52.7 : 47.3	0.19	0.37	0.95	0.95
	Verrucomicrobia							36	00:36:00		0.02	0.04	0.09	0.09
		Verrucomicrobiae						36	00:36:00		0.02	0.04	0.09	0.09
			Verrucomicrobiales					36	00:36:00		0.02	0.04	0.09	0.09
				Verrucomicrobiaceae				36	00:36:00		0.02	0.04	0.09	0.09
					(family level ID only)			36	00:36:00		0.02	0.04	0.09	0.09

## Sheet: Infl-4
Influenza-4
Primer	Phylum	Class	Order	Family	Genus	Species	% ID	Count	DB counters	F:R %	% of total reads	% of valid reads	% of mapped reads	% of mapped reads per primer
(consensus)								147626	129497 : 18129		45.36	62.46	100	100
	Actinobacteria							20173	17846 : 2327		6.2	8.54	13.66	13.66
		Actinobacteria						20173	17846 : 2327		6.2	8.54	13.66	13.66
			Actinomycetales					13942	13131 : 811		4.28	5.9	9.44	9.44
				Actinomycetaceae				10680	9906 : 774		3.28	4.52	7.23	7.23
					Actinomyces			10680	9906 : 774		3.28	4.52	7.23	7.23
						(genus level ID only)		22	00:22:00		0.01	0.01	0.01	0.01
						(slash calls)		725	217 : 508		0.22	0.31	0.49	0.49
						graevenitzii	99.11 - 100	247	10 days, 7:00:00	50.61 : 49.39	0.08	0.1	0.17	0.17
						lingnae	99.59 - 100	150	0.104167	3 days, 0:28:00	0.05	0.06	0.1	0.1
						odontolyticus	99.1 - 100	9462	393 days, 10:20:00	56.38 : 43.62	2.91	4	6.41	6.41
						sp.	99.11 - 100	74	0.0513889	63.51 : 36.49	0.02	0.03	0.05	0.05
				Corynebacteriaceae				46	1 day, 22:00:00		0.01	0.02	0.03	0.03
					Corynebacterium			46	1 day, 22:00:00		0.01	0.02	0.03	0.03
						(slash calls)		10	10:00:00		0	0	0.01	0.01
						aurimucosum	99.09 - 99.09	11	11:00:00	0.0694444	0	0	0.01	0.01
						coyleae	100 - 100	25	1 day, 1:00:00	2 days, 8:44:00	0.01	0.01	0.02	0.02
				Microbacteriaceae				162	6 days, 18:00:00		0.05	0.07	0.11	0.11
					Microbacterium			162	6 days, 18:00:00		0.05	0.07	0.11	0.11
						(slash calls)		84	3 days, 12:00:00		0.03	0.04	0.06	0.06
						ginsengisoli	99.37 - 100	78	3 days, 6:00:00	2 days, 2:50:00	0.02	0.03	0.05	0.05
				Micrococcaceae				3017	124 days, 4:37:00		0.93	1.28	2.04	2.04
					Rothia			3017	124 days, 4:37:00		0.93	1.28	2.04	2.04
						(slash calls)		26	1 day, 2:00:00		0.01	0.01	0.02	0.02
						aeria	99.55 - 99.55	12	12:00:00	0.0694444	0	0.01	0.01	0.01
						dentocariosa	100 - 100	70	2 days, 22:00:00	72.86 : 27.14	0.02	0.03	0.05	0.05
						mucilaginosa	99.11 - 100	2909	119 days, 16:37:00	44.35 : 55.65	0.89	1.23	1.97	1.97
				Propionibacteriaceae				37	1 day, 13:00:00		0.01	0.02	0.03	0.03
					Propionibacterium			37	1 day, 13:00:00		0.01	0.02	0.03	0.03
						acnes	100 - 100	37	1 day, 13:00:00	54.05 : 45.95	0.01	0.02	0.03	0.03
			Coriobacteriales					6231	4715 : 1516		1.91	2.64	4.22	4.22
				Coriobacteriaceae				6231	4715 : 1516		1.91	2.64	4.22	4.22
					(slash calls)			1089	0.75625		0.33	0.46	0.74	0.74
					Atopobium			5142	4715 : 427		1.58	2.18	3.48	3.48
						(genus level ID only)		26	00:26:00		0.01	0.01	0.02	0.02
						parvulum	99.09 - 100	4715	196 days, 11:00:00	47.97 : 52.03	1.45	1.99	3.19	3.19
						sp.	99.19 - 99.59	401	0.278472	31.42 : 68.58	0.12	0.17	0.27	0.27
	Bacteroidetes							36739	32436 : 4303		11.29	15.54	24.89	24.89
		Bacteroidia						36615	32312 : 4303		11.25	15.49	24.8	24.8
			Bacteroidales					36615	32312 : 4303		11.25	15.49	24.8	24.8
				Porphyromonadaceae				2082	1.44583		0.64	0.88	1.41	1.41
					(family level ID only)			465	0.322917		0.14	0.2	0.31	0.31
					Porphyromonas			1617	1.12292		0.5	0.68	1.1	1.1
						(genus level ID only)		1600	1.11111		0.49	0.68	1.08	1.08
						catoniae	99.55 - 99.55	17	00:17:00	0.0694444	0.01	0.01	0.01	0.01
				Prevotellaceae				34452	32312 : 2140		10.58	14.58	23.34	23.34
					(family level ID only)			872	0.605556		0.27	0.37	0.59	0.59
					Alloprevotella			37	1 day, 13:00:00		0.01	0.02	0.03	0.03
						tannerae	99.18 - 100	37	1 day, 13:00:00	4 days, 4:00:00	0.01	0.02	0.03	0.03
					Prevotella			33543	32275 : 1268		10.31	14.19	22.72	22.72
						(genus level ID only)		265	0.184028		0.08	0.11	0.18	0.18
						(slash calls)		116	46 : 70		0.04	0.05	0.08	0.08
						copri	99.41 - 100	432	0.3	26.16 : 73.84	0.13	0.18	0.29	0.29
						melaninogenica	99.09 - 100	25614	25235 : 379	60.87 : 39.13	7.87	10.84	17.35	17.35
						nigrescens	99.11 - 99.59	192	6 days, 15:33:00	52.08 : 47.92	0.06	0.08	0.13	0.13
						pallens	99.19 - 100	252	9 days, 13:23:00	72.22 : 27.78	0.08	0.11	0.17	0.17
						salivae	99.09 - 100	3021	2955 : 66	56.74 : 43.26	0.93	1.28	2.05	2.05
						veroralis	99.1 - 99.56	3651	152 days, 3:00:00	43.69 : 56.31	1.12	1.54	2.47	2.47
				[Paraprevotellaceae]				81	0.05625		0.02	0.03	0.05	0.05
					(slash calls)			81	0.05625		0.02	0.03	0.05	0.05
		Flavobacteriia						124	5 days, 4:00:00		0.04	0.05	0.08	0.08
			Flavobacteriales					124	5 days, 4:00:00		0.04	0.05	0.08	0.08
				Flavobacteriaceae				124	5 days, 4:00:00		0.04	0.05	0.08	0.08
					Capnocytophaga			124	5 days, 4:00:00		0.04	0.05	0.08	0.08
						gingivalis	99.59 - 99.59	44	1 day, 20:00:00	70.45 : 29.55	0.01	0.02	0.03	0.03
						granulosa	100 - 100	12	12:00:00	0.0694444	0	0.01	0.01	0.01
						sputigena	99.1 - 100	68	2 days, 20:00:00	52.94 : 47.06	0.02	0.03	0.05	0.05
	Firmicutes							74647	69829 : 4818		22.93	31.58	50.56	50.56
		Bacilli						61501	59283 : 2218		18.89	26.02	41.66	41.66
			Lactobacillales					61501	59283 : 2218		18.89	26.02	41.66	41.66
				Aerococcaceae				26	1 day, 2:00:00		0.01	0.01	0.02	0.02
					Facklamia			26	1 day, 2:00:00		0.01	0.01	0.02	0.02
						ignava	100 - 100	26	1 day, 2:00:00	4 days, 4:00:00	0.01	0.01	0.02	0.02
				Carnobacteriaceae				8736	7763 : 973		2.68	3.7	5.92	5.92
					(slash calls)			706	0.490278		0.22	0.3	0.48	0.48
					Granulicatella			8030	7763 : 267		2.47	3.4	5.44	5.44
						(genus level ID only)		76	0.0527778		0.02	0.03	0.05	0.05
						(slash calls)		274	10 days, 20:14:00		0.08	0.12	0.19	0.19
						adiacens	99.12 - 100	5606	5429 : 177	56.89 : 43.11	1.72	2.37	3.8	3.8
						elegans	99.21 - 100	2074	86 days, 10:00:00	53.62 : 46.38	0.64	0.88	1.4	1.4
				Lactobacillaceae				806	33 days, 14:00:00		0.25	0.34	0.55	0.55
					(slash calls)			806	33 days, 14:00:00		0.25	0.34	0.55	0.55
				Streptococcaceae				51933	50688 : 1245		15.96	21.97	35.18	35.18
					Streptococcus			51933	50688 : 1245		15.96	21.97	35.18	35.18
						(genus level ID only)		102	0.0708333		0.03	0.04	0.07	0.07
						(slash calls)		49150	48078 : 1072		15.1	20.79	33.29	33.29
						anginosus	99.11 - 100	783	32 days, 15:00:00	63.86 : 36.14	0.24	0.33	0.53	0.53
						australis	100 - 100	50	2 days, 2:00:00	28 : 72	0.02	0.02	0.03	0.03
						hyointestinalis	99.61 - 99.61	22	22:00:00	0.0694444	0.01	0.01	0.01	0.01
						intermedius	99.44 - 99.44	572	23 days, 20:00:00	58.57 : 41.43	0.18	0.24	0.39	0.39
						mitis	99.11 - 100	937	39 days, 1:00:00	31.48 : 68.52	0.29	0.4	0.63	0.63
						pneumoniae	99.45 - 99.45	15	00:15:00	0.0694444	0	0.01	0.01	0.01
						pseudopneumoniae	99.55 - 100	234	9 days, 18:00:00	31.2 : 68.8	0.07	0.1	0.16	0.16
						sanguinis	100 - 100	12	12:00:00	4 days, 4:00:00	0	0.01	0.01	0.01
						sp.	100 - 100	56	00:56:00	35.71 : 64.29	0.02	0.02	0.04	0.04
		Clostridia						4313	1900 : 2413		1.33	1.82	2.92	2.92
			Clostridiales					4313	1900 : 2413		1.33	1.82	2.92	2.92
				Clostridiaceae				318	249 : 69		0.1	0.13	0.22	0.22
					(family level ID only)			69	0.0479167		0.02	0.03	0.05	0.05
					(slash calls)			71	2 days, 23:00:00		0.02	0.03	0.05	0.05
					Clostridium			178	7 days, 10:00:00		0.05	0.08	0.12	0.12
						(slash calls)		178	7 days, 10:00:00		0.05	0.08	0.12	0.12
				Clostridiales Family XIII. Incertae Sedis				446	18 days, 14:00:00		0.14	0.19	0.3	0.3
					Mogibacterium			446	18 days, 14:00:00		0.14	0.19	0.3	0.3
						(slash calls)		375	15 days, 15:00:00		0.12	0.16	0.25	0.25
						diversum	99.6 - 100	71	2 days, 23:00:00	47.89 : 52.11	0.02	0.03	0.05	0.05
				Lachnospiraceae				2537	1113 : 1424		0.78	1.07	1.72	1.72
					(family level ID only)			137	0.0951389		0.04	0.06	0.09	0.09
					Catonella			25	00:25:00		0.01	0.01	0.02	0.02
						(genus level ID only)		25	00:25:00		0.01	0.01	0.02	0.02
					Lachnoanaerobaculum			100	4 days, 4:00:00		0.03	0.04	0.07	0.07
						(slash calls)		13	13:00:00		0	0.01	0.01	0.01
						orale	99.55 - 100	87	3 days, 15:00:00	67.82 : 32.18	0.03	0.04	0.06	0.06
					Oribacterium			1621	1013 : 608		0.5	0.69	1.1	1.1
						(slash calls)		529	0.367361		0.16	0.22	0.36	0.36
						asaccharolyticum	100 - 100	79	0.0548611	39.24 : 60.76	0.02	0.03	0.05	0.05
						sinus	99.09 - 100	1013	42 days, 5:00:00	43.93 : 56.07	0.31	0.43	0.69	0.69
					Stomatobaculum			654	0.454167		0.2	0.28	0.44	0.44
						(genus level ID only)		37	00:37:00		0.01	0.02	0.03	0.03
						longum	99.35 - 100	617	0.428472	45.22 : 54.78	0.19	0.26	0.42	0.42
				Peptostreptococcaceae				79	3 days, 7:00:00		0.02	0.03	0.05	0.05
					Peptostreptococcus			79	3 days, 7:00:00		0.02	0.03	0.05	0.05
						stomatis	100 - 100	79	3 days, 7:00:00	4 days, 4:00:00	0.02	0.03	0.05	0.05
				Veillonellaceae				920	0.638889		0.28	0.39	0.62	0.62
					Veillonella			920	0.638889		0.28	0.39	0.62	0.62
						(slash calls)		264	0.183333		0.08	0.11	0.18	0.18
						dispar	99.61 - 100	656	0.455556	50.91 : 49.09	0.2	0.28	0.44	0.44
				unclassified Clostridiales				13	13:00:00		0	0.01	0.01	0.01
					(family level ID only)			13	13:00:00		0	0.01	0.01	0.01
		Erysipelotrichi						91	0.0631944		0.03	0.04	0.06	0.06
			Erysipelotrichales					91	0.0631944		0.03	0.04	0.06	0.06
				Erysipelotrichaceae				91	0.0631944		0.03	0.04	0.06	0.06
					Bulleidia			91	0.0631944		0.03	0.04	0.06	0.06
						moorei	99.42 - 100	91	0.0631944	71.43 : 28.57	0.03	0.04	0.06	0.06
		Erysipelotrichia						98	4 days, 2:00:00		0.03	0.04	0.07	0.07
			Erysipelotrichales					98	4 days, 2:00:00		0.03	0.04	0.07	0.07
				Erysipelotrichaceae				98	4 days, 2:00:00		0.03	0.04	0.07	0.07
					Solobacterium			98	4 days, 2:00:00		0.03	0.04	0.07	0.07
						moorei	99.55 - 99.55	98	4 days, 2:00:00	45.92 : 54.08	0.03	0.04	0.07	0.07
		Negativicutes						8644	8548 : 96		2.66	3.66	5.86	5.86
			Selenomonadales					8644	8548 : 96		2.66	3.66	5.86	5.86
				Veillonellaceae				8644	8548 : 96		2.66	3.66	5.86	5.86
					Megasphaera			322	226 : 96		0.1	0.14	0.22	0.22
						(genus level ID only)		25	00:25:00		0.01	0.01	0.02	0.02
						genomosp.	100 - 100	71	0.0493056	56.34 : 43.66	0.02	0.03	0.05	0.05
						micronuciformis	99.44 - 100	226	9 days, 10:00:00	55.75 : 44.25	0.07	0.1	0.15	0.15
					Veillonella			8322	346 days, 18:00:00		2.56	3.52	5.64	5.64
						(slash calls)		2412	100 days, 12:00:00		0.74	1.02	1.63	1.63
						alcalescens	99.44 - 100	1191	49 days, 15:00:00	51.05 : 48.95	0.37	0.5	0.81	0.81
						atypica	99.44 - 100	1217	50 days, 17:00:00	1 day, 23:53:00	0.37	0.51	0.82	0.82
						caviae	100 - 100	60	2 days, 12:00:00	35 : 65	0.02	0.03	0.04	0.04
						denticariosi	99.16 - 99.58	147	6 days, 3:00:00	27.89 : 72.11	0.05	0.06	0.1	0.1
						dispar	99.22 - 100	2091	87 days, 3:00:00	48.16 : 51.84	0.64	0.88	1.42	1.42
						parvula	99.58 - 100	68	2 days, 20:00:00	48.53 : 51.47	0.02	0.03	0.05	0.05
						rogosae	99.58 - 100	410	17 days, 2:00:00	46.59 : 53.41	0.13	0.17	0.28	0.28
						tobetsuensis	99.16 - 100	726	30 days, 6:00:00	40.22 : 59.78	0.22	0.31	0.49	0.49
	Fusobacteria							683	257 : 426		0.21	0.29	0.46	0.46
		Fusobacteriia						683	257 : 426		0.21	0.29	0.46	0.46
			Fusobacteriales					683	257 : 426		0.21	0.29	0.46	0.46
				Fusobacteriaceae				273	201 : 72		0.08	0.12	0.18	0.18
					(slash calls)			51	2 days, 3:00:00		0.02	0.02	0.03	0.03
					Fusobacterium			222	150 : 72		0.07	0.09	0.15	0.15
						(slash calls)		88	3 days, 3:13:00		0.03	0.04	0.06	0.06
						canifelinum	100 - 100	10	10:00:00	4 days, 4:00:00	0	0	0.01	0.01
						nucleatum	99.61 - 99.61	65	2 days, 17:00:00	69.23 : 30.77	0.02	0.03	0.04	0.04
						periodonticum	100 - 100	59	00:59:00	37.29 : 62.71	0.02	0.02	0.04	0.04
				Leptotrichiaceae				410	56 : 354		0.13	0.17	0.28	0.28
					(family level ID only)			354	0.245833		0.11	0.15	0.24	0.24
					Leptotrichia			56	2 days, 8:00:00		0.02	0.02	0.04	0.04
						hongkongensis	99.59 - 100	56	2 days, 8:00:00	66.07 : 33.93	0.02	0.02	0.04	0.04
	Proteobacteria							15384	9129 : 6255		4.73	6.51	10.42	10.42
		Alphaproteobacteria						31	1 day, 7:00:00		0.01	0.01	0.02	0.02
			Sphingomonadales					31	1 day, 7:00:00		0.01	0.01	0.02	0.02
				Sphingomonadaceae				31	1 day, 7:00:00		0.01	0.01	0.02	0.02
					(slash calls)			31	1 day, 7:00:00		0.01	0.01	0.02	0.02
		Betaproteobacteria						15069	8814 : 6255		4.63	6.38	10.21	10.21
			Burkholderiales					310	169 : 141		0.1	0.13	0.21	0.21
				Alcaligenaceae				111	4 days, 15:00:00		0.03	0.05	0.08	0.08
					Oligella			111	4 days, 15:00:00		0.03	0.05	0.08	0.08
						urethralis	100 - 100	111	4 days, 15:00:00	60.36 : 39.64	0.03	0.05	0.08	0.08
				Burkholderiaceae				141	0.0979167		0.04	0.06	0.1	0.1
					(slash calls)			67	0.0465278		0.02	0.03	0.05	0.05
					Lautropia			74	0.0513889		0.02	0.03	0.05	0.05
						(slash calls)		74	0.0513889		0.02	0.03	0.05	0.05
				Comamonadaceae				58	2 days, 10:00:00		0.02	0.02	0.04	0.04
					Pelomonas			58	2 days, 10:00:00		0.02	0.02	0.04	0.04
						(slash calls)		46	1 day, 22:00:00		0.01	0.02	0.03	0.03
						puraquae	100 - 100	12	12:00:00	4 days, 4:00:00	0	0.01	0.01	0.01
			Neisseriales					14759	8645 : 6114		4.53	6.24	10	10
				Neisseriaceae				14759	8645 : 6114		4.53	6.24	10	10
					(slash calls)			398	0.276389		0.12	0.17	0.27	0.27
					Kingella			36	1 day, 2:10:00		0.01	0.02	0.02	0.02
						denitrificans	100 - 100	36	1 day, 2:10:00	72.22 : 27.78	0.01	0.02	0.02	0.02
					Neisseria			14325	8619 : 5706		4.4	6.06	9.7	9.7
						(genus level ID only)		10	00:10:00		0	0	0.01	0.01
						(slash calls)		9350	3654 : 5696		2.87	3.96	6.33	6.33
						bacilliformis	100 - 100	122	5 days, 2:00:00	68.03 : 31.97	0.04	0.05	0.08	0.08
						elongata	100 - 100	13	13:00:00	4 days, 4:00:00	0	0.01	0.01	0.01
						flavescens	99.61 - 100	4830	201 days, 6:00:00	55.45 : 44.55	1.48	2.04	3.27	3.27
		Epsilonproteobacteria						220	9 days, 4:00:00		0.07	0.09	0.15	0.15
			Campylobacterales					220	9 days, 4:00:00		0.07	0.09	0.15	0.15
				Campylobacteraceae				220	9 days, 4:00:00		0.07	0.09	0.15	0.15
					Campylobacter			220	9 days, 4:00:00		0.07	0.09	0.15	0.15
						(slash calls)		53	2 days, 5:00:00		0.02	0.02	0.04	0.04
						concisus	99.54 - 100	167	6 days, 23:00:00	48.5 : 51.5	0.05	0.07	0.11	0.11
		Gammaproteobacteria						64	2 days, 16:00:00		0.02	0.03	0.04	0.04
			Pasteurellales					64	2 days, 16:00:00		0.02	0.03	0.04	0.04
				Pasteurellaceae				64	2 days, 16:00:00		0.02	0.03	0.04	0.04
					(slash calls)			18	18:00:00		0.01	0.01	0.01	0.01
					Haemophilus			46	1 day, 22:00:00		0.01	0.02	0.03	0.03
						parainfluenzae	99.61 - 100	46	1 day, 22:00:00	28.26 : 71.74	0.01	0.02	0.03	0.03

## Sheet: Infl-5
Influenza-5
Primer	Phylum	Class	Order	Family	Genus	Species	% ID	Count	DB counters	F:R %	% of total reads	% of valid reads	% of mapped reads	% of mapped reads per primer
(consensus)								35256	21778 : 13478		12.09	38.09	100	100
	Actinobacteria							8252	7650 : 602		2.83	8.92	23.41	23.41
		Actinobacteria						8252	7650 : 602		2.83	8.92	23.41	23.41
			Actinomycetales					8252	7650 : 602		2.83	8.92	23.41	23.41
				Actinomycetaceae				126	5 days, 6:00:00		0.04	0.14	0.36	0.36
					Actinomyces			126	5 days, 6:00:00		0.04	0.14	0.36	0.36
						cardiffensis	100 - 100	10	10:00:00	4 days, 4:00:00	0	0.01	0.03	0.03
						dentalis	100 - 100	46	1 day, 22:00:00	63.04 : 36.96	0.02	0.05	0.13	0.13
						massiliensis	100 - 100	32	1 day, 8:00:00	4 days, 4:00:00	0.01	0.03	0.09	0.09
						naeslundii	99.61 - 99.61	38	1 day, 14:00:00	68.42 : 31.58	0.01	0.04	0.11	0.11
				Cellulomonadaceae				42	00:42:00		0.01	0.05	0.12	0.12
					Cellulomonas			42	00:42:00		0.01	0.05	0.12	0.12
						sp.	100 - 100	42	00:42:00	69.05 : 30.95	0.01	0.05	0.12	0.12
				Corynebacteriaceae				639	534 : 105		0.22	0.69	1.81	1.81
					Corynebacterium			639	534 : 105		0.22	0.69	1.81	1.81
						(genus level ID only)		27	00:27:00		0.01	0.03	0.08	0.08
						(slash calls)		214	8 days, 9:13:00		0.07	0.23	0.61	0.61
						coyleae	100 - 100	72	3 days, 0:00:00	68.06 : 31.94	0.02	0.08	0.2	0.2
						kroppenstedtii	99.21 - 99.27	185	7 days, 7:10:00	79.46 : 20.54	0.06	0.2	0.52	0.52
						sp.	100 - 100	55	00:55:00	50.91 : 49.09	0.02	0.06	0.16	0.16
						suicordis	99.61 - 100	49	2 days, 1:00:00	79.59 : 20.41	0.02	0.05	0.14	0.14
						tuberculostearicum	100 - 100	37	1 day, 13:00:00	37.84 : 62.16	0.01	0.04	0.1	0.1
				Dietziaceae				99	37 : 62		0.03	0.11	0.28	0.28
					(family level ID only)			62	0.0430556		0.02	0.07	0.18	0.18
					Dietzia			37	1 day, 13:00:00		0.01	0.04	0.1	0.1
						natronolimnaea	99.61 - 99.61	37	1 day, 13:00:00	70.27 : 29.73	0.01	0.04	0.1	0.1
				Gordoniaceae				172	7 days, 4:00:00		0.06	0.19	0.49	0.49
					Gordonia			172	7 days, 4:00:00		0.06	0.19	0.49	0.49
						(slash calls)		172	7 days, 4:00:00		0.06	0.19	0.49	0.49
				Intrasporangiaceae				53	2 days, 5:00:00		0.02	0.06	0.15	0.15
					Janibacter			53	2 days, 5:00:00		0.02	0.06	0.15	0.15
						hoylei	100 - 100	53	2 days, 5:00:00	50.94 : 49.06	0.02	0.06	0.15	0.15
				Microbacteriaceae				1805	73 days, 10:43:00		0.62	1.95	5.12	5.12
					Microbacterium			1805	73 days, 10:43:00		0.62	1.95	5.12	5.12
						(genus level ID only)		43	00:43:00		0.01	0.05	0.12	0.12
						(slash calls)		1108	46 days, 4:00:00		0.38	1.2	3.14	3.14
						ginsengisoli	99.37 - 100	654	27 days, 6:00:00	49.24 : 50.76	0.22	0.71	1.86	1.86
				Micrococcaceae				665	27 days, 5:12:00		0.23	0.72	1.89	1.89
					Arthrobacter			253	10 days, 13:00:00		0.09	0.27	0.72	0.72
						agilis	100 - 100	138	5 days, 18:00:00	63.04 : 36.96	0.05	0.15	0.39	0.39
						russicus	99.42 - 100	115	4 days, 19:00:00	66.09 : 33.91	0.04	0.12	0.33	0.33
					Kocuria			299	12 days, 11:00:00		0.1	0.32	0.85	0.85
						(slash calls)		42	1 day, 18:00:00		0.01	0.05	0.12	0.12
						palustris	99.22 - 100	257	10 days, 17:00:00	61.87 : 38.13	0.09	0.28	0.73	0.73
					Micrococcus			67	2 days, 19:00:00		0.02	0.07	0.19	0.19
						(slash calls)		67	2 days, 19:00:00		0.02	0.07	0.19	0.19
					Rothia			46	1 day, 10:12:00		0.02	0.05	0.13	0.13
						(slash calls)		19	19:00:00		0.01	0.02	0.05	0.05
						dentocariosa	100 - 100	15	15:00:00	4 days, 4:00:00	0.01	0.02	0.04	0.04
						mucilaginosa	100 - 100	12	00:12:00	4 days, 4:00:00	0	0.01	0.03	0.03
				Nocardioidaceae				34	00:34:00		0.01	0.04	0.1	0.1
					Kribbella			34	00:34:00		0.01	0.04	0.1	0.1
						(genus level ID only)		34	00:34:00		0.01	0.04	0.1	0.1
				Propionibacteriaceae				4584	4280 : 304		1.57	4.95	13	13
					(family level ID only)			13	00:13:00		0	0.01	0.04	0.04
					Propionibacterium			4571	4280 : 291		1.57	4.94	12.97	12.97
						(genus level ID only)		11	00:11:00		0	0.01	0.03	0.03
						(slash calls)		817	33 days, 2:23:00		0.28	0.88	2.32	2.32
						acnes	99.11 - 100	3743	3486 : 257	66.39 : 33.61	1.28	4.04	10.62	10.62
				Williamsiaceae				33	1 day, 9:00:00		0.01	0.04	0.09	0.09
					(slash calls)			33	1 day, 9:00:00		0.01	0.04	0.09	0.09
	Bacteroidetes							11651	2121 : 9530		4	12.59	33.05	33.05
		Bacteroidia						11292	1816 : 9476		3.87	12.2	32.03	32.03
			Bacteroidales					11292	1816 : 9476		3.87	12.2	32.03	32.03
				Porphyromonadaceae				9380	6.51389		3.22	10.13	26.61	26.61
					(family level ID only)			2077	1.44236		0.71	2.24	5.89	5.89
					Porphyromonas			7303	5.07153		2.5	7.89	20.71	20.71
						(genus level ID only)		7303	5.07153		2.5	7.89	20.71	20.71
				Prevotellaceae				1912	1816 : 96		0.66	2.07	5.42	5.42
					Prevotella			1912	1816 : 96		0.66	2.07	5.42	5.42
						bivia	99.59 - 99.59	82	3 days, 10:00:00	62.2 : 37.8	0.03	0.09	0.23	0.23
						buccae	100 - 100	10	10:00:00	4 days, 4:00:00	0	0.01	0.03	0.03
						intermedia	99.42 - 100	48	00:48:00	31.25 : 68.75	0.02	0.05	0.14	0.14
						pallens	99.19 - 100	1755	71 days, 3:48:00	60.46 : 39.54	0.6	1.9	4.98	4.98
						pleuritidis	100 - 100	17	17:00:00	0.0694444	0.01	0.02	0.05	0.05
		Flavobacteriia						349	12 days, 17:44:00		0.12	0.38	0.99	0.99
			Flavobacteriales					349	12 days, 17:44:00		0.12	0.38	0.99	0.99
				Cryomorphaceae				44	00:44:00		0.02	0.05	0.12	0.12
					(family level ID only)			44	00:44:00		0.02	0.05	0.12	0.12
				Flavobacteriaceae				305	12 days, 17:00:00		0.1	0.33	0.87	0.87
					(slash calls)			11	11:00:00		0	0.01	0.03	0.03
					Chryseobacterium			86	3 days, 14:00:00		0.03	0.09	0.24	0.24
						hispanicum	99.59 - 99.59	11	11:00:00	4 days, 4:00:00	0	0.01	0.03	0.03
						yonginense	99.6 - 100	75	3 days, 3:00:00	49.33 : 50.67	0.03	0.08	0.21	0.21
					Cloacibacterium			158	6 days, 14:00:00		0.05	0.17	0.45	0.45
						(slash calls)		158	6 days, 14:00:00		0.05	0.17	0.45	0.45
					Epilithonimonas			50	2 days, 2:00:00		0.02	0.05	0.14	0.14
						lactis	100 - 100	50	2 days, 2:00:00	2 days, 4:48:00	0.02	0.05	0.14	0.14
		Sphingobacteriia						10	00:10:00		0	0.01	0.03	0.03
			Sphingobacteriales					10	00:10:00		0	0.01	0.03	0.03
				Chitinophagaceae				10	00:10:00		0	0.01	0.03	0.03
					Sediminibacterium			10	00:10:00		0	0.01	0.03	0.03
						(genus level ID only)		10	00:10:00		0	0.01	0.03	0.03
	Deinococcus-Thermus							75	1 day, 12:39:00		0.03	0.08	0.21	0.21
		Deinococci						75	1 day, 12:39:00		0.03	0.08	0.21	0.21
			Deinococcales					39	00:39:00		0.01	0.04	0.11	0.11
				Deinococcaceae				39	00:39:00		0.01	0.04	0.11	0.11
					(family level ID only)			39	00:39:00		0.01	0.04	0.11	0.11
			Thermales					36	1 day, 12:00:00		0.01	0.04	0.1	0.1
				Thermaceae				36	1 day, 12:00:00		0.01	0.04	0.1	0.1
					Meiothermus			36	1 day, 12:00:00		0.01	0.04	0.1	0.1
						silvanus	100 - 100	36	1 day, 12:00:00	44.44 : 55.56	0.01	0.04	0.1	0.1
	Firmicutes							3999	2651 : 1348		1.37	4.32	11.34	11.34
		Bacilli						2799	2258 : 541		0.96	3.02	7.94	7.94
			Bacillales					2433	1932 : 501		0.83	2.63	6.9	6.9
				Bacillaceae				1692	1270 : 422		0.58	1.83	4.8	4.8
					(family level ID only)			189	65 : 124		0.06	0.2	0.54	0.54
					(slash calls)			69	0.0479167		0.02	0.07	0.2	0.2
					Anoxybacillus			73	3 days, 1:00:00		0.03	0.08	0.21	0.21
						(slash calls)		46	1 day, 22:00:00		0.02	0.05	0.13	0.13
						flavithermus	99.56 - 99.56	27	1 day, 3:00:00	44.44 : 55.56	0.01	0.03	0.08	0.08
					Bacillus			93	3 days, 21:00:00		0.03	0.1	0.26	0.26
						decisifrondis	99.61 - 100	93	3 days, 21:00:00	63.44 : 36.56	0.03	0.1	0.26	0.26
					Geobacillus			1268	1039 : 229		0.43	1.37	3.6	3.6
						(genus level ID only)		229	0.159028		0.08	0.25	0.65	0.65
						(slash calls)		590	24 days, 14:00:00		0.2	0.64	1.67	1.67
						stearothermophilus	99.19 - 100	406	16 days, 22:00:00	66.01 : 33.99	0.14	0.44	1.15	1.15
						thermocatenulatus	99.21 - 99.61	43	1 day, 19:00:00	76.74 : 23.26	0.01	0.05	0.12	0.12
				Planococcaceae				79	0.0548611		0.03	0.09	0.22	0.22
					(family level ID only)			79	0.0548611		0.03	0.09	0.22	0.22
				Staphylococcaceae				662	27 days, 14:00:00		0.23	0.72	1.88	1.88
					Staphylococcus			662	27 days, 14:00:00		0.23	0.72	1.88	1.88
						(slash calls)		577	24 days, 1:00:00		0.2	0.62	1.64	1.64
						cohnii	100 - 100	75	3 days, 3:00:00	57.33 : 42.67	0.03	0.08	0.21	0.21
						kloosii	100 - 100	10	10:00:00	0.0694444	0	0.01	0.03	0.03
			Lactobacillales					366	13 days, 14:40:00		0.13	0.4	1.04	1.04
				Aerococcaceae				55	2 days, 7:00:00		0.02	0.06	0.16	0.16
					Aerococcus			55	2 days, 7:00:00		0.02	0.06	0.16	0.16
						urinaeequi	100 - 100	55	2 days, 7:00:00	61.82 : 38.18	0.02	0.06	0.16	0.16
				Enterococcaceae				143	5 days, 8:15:00		0.05	0.15	0.41	0.41
					Enterococcus			143	5 days, 8:15:00		0.05	0.15	0.41	0.41
						(genus level ID only)		15	00:15:00		0.01	0.02	0.04	0.04
						cecorum	99.61 - 100	128	5 days, 8:00:00	45.31 : 54.69	0.04	0.14	0.36	0.36
				Lactobacillaceae				13	13:00:00		0	0.01	0.04	0.04
					Lactobacillus			13	13:00:00		0	0.01	0.04	0.04
						sakei	100 - 100	13	13:00:00	4 days, 4:00:00	0	0.01	0.04	0.04
				Streptococcaceae				155	5 days, 10:25:00		0.05	0.17	0.44	0.44
					Streptococcus			155	5 days, 10:25:00		0.05	0.17	0.44	0.44
						(slash calls)		62	2 days, 14:00:00		0.02	0.07	0.18	0.18
						mitis	99.11 - 99.11	10	10:00:00	0.0694444	0	0.01	0.03	0.03
						peroris	100 - 100	58	2 days, 10:00:00	51.72 : 48.28	0.02	0.06	0.16	0.16
						vestibularis	99.63 - 99.63	25	00:25:00	0.0694444	0.01	0.03	0.07	0.07
		Clostridia						1200	393 : 807		0.41	1.3	3.4	3.4
			Clostridiales					1200	393 : 807		0.41	1.3	3.4	3.4
				Clostridiales Family XI. Incertae Sedis				28	1 day, 4:00:00		0.01	0.03	0.08	0.08
					Parvimonas			28	1 day, 4:00:00		0.01	0.03	0.08	0.08
						micra	100 - 100	28	1 day, 4:00:00	46.43 : 53.57	0.01	0.03	0.08	0.08
				Lachnospiraceae				114	0.0791667		0.04	0.12	0.32	0.32
					(slash calls)			43	00:43:00		0.01	0.05	0.12	0.12
					Oribacterium			71	0.0493056		0.02	0.08	0.2	0.2
						sp.	99.59 - 100	71	0.0493056	59.15 : 40.85	0.02	0.08	0.2	0.2
				Peptoniphilaceae				693	0.48125		0.24	0.75	1.97	1.97
					(slash calls)			61	0.0423611		0.02	0.07	0.17	0.17
					Anaerococcus			516	0.358333		0.18	0.56	1.46	1.46
						(genus level ID only)		516	0.358333		0.18	0.56	1.46	1.46
					Finegoldia			116	0.0805556		0.04	0.13	0.33	0.33
						(genus level ID only)		116	0.0805556		0.04	0.13	0.33	0.33
				Peptostreptococcaceae				365	15 days, 5:00:00		0.13	0.39	1.04	1.04
					Filifactor			267	11 days, 3:00:00		0.09	0.29	0.76	0.76
						alocis	99.61 - 100	267	11 days, 3:00:00	48.69 : 51.31	0.09	0.29	0.76	0.76
					Peptostreptococcus			98	4 days, 2:00:00		0.03	0.11	0.28	0.28
						anaerobius	100 - 100	67	2 days, 19:00:00	58.21 : 41.79	0.02	0.07	0.19	0.19
						stomatis	100 - 100	31	1 day, 7:00:00	61.29 : 38.71	0.01	0.03	0.09	0.09
	Fusobacteria							98	4 days, 2:00:00		0.03	0.11	0.28	0.28
		Fusobacteriia						98	4 days, 2:00:00		0.03	0.11	0.28	0.28
			Fusobacteriales					98	4 days, 2:00:00		0.03	0.11	0.28	0.28
				Leptotrichiaceae				98	4 days, 2:00:00		0.03	0.11	0.28	0.28
					Leptotrichia			98	4 days, 2:00:00		0.03	0.11	0.28	0.28
						shahii	99.59 - 100	88	3 days, 16:00:00	67.05 : 32.95	0.03	0.1	0.25	0.25
						wadei	99.09 - 99.09	10	10:00:00	0.0694444	0	0.01	0.03	0.03
	Proteobacteria							10964	9079 : 1885		3.76	11.85	31.1	31.1
		Alphaproteobacteria						926	305 : 621		0.32	1	2.63	2.63
			Caulobacterales					35	1 day, 11:00:00		0.01	0.04	0.1	0.1
				Caulobacteraceae				35	1 day, 11:00:00		0.01	0.04	0.1	0.1
					(slash calls)			35	1 day, 11:00:00		0.01	0.04	0.1	0.1
			Rhizobiales					249	8 days, 13:44:00		0.09	0.27	0.71	0.71
				Bradyrhizobiaceae				31	00:31:00		0.01	0.03	0.09	0.09
					Afipia			31	00:31:00		0.01	0.03	0.09	0.09
						genosp.	100 - 100	31	00:31:00	64.52 : 35.48	0.01	0.03	0.09	0.09
				Hyphomicrobiaceae				13	00:13:00		0	0.01	0.04	0.04
					Hyphomicrobium			13	00:13:00		0	0.01	0.04	0.04
						(genus level ID only)		13	00:13:00		0	0.01	0.04	0.04
				Methylobacteriaceae				205	8 days, 13:00:00		0.07	0.22	0.58	0.58
					Methylobacterium			205	8 days, 13:00:00		0.07	0.22	0.58	0.58
						(slash calls)		29	1 day, 5:00:00		0.01	0.03	0.08	0.08
						jeotgali	99.61 - 100	176	7 days, 8:00:00	54.55 : 45.45	0.06	0.19	0.5	0.5
			Sphingomonadales					642	65 : 577		0.22	0.69	1.82	1.82
				Sphingomonadaceae				642	65 : 577		0.22	0.69	1.82	1.82
					(family level ID only)			50	00:50:00		0.02	0.05	0.14	0.14
					(slash calls)			180	27 : 153		0.06	0.19	0.51	0.51
					Sphingomonas			412	38 : 374		0.14	0.45	1.17	1.17
						(genus level ID only)		374	0.259722		0.13	0.4	1.06	1.06
						(slash calls)		38	1 day, 14:00:00		0.01	0.04	0.11	0.11
		Betaproteobacteria						2846	2105 : 741		0.98	3.07	8.07	8.07
			Burkholderiales					2793	2093 : 700		0.96	3.02	7.92	7.92
				Burkholderiaceae				1035	345 : 690		0.36	1.12	2.94	2.94
					(slash calls)			690	0.479167		0.24	0.75	1.96	1.96
					Cupriavidus			265	11 days, 1:00:00		0.09	0.29	0.75	0.75
						(slash calls)		188	7 days, 20:00:00		0.06	0.2	0.53	0.53
						necator	99.09 - 100	77	3 days, 5:00:00	67.53 : 32.47	0.03	0.08	0.22	0.22
					Ralstonia			80	3 days, 8:00:00		0.03	0.09	0.23	0.23
						(slash calls)		16	16:00:00		0.01	0.02	0.05	0.05
						insidiosa	99.44 - 100	64	2 days, 16:00:00	25 : 75	0.02	0.07	0.18	0.18
				Comamonadaceae				1758	72 days, 20:10:00		0.6	1.9	4.99	4.99
					(slash calls)			106	4 days, 0:10:00		0.04	0.11	0.3	0.3
					Pelomonas			1652	68 days, 20:00:00		0.57	1.78	4.69	4.69
						(slash calls)		1473	61 days, 9:00:00		0.51	1.59	4.18	4.18
						aquatica	99.59 - 100	155	6 days, 11:00:00	56.13 : 43.87	0.05	0.17	0.44	0.44
						puraquae	100 - 100	24	1 day, 0:00:00	41.67 : 58.33	0.01	0.03	0.07	0.07
			Neisseriales					53	12:41:00		0.02	0.06	0.15	0.15
				Neisseriaceae				53	12:41:00		0.02	0.06	0.15	0.15
					(family level ID only)			41	00:41:00		0.01	0.04	0.12	0.12
					(slash calls)			12	12:00:00		0	0.01	0.03	0.03
		Epsilonproteobacteria						57	2 days, 9:00:00		0.02	0.06	0.16	0.16
			Nautiliales					57	2 days, 9:00:00		0.02	0.06	0.16	0.16
				Nautiliaceae				57	2 days, 9:00:00		0.02	0.06	0.16	0.16
					(family level ID only)			57	2 days, 9:00:00		0.02	0.06	0.16	0.16
		Gammaproteobacteria						7135	6612 : 523		2.45	7.71	20.24	20.24
			Chromatiales					15	15:00:00		0.01	0.02	0.04	0.04
				Chromatiaceae				15	15:00:00		0.01	0.02	0.04	0.04
					(slash calls)			15	15:00:00		0.01	0.02	0.04	0.04
			Enterobacteriales					1394	58 days, 2:00:00		0.48	1.51	3.95	3.95
				Enterobacteriaceae				1394	58 days, 2:00:00		0.48	1.51	3.95	3.95
					(slash calls)			1333	55 days, 13:00:00		0.46	1.44	3.78	3.78
					Plesiomonas			15	15:00:00		0.01	0.02	0.04	0.04
						shigelloides	100 - 100	15	15:00:00	4 days, 4:00:00	0.01	0.02	0.04	0.04
					Raoultella			35	1 day, 11:00:00		0.01	0.04	0.1	0.1
						terrigena	100 - 100	35	1 day, 11:00:00	62.86 : 37.14	0.01	0.04	0.1	0.1
					Xenorhabdus			11	11:00:00		0	0.01	0.03	0.03
						vietnamensis	100 - 100	11	11:00:00	4 days, 4:00:00	0	0.01	0.03	0.03
			Pasteurellales					1028	42 days, 0:20:00		0.35	1.11	2.92	2.92
				Pasteurellaceae				1028	42 days, 0:20:00		0.35	1.11	2.92	2.92
					(slash calls)			20	00:20:00		0.01	0.02	0.06	0.06
					Haemophilus			138	5 days, 18:00:00		0.05	0.15	0.39	0.39
						parainfluenzae	99.27 - 100	138	5 days, 18:00:00	50.72 : 49.28	0.05	0.15	0.39	0.39
					Mannheimia			870	36 days, 6:00:00		0.3	0.94	2.47	2.47
						varigena	99.42 - 100	870	36 days, 6:00:00	61.95 : 38.05	0.3	0.94	2.47	2.47
			Pseudomonadales					4665	4195 : 470		1.6	5.04	13.23	13.23
				Moraxellaceae				4462	4043 : 419		1.53	4.82	12.66	12.66
					(slash calls)			950	37 days, 20:42:00		0.33	1.03	2.69	2.69
					Acinetobacter			2825	2448 : 377		0.97	3.05	8.01	8.01
						(genus level ID only)		315	0.21875		0.11	0.34	0.89	0.89
						(slash calls)		2284	93 days, 4:48:00		0.78	2.47	6.48	6.48
						johnsonii	99.08 - 100	226	8 days, 20:14:00	53.54 : 46.46	0.08	0.24	0.64	0.64
					Enhydrobacter			383	15 days, 23:00:00		0.13	0.41	1.09	1.09
						aerosaccus	100 - 100	383	15 days, 23:00:00	60.31 : 39.69	0.13	0.41	1.09	1.09
					Moraxella			304	12 days, 16:00:00		0.1	0.33	0.86	0.86
						osloensis	99.41 - 100	304	12 days, 16:00:00	62.17 : 37.83	0.1	0.33	0.86	0.86
				Pseudomonadaceae				203	6 days, 8:51:00		0.07	0.22	0.58	0.58
					(family level ID only)			51	00:51:00		0.02	0.06	0.14	0.14
					Pseudomonas			152	6 days, 8:00:00		0.05	0.16	0.43	0.43
						(slash calls)		53	2 days, 5:00:00		0.02	0.06	0.15	0.15
						graminis	100 - 100	12	12:00:00	0.0694444	0	0.01	0.03	0.03
						pseudoalcaligenes	100 - 100	87	3 days, 15:00:00	48.28 : 51.72	0.03	0.09	0.25	0.25
			Thiotrichales					33	00:33:00		0.01	0.04	0.09	0.09
				Thiotrichaceae				33	00:33:00		0.01	0.04	0.09	0.09
					(family level ID only)			33	00:33:00		0.01	0.04	0.09	0.09
	Spirochaetes							217	143 : 74		0.07	0.23	0.62	0.62
		Spirochaetia						217	143 : 74		0.07	0.23	0.62	0.62
			Spirochaetales					217	143 : 74		0.07	0.23	0.62	0.62
				Spirochaetaceae				217	143 : 74		0.07	0.23	0.62	0.62
					Treponema			217	143 : 74		0.07	0.23	0.62	0.62
						(slash calls)		58	00:58:00		0.02	0.06	0.16	0.16
						denticola	100 - 100	26	1 day, 2:00:00	42.31 : 57.69	0.01	0.03	0.07	0.07
						medium	99.22 - 99.22	117	4 days, 21:00:00	56.41 : 43.59	0.04	0.13	0.33	0.33
						vincentii	100 - 100	16	00:16:00	4 days, 4:00:00	0.01	0.02	0.05	0.05
