# Supplementary material for: Lung microbiome on admission in critically ill patients with acute bacterial and viral pneumonia
Source: Sci Rep. 2023 Oct 18;13:17724. doi: 10.1038/s41598-023-45007-4 (PMC10584954; doi:10.1038/s41598-023-45007-4)
Supplement: Supplementary file 4 — Supplementary Table S4. [file 41598_2023_45007_MOESM4_ESM.xlsx]

## Sheet: Phylum
Supplementary Table S4. Lung microbiome t the phylum and genus levels and number of different genus found in adult patients admitted to the ICU with Rhinovirus or Respiratory syncytial Virus (RSV) virus severe pneumonia. Original microbiome data of each sample is shown in separate sheets.
Phylum	Rhinovirus-1		Rhinovirus-2		Rhinovirus-3		RSV
	Reads counta	%b	Reads counta	%b	Reads counta	%b	Reads counta	%b	%c
Actinobacteria	5725	0.0776387	3162	0.146586	114	0.00486951	4002	0.150655	0.0949372
Bacteroidetes	2620	0.0355307	623	0.0288814			599	0.0225493	0.0217404
Chloroflexi									0
Cyanobacteria	33	0.000447524	2968	0.137592					0.0345099
Firmicutes	43484	0.589702	3505	0.162487	1703	0.0727436	1895	0.0713371	0.224067
Fusobacteria	53	0.000718751	67	0.00310602			219	0.00824424	0.00301725
Proteobacteria	21665	0.293807	11246	0.521348	21594	0.922387	19849	0.747214	0.621189
Spirochaetes	159	0.00215625							0.000539063
Synergistetes									0
Verrucomicrobia									0
Total	73739	1	21571	1	23411	1	26564	1	1
a. Number of reads
b. Percentage of reads
c. Average of percentages

## Sheet: Genus
	Rhinovirus-1		Rhinovirus-2		Rhinovirus-3		RSV		Average
Total Genus in sample	n=46		n=43		n=6		n=21		n=29
Genus	Reads counta	%b	Reads counta	%b	Reads counta	%b	Reads counta	%b	%c
Acinetobacter			877	0.0406564					0.0101641
Actinomyces			213	0.00987437					0.00246859
Afipia							324	0.012197	0.00304924
Anaerococcus							261	0.00982533	0.00245633
Bacillus			174	0.00806639					0.0020166
Corynebacterium			435	0.020166					0.00504149
Enhydrobacter			568	0.0263316					0.00658291
Enterococcus			1369	0.0634648					0.0158662
Erwinia			467	0.0216494					0.00541236
Fusobacterium							219	0.00824424	0.00206106
Gallibacterium					1069	0.0456623			0.0114156
Haemophilus	1221	0.0165584			15319	0.654351	11047	0.415864	0.271693
Lactobacillus							347	0.0130628	0.0032657
Microbacterium	909	0.0123273	432	0.0200269			3793	0.142787	0.0437853
Micrococcus			300	0.0139076					0.00347689
Moraxella					476	0.0203323			0.00508308
Neisseria	13915	0.188706							0.0471765
Pantoea			1066	0.0494182					0.0123546
Pelomonas							831	0.0312829	0.00782073
Prevotella	1845	0.0250207	149	0.00690742					0.00798203
Propionibacterium			1561	0.0723657					0.0180914
Pseudomonas			1670	0.0774188					0.0193547
Psychrobacter			163	0.00755644					0.00188911
Pusillimonas			188	0.0087154					0.00217885
Rothia	4056	0.0550048							0.0137512
Sphingomonas							379	0.0142674	0.00356686
Staphylococcus			182	0.00843725					0.00210931
Streptococcus	41802	0.566891	163	0.00755644	1625	0.0694118	1146	0.0431411	0.17175
Wautersiella			117	0.00542395					0.00135599
Other genera	4306	0.0583952	956	0.0443188	192	0.00820127	961	0.0361768	0.036773
Unassigned	5685	0.0770962	10521	0.487738	4730	0.202042	7256	0.273152	0.260007
Total	73739	1	21571	1	23411	1	26564	1	1
a. Number of reads
b. Percentage of reads
c. Average of percentages

## Sheet: Rhino-1
Other virus
Rhinovirus-1
Primer	Phylum	Class	Order	Family	Genus	Species	% ID	Count	DB counters	F:R %	% of total reads	% of valid reads	% of mapped reads	% of mapped reads per primer
(consensus)								73739	65463 : 8276		22.9	45.95	100	100
	Actinobacteria							5725	4127 : 1598		1.78	3.57	7.76	7.76
		Actinobacteria						5725	4127 : 1598		1.78	3.57	7.76	7.76
			Actinomycetales					5725	4127 : 1598		1.78	3.57	7.76	7.76
				Actinomycetaceae				95	3 days, 23:00:00		0.03	0.06	0.13	0.13
					Actinomyces			95	3 days, 23:00:00		0.03	0.06	0.13	0.13
						odontolyticus	99.55 - 100	95	3 days, 23:00:00	65.26 : 34.74	0.03	0.06	0.13	0.13
				Corynebacteriaceae				284	11 days, 10:10:00		0.09	0.18	0.39	0.39
					(family level ID only)			10	00:10:00		0	0.01	0.01	0.01
					Corynebacterium			274	11 days, 10:00:00		0.09	0.17	0.37	0.37
						(slash calls)		106	4 days, 10:00:00		0.03	0.07	0.14	0.14
						kroppenstedtii	99.21 - 99.55	25	1 day, 1:00:00	4 days, 4:00:00	0.01	0.02	0.03	0.03
						tuberculostearicum	99.54 - 100	143	5 days, 23:00:00	69.93 : 30.07	0.04	0.09	0.19	0.19
				Kineosporiaceae				11	00:11:00		0	0.01	0.01	0.01
					(family level ID only)			11	00:11:00		0	0.01	0.01	0.01
				Microbacteriaceae				1002	893 : 109		0.31	0.62	1.36	1.36
					(family level ID only)			51	00:51:00		0.02	0.03	0.07	0.07
					(slash calls)			22	00:22:00		0.01	0.01	0.03	0.03
					Cryobacterium			20	20:00:00		0.01	0.01	0.03	0.03
						arcticum	99.61 - 99.61	20	20:00:00	2 days, 2:50:00	0.01	0.01	0.03	0.03
					Microbacterium			909	36 days, 9:36:00		0.28	0.57	1.23	1.23
						(genus level ID only)		36	00:36:00		0.01	0.02	0.05	0.05
						(slash calls)		266	11 days, 2:00:00		0.08	0.17	0.36	0.36
						ginsengisoli	99.37 - 100	607	25 days, 7:00:00	57.17 : 42.83	0.19	0.38	0.82	0.82
				Micrococcaceae				4304	2836 : 1468		1.34	2.68	5.84	5.84
					(family level ID only)			219	0.152083		0.07	0.14	0.3	0.3
					Arthrobacter			29	1 day, 5:00:00		0.01	0.02	0.04	0.04
						russicus	99.42 - 99.42	29	1 day, 5:00:00	55.17 : 44.83	0.01	0.02	0.04	0.04
					Rothia			4056	2807 : 1249		1.26	2.53	5.5	5.5
						(genus level ID only)		35	00:35:00		0.01	0.02	0.05	0.05
						(slash calls)		12	12:00:00		0	0.01	0.02	0.02
						dentocariosa	100 - 100	48	2 days, 0:00:00	64.58 : 35.42	0.01	0.03	0.07	0.07
						mucilaginosa	99.11 - 100	3961	2747 : 1214	42.62 : 57.38	1.23	2.47	5.37	5.37
				Propionibacteriaceae				29	1 day, 5:00:00		0.01	0.02	0.04	0.04
					Propionibacterium			29	1 day, 5:00:00		0.01	0.02	0.04	0.04
						acnes	100 - 100	29	1 day, 5:00:00	0.0694444	0.01	0.02	0.04	0.04
	Bacteroidetes							2620	1919 : 701		0.81	1.63	3.55	3.55
		Bacteroidia						2389	1785 : 604		0.74	1.49	3.24	3.24
			Bacteroidales					2389	1785 : 604		0.74	1.49	3.24	3.24
				Bacteroidaceae				59	00:59:00		0.02	0.04	0.08	0.08
					(family level ID only)			59	00:59:00		0.02	0.04	0.08	0.08
				Porphyromonadaceae				130	4 days, 2:32:00		0.04	0.08	0.18	0.18
					Porphyromonas			98	4 days, 2:00:00		0.03	0.06	0.13	0.13
						endodontalis	100 - 100	98	4 days, 2:00:00	58.16 : 41.84	0.03	0.06	0.13	0.13
					Tannerella			32	00:32:00		0.01	0.02	0.04	0.04
						sp.	99.19 - 99.19	32	00:32:00	4 days, 4:00:00	0.01	0.02	0.04	0.04
				Prevotellaceae				2200	1687 : 513		0.68	1.37	2.98	2.98
					(family level ID only)			332	0.230556		0.1	0.21	0.45	0.45
					Alloprevotella			23	23:00:00		0.01	0.01	0.03	0.03
						tannerae	100 - 100	23	23:00:00	56.52 : 43.48	0.01	0.01	0.03	0.03
					Prevotella			1845	1664 : 181		0.57	1.15	2.5	2.5
						(genus level ID only)		11	00:11:00		0	0.01	0.01	0.01
						(slash calls)		978	40 days, 8:10:00		0.3	0.61	1.33	1.33
						denticola	99.11 - 99.11	11	11:00:00	0.0694444	0	0.01	0.01	0.01
						genomosp.	100 - 100	25	00:25:00	2 days, 12:40:00	0.01	0.02	0.03	0.03
						histicola	99.11 - 100	152	6 days, 8:00:00	74.34 : 25.66	0.05	0.09	0.21	0.21
						intermedia	99.55 - 99.55	12	12:00:00	4 days, 4:00:00	0	0.01	0.02	0.02
						melaninogenica	99.55 - 100	329	194 : 135	51.67 : 48.33	0.1	0.21	0.45	0.45
						salivae	99.55 - 100	38	1 day, 14:00:00	73.68 : 26.32	0.01	0.02	0.05	0.05
						scopos	99.55 - 100	126	5 days, 6:00:00	81.75 : 18.25	0.04	0.08	0.17	0.17
						veroralis	99.18 - 100	163	6 days, 19:00:00	69.33 : 30.67	0.05	0.1	0.22	0.22
		Flavobacteriia						134	5 days, 14:00:00		0.04	0.08	0.18	0.18
			Flavobacteriales					134	5 days, 14:00:00		0.04	0.08	0.18	0.18
				Flavobacteriaceae				134	5 days, 14:00:00		0.04	0.08	0.18	0.18
					Capnocytophaga			23	23:00:00		0.01	0.01	0.03	0.03
						leadbetteri	99.55 - 99.55	23	23:00:00	47.83 : 52.17	0.01	0.01	0.03	0.03
					Chryseobacterium			94	3 days, 22:00:00		0.03	0.06	0.13	0.13
						hominis	100 - 100	94	3 days, 22:00:00	76.6 : 23.4	0.03	0.06	0.13	0.13
					Cloacibacterium			17	17:00:00		0.01	0.01	0.02	0.02
						(slash calls)		17	17:00:00		0.01	0.01	0.02	0.02
		Sphingobacteriia						97	0.0673611		0.03	0.06	0.13	0.13
			Sphingobacteriales					97	0.0673611		0.03	0.06	0.13	0.13
				Chitinophagaceae				57	00:57:00		0.02	0.04	0.08	0.08
					(family level ID only)			28	00:28:00		0.01	0.02	0.04	0.04
					Sediminibacterium			29	00:29:00		0.01	0.02	0.04	0.04
						(genus level ID only)		29	00:29:00		0.01	0.02	0.04	0.04
				Sphingobacteriaceae				40	00:40:00		0.01	0.02	0.05	0.05
					(family level ID only)			40	00:40:00		0.01	0.02	0.05	0.05
	Cyanobacteria							33	00:33:00		0.01	0.02	0.04	0.04
		Gloeobacterophycideae						10	00:10:00		0	0.01	0.01	0.01
			Gloeobacterales					10	00:10:00		0	0.01	0.01	0.01
				Gloeobacteraceae				10	00:10:00		0	0.01	0.01	0.01
					(family level ID only)			10	00:10:00		0	0.01	0.01	0.01
		Nostocophycideae						23	00:23:00		0.01	0.01	0.03	0.03
			Nostocales					23	00:23:00		0.01	0.01	0.03	0.03
				Nostocaceae				23	00:23:00		0.01	0.01	0.03	0.03
					(family level ID only)			23	00:23:00		0.01	0.01	0.03	0.03
	Firmicutes							43484	42093 : 1391		13.5	27.1	58.97	58.97
		Bacilli						43259	41891 : 1368		13.43	26.96	58.67	58.67
			Bacillales					602	331 : 271		0.19	0.38	0.82	0.82
				Bacillales incertae sedis				302	12 days, 14:00:00		0.09	0.19	0.41	0.41
					(family level ID only)			15	15:00:00		0	0.01	0.02	0.02
					Gemella			287	11 days, 23:00:00		0.09	0.18	0.39	0.39
						(slash calls)		129	5 days, 9:00:00		0.04	0.08	0.17	0.17
						haemolysans	100 - 100	132	5 days, 12:00:00	42.42 : 57.58	0.04	0.08	0.18	0.18
						morbillorum	100 - 100	16	16:00:00	4 days, 4:00:00	0	0.01	0.02	0.02
						sanguinis	100 - 100	10	10:00:00	4 days, 4:00:00	0	0.01	0.01	0.01
				Paenibacillaceae				106	0.524306		0.03	0.07	0.14	0.14
					(family level ID only)			106	0.524306		0.03	0.07	0.14	0.14
				Planococcaceae				18	18:00:00		0.01	0.01	0.02	0.02
					(slash calls)			18	18:00:00		0.01	0.01	0.02	0.02
				Staphylococcaceae				176	0.122222		0.05	0.11	0.24	0.24
					(family level ID only)			163	0.113194		0.05	0.1	0.22	0.22
					Macrococcus			13	00:13:00		0	0.01	0.02	0.02
						(genus level ID only)		13	00:13:00		0	0.01	0.02	0.02
			Lactobacillales					42657	41560 : 1097		13.25	26.58	57.85	57.85
				Carnobacteriaceae				248	9 days, 19:13:00		0.08	0.15	0.34	0.34
					Granulicatella			248	9 days, 19:13:00		0.08	0.15	0.34	0.34
						(genus level ID only)		13	00:13:00		0	0.01	0.02	0.02
						adiacens	99.44 - 99.44	56	2 days, 8:00:00	3 days, 3:25:00	0.02	0.03	0.08	0.08
						elegans	99.12 - 100	179	7 days, 11:00:00	63.13 : 36.87	0.06	0.11	0.24	0.24
				Enterococcaceae				22	00:22:00		0.01	0.01	0.03	0.03
					(slash calls)			11	00:11:00		0	0.01	0.01	0.01
					Vagococcus			11	00:11:00		0	0.01	0.01	0.01
						(genus level ID only)		11	00:11:00		0	0.01	0.01	0.01
				Lactobacillaceae				358	14 days, 22:00:00		0.11	0.22	0.49	0.49
					(slash calls)			10	10:00:00		0	0.01	0.01	0.01
					Lactobacillus			348	14 days, 12:00:00		0.11	0.22	0.47	0.47
						salivarius	99.56 - 100	348	14 days, 12:00:00	57.76 : 42.24	0.11	0.22	0.47	0.47
				Streptococcaceae				42029	40967 : 1062		13.05	26.19	57	57
					(family level ID only)			207	0.14375		0.06	0.13	0.28	0.28
					(slash calls)			10	00:10:00		0	0.01	0.01	0.01
					Lactococcus			10	10:00:00		0	0.01	0.01	0.01
						lactis	99.44 - 99.44	10	10:00:00	0.0694444	0	0.01	0.01	0.01
					Streptococcus			41802	40957 : 845		12.98	26.05	56.69	56.69
						(genus level ID only)		802	0.556944		0.25	0.5	1.09	1.09
						(slash calls)		34184	34170 : 14		10.62	21.3	46.36	46.36
						australis	99.59 - 100	309	12 days, 21:00:00	66.34 : 33.66	0.1	0.19	0.42	0.42
						caballi	100 - 100	91	3 days, 19:00:00	62.64 : 37.36	0.03	0.06	0.12	0.12
						cristatus	99.61 - 99.61	14	14:00:00	4 days, 4:00:00	0	0.01	0.02	0.02
						mitis	99.11 - 100	158	6 days, 14:00:00	37.34 : 62.66	0.05	0.1	0.21	0.21
						peroris	100 - 100	244	10 days, 4:00:00	52.46 : 47.54	0.08	0.15	0.33	0.33
						pneumoniae	100 - 100	29	00:29:00	4 days, 4:00:00	0.01	0.02	0.04	0.04
						pseudopneumoniae	99.1 - 100	5590	232 days, 22:00:00	44.24 : 55.76	1.74	3.48	7.58	7.58
						salivarius	99.44 - 100	278	11 days, 14:00:00	53.96 : 46.04	0.09	0.17	0.38	0.38
						sanguinis	100 - 100	16	16:00:00	4 days, 4:00:00	0	0.01	0.02	0.02
						sinensis	99.44 - 99.44	87	3 days, 15:00:00	44.83 : 55.17	0.03	0.05	0.12	0.12
		Clostridia						66	1 day, 19:23:00		0.02	0.04	0.09	0.09
			Clostridiales					66	1 day, 19:23:00		0.02	0.04	0.09	0.09
				Eubacteriaceae				29	1 day, 5:00:00		0.01	0.02	0.04	0.04
					Eubacterium			29	1 day, 5:00:00		0.01	0.02	0.04	0.04
						brachy	100 - 100	29	1 day, 5:00:00	55.17 : 44.83	0.01	0.02	0.04	0.04
				Lachnospiraceae				27	14:13:00		0.01	0.02	0.04	0.04
					Blautia			14	14:00:00		0	0.01	0.02	0.02
						wexlerae	100 - 100	14	14:00:00	4 days, 4:00:00	0	0.01	0.02	0.02
					Oribacterium			13	00:13:00		0	0.01	0.02	0.02
						sp.	100 - 100	13	00:13:00	4 days, 4:00:00	0	0.01	0.02	0.02
				Ruminococcaceae				10	00:10:00		0	0.01	0.01	0.01
					(family level ID only)			10	00:10:00		0	0.01	0.01	0.01
		Negativicutes						159	6 days, 15:00:00		0.05	0.1	0.22	0.22
			Selenomonadales					159	6 days, 15:00:00		0.05	0.1	0.22	0.22
				Veillonellaceae				159	6 days, 15:00:00		0.05	0.1	0.22	0.22
					Veillonella			159	6 days, 15:00:00		0.05	0.1	0.22	0.22
						(slash calls)		46	1 day, 22:00:00		0.01	0.03	0.06	0.06
						atypica	99.44 - 100	48	2 days, 0:00:00	22.92 : 77.08	0.01	0.03	0.07	0.07
						rogosae	100 - 100	44	1 day, 20:00:00	68.18 : 31.82	0.01	0.03	0.06	0.06
						tobetsuensis	99.16 - 99.16	21	21:00:00	47.62 : 52.38	0.01	0.01	0.03	0.03
	Fusobacteria							53	13:40:00		0.02	0.03	0.07	0.07
		Fusobacteriia						53	13:40:00		0.02	0.03	0.07	0.07
			Fusobacteriales					53	13:40:00		0.02	0.03	0.07	0.07
				Fusobacteriaceae				13	13:00:00		0	0.01	0.02	0.02
					Fusobacterium			13	13:00:00		0	0.01	0.02	0.02
						(slash calls)		13	13:00:00		0	0.01	0.02	0.02
				Leptotrichiaceae				40	00:40:00		0.01	0.02	0.05	0.05
					Leptotrichia			40	00:40:00		0.01	0.02	0.05	0.05
						(genus level ID only)		40	00:40:00		0.01	0.02	0.05	0.05
	Proteobacteria							21665	17204 : 4461		6.73	13.5	29.38	29.38
		Alphaproteobacteria						317	193 : 124		0.1	0.2	0.43	0.43
			Caulobacterales					76	1 day, 2:50:00		0.02	0.05	0.1	0.1
				Caulobacteraceae				76	1 day, 2:50:00		0.02	0.05	0.1	0.1
					(slash calls)			26	1 day, 2:00:00		0.01	0.02	0.04	0.04
					Phenylobacterium			50	00:50:00		0.02	0.03	0.07	0.07
						(genus level ID only)		50	00:50:00		0.02	0.03	0.07	0.07
			Rhizobiales					44	13:31:00		0.01	0.03	0.06	0.06
				Bradyrhizobiaceae				31	00:31:00		0.01	0.02	0.04	0.04
					Afipia			31	00:31:00		0.01	0.02	0.04	0.04
						genosp.	100 - 100	31	00:31:00	4 days, 4:00:00	0.01	0.02	0.04	0.04
				Methylobacteriaceae				13	13:00:00		0	0.01	0.02	0.02
					Methylobacterium			13	13:00:00		0	0.01	0.02	0.02
						(slash calls)		13	13:00:00		0	0.01	0.02	0.02
			Rhodobacterales					12	12:00:00		0	0.01	0.02	0.02
				Rhodobacteraceae				12	12:00:00		0	0.01	0.02	0.02
					Paracoccus			12	12:00:00		0	0.01	0.02	0.02
						(slash calls)		12	12:00:00		0	0.01	0.02	0.02
			Sphingomonadales					185	5 days, 22:43:00		0.06	0.12	0.25	0.25
				Sphingomonadaceae				185	5 days, 22:43:00		0.06	0.12	0.25	0.25
					(slash calls)			96	4 days, 0:00:00		0.03	0.06	0.13	0.13
					Sphingomonas			89	1 day, 22:43:00		0.03	0.06	0.12	0.12
						(genus level ID only)		43	00:43:00		0.01	0.03	0.06	0.06
						(slash calls)		46	1 day, 22:00:00		0.01	0.03	0.06	0.06
		Betaproteobacteria						16915	13910 : 3005		5.25	10.54	22.94	22.94
			Burkholderiales					834	445 : 389		0.26	0.52	1.13	1.13
				Burkholderiaceae				492	103 : 389		0.15	0.31	0.67	0.67
					(slash calls)			389	0.270139		0.12	0.24	0.53	0.53
					Cupriavidus			48	2 days, 0:00:00		0.01	0.03	0.07	0.07
						(slash calls)		48	2 days, 0:00:00		0.01	0.03	0.07	0.07
					Ralstonia			55	2 days, 7:00:00		0.02	0.03	0.07	0.07
						insidiosa	99.44 - 100	55	2 days, 7:00:00	49.09 : 50.91	0.02	0.03	0.07	0.07
				Comamonadaceae				342	14 days, 6:00:00		0.11	0.21	0.46	0.46
					Pelomonas			342	14 days, 6:00:00		0.11	0.21	0.46	0.46
						(slash calls)		219	9 days, 3:00:00		0.07	0.14	0.3	0.3
						aquatica	100 - 100	42	1 day, 18:00:00	35.71 : 64.29	0.01	0.03	0.06	0.06
						puraquae	99.08 - 100	81	3 days, 9:00:00	62.96 : 37.04	0.03	0.05	0.11	0.11
			Neisseriales					16069	13465 : 2604		4.99	10.01	21.79	21.79
				Neisseriaceae				16069	13465 : 2604		4.99	10.01	21.79	21.79
					(family level ID only)			358	0.248611		0.11	0.22	0.49	0.49
					(slash calls)			1796	74 days, 1:19:00		0.56	1.12	2.44	2.44
					Neisseria			13915	11688 : 2227		4.32	8.67	18.87	18.87
						(genus level ID only)		629	0.436806		0.2	0.39	0.85	0.85
						(slash calls)		6707	6630 : 77		2.08	4.18	9.1	9.1
						animaloris	99.61 - 99.61	38	1 day, 14:00:00	2 days, 2:50:00	0.01	0.02	0.05	0.05
						cinerea	99.08 - 100	167	6 days, 23:00:00	41.92 : 58.08	0.05	0.1	0.23	0.23
						elongata	100 - 100	12	12:00:00	4 days, 4:00:00	0	0.01	0.02	0.02
						flavescens	99.61 - 100	226	9 days, 10:00:00	59.73 : 40.27	0.07	0.14	0.31	0.31
						meningitidis	99.08 - 100	5938	4417 : 1521	57.76 : 42.24	1.84	3.7	8.05	8.05
						oralis	99.08 - 100	95	3 days, 23:00:00	55.79 : 44.21	0.03	0.06	0.13	0.13
						polysaccharea	99.19 - 99.59	103	4 days, 7:00:00	71.84 : 28.16	0.03	0.06	0.14	0.14
			Rhodocyclales					12	00:12:00		0	0.01	0.02	0.02
				Rhodocyclaceae				12	00:12:00		0	0.01	0.02	0.02
					(family level ID only)			12	00:12:00		0	0.01	0.02	0.02
		Epsilonproteobacteria						29	1 day, 5:00:00		0.01	0.02	0.04	0.04
			Campylobacterales					29	1 day, 5:00:00		0.01	0.02	0.04	0.04
				Campylobacteraceae				29	1 day, 5:00:00		0.01	0.02	0.04	0.04
					Campylobacter			29	1 day, 5:00:00		0.01	0.02	0.04	0.04
						(slash calls)		10	10:00:00		0	0.01	0.01	0.01
						showae	99.08 - 99.08	19	19:00:00	4 days, 4:00:00	0.01	0.01	0.03	0.03
		Gammaproteobacteria						4404	3072 : 1332		1.37	2.74	5.97	5.97
			Pasteurellales					3085	2166 : 919		0.96	1.92	4.18	4.18
				Pasteurellaceae				3085	2166 : 919		0.96	1.92	4.18	4.18
					(family level ID only)			99	0.06875		0.03	0.06	0.13	0.13
					(slash calls)			1105	659 : 446		0.34	0.69	1.5	1.5
					Actinobacillus			34	1 day, 10:00:00		0.01	0.02	0.05	0.05
						ureae	99.11 - 99.11	34	1 day, 10:00:00	41.18 : 58.82	0.01	0.02	0.05	0.05
					Aggregatibacter			257	133 : 124		0.08	0.16	0.35	0.35
						aphrophilus	99.21 - 99.61	133	5 days, 13:00:00	48.12 : 51.88	0.04	0.08	0.18	0.18
						segnis	99.54 - 100	124	0.0861111	49.19 : 50.81	0.04	0.08	0.17	0.17
					Haemophilus			1221	971 : 250		0.38	0.76	1.66	1.66
						(genus level ID only)		39	00:39:00		0.01	0.02	0.05	0.05
						(slash calls)		102	0.644444		0.03	0.06	0.14	0.14
						aegyptius	100 - 100	12	12:00:00	4 days, 4:00:00	0	0.01	0.02	0.02
						influenzae	99.54 - 99.54	12	12:00:00	0.0694444	0	0.01	0.02	0.02
						parainfluenzae	99.21 - 100	1056	933 : 123	47.82 : 52.18	0.33	0.66	1.43	1.43
					Mannheimia			369	15 days, 9:00:00		0.11	0.23	0.5	0.5
						varigena	99.42 - 100	369	15 days, 9:00:00	58.27 : 41.73	0.11	0.23	0.5	0.5
			Pseudomonadales					1319	906 : 413		0.41	0.82	1.79	1.79
				Moraxellaceae				1319	906 : 413		0.41	0.82	1.79	1.79
					(slash calls)			407	77 : 330		0.13	0.25	0.55	0.55
					Acinetobacter			328	245 : 83		0.1	0.2	0.44	0.44
						(genus level ID only)		56	00:56:00		0.02	0.03	0.08	0.08
						(slash calls)		141	5 days, 21:00:00		0.04	0.09	0.19	0.19
						lwoffii	100 - 100	104	4 days, 8:00:00	64.42 : 35.58	0.03	0.06	0.14	0.14
						sp.	99.41 - 99.41	27	00:27:00	55.56 : 44.44	0.01	0.02	0.04	0.04
					Enhydrobacter			527	21 days, 23:00:00		0.16	0.33	0.71	0.71
						aerosaccus	99.41 - 100	527	21 days, 23:00:00	57.87 : 42.13	0.16	0.33	0.71	0.71
					Moraxella			57	2 days, 9:00:00		0.02	0.04	0.08	0.08
						osloensis	99.41 - 100	57	2 days, 9:00:00	43.86 : 56.14	0.02	0.04	0.08	0.08
	Spirochaetes							159	4 days, 11:52:00		0.05	0.1	0.22	0.22
		Spirochaetia						159	4 days, 11:52:00		0.05	0.1	0.22	0.22
			Spirochaetales					159	4 days, 11:52:00		0.05	0.1	0.22	0.22
				Spirochaetaceae				159	4 days, 11:52:00		0.05	0.1	0.22	0.22
					(family level ID only)			42	00:42:00		0.01	0.03	0.06	0.06
					Treponema			117	4 days, 11:10:00		0.04	0.07	0.16	0.16
						(genus level ID only)		10	00:10:00		0	0.01	0.01	0.01
						amylovorum	99.11 - 100	107	4 days, 11:00:00	39.25 : 60.75	0.03	0.07	0.15	0.15

## Sheet: Rhino-2
Other virus
Rhinovirus-2
Primer	Phylum	Class	Order	Family	Genus	Species	% ID	Count	DB counters	F:R %	% of total reads	% of valid reads	% of mapped reads	% of mapped reads per primer
(consensus)								21571	13519 : 8052		10.48	32.41	100	100
	Actinobacteria							3162	2583 : 579		1.54	4.75	14.66	14.66
		Actinobacteria						3162	2583 : 579		1.54	4.75	14.66	14.66
			Actinomycetales					3138	2559 : 579		1.52	4.71	14.55	14.55
				Corynebacteriaceae				435	174 : 261		0.21	0.65	2.02	2.02
					Corynebacterium			435	174 : 261		0.21	0.65	2.02	2.02
						(slash calls)		48	2 days, 0:00:00		0.02	0.07	0.22	0.22
						coyleae	100 - 100	15	15:00:00	4 days, 4:00:00	0.01	0.02	0.07	0.07
						pilbarense	100 - 100	11	11:00:00	4 days, 4:00:00	0.01	0.02	0.05	0.05
						sp.	99.56 - 100	261	0.18125	50.57 : 49.43	0.13	0.39	1.21	1.21
						tuberculostearicum	100 - 100	14	14:00:00	4 days, 4:00:00	0.01	0.02	0.06	0.06
						vitaeruminis	99.08 - 99.54	86	3 days, 14:00:00	47.67 : 52.33	0.04	0.13	0.4	0.4
				Dietziaceae				36	00:36:00		0.02	0.05	0.17	0.17
					(family level ID only)			36	00:36:00		0.02	0.05	0.17	0.17
				Intrasporangiaceae				10	10:00:00		0	0.02	0.05	0.05
					Janibacter			10	10:00:00		0	0.02	0.05	0.05
						hoylei	100 - 100	10	10:00:00	4 days, 4:00:00	0	0.02	0.05	0.05
				Microbacteriaceae				724	617 : 107		0.35	1.09	3.36	3.36
					(slash calls)			27	1 day, 3:00:00		0.01	0.04	0.13	0.13
					Agrococcus			213	7 days, 4:41:00		0.1	0.32	0.99	0.99
						(slash calls)		83	3 days, 11:00:00		0.04	0.12	0.38	0.38
						baldri	99.09 - 99.09	59	2 days, 11:00:00	40.68 : 59.32	0.03	0.09	0.27	0.27
						jenensis	100 - 100	30	1 day, 6:00:00	56.67 : 43.33	0.01	0.05	0.14	0.14
						sp.	99.64 - 99.64	41	00:41:00	0.0694444	0.02	0.06	0.19	0.19
					Leifsonia			52	00:52:00		0.03	0.08	0.24	0.24
						(genus level ID only)		52	00:52:00		0.03	0.08	0.24	0.24
					Microbacterium			432	17 days, 10:14:00		0.21	0.65	2	2
						(genus level ID only)		14	00:14:00		0.01	0.02	0.06	0.06
						(slash calls)		244	10 days, 4:00:00		0.12	0.37	1.13	1.13
						ginsengisoli	99.37 - 100	174	7 days, 6:00:00	51.72 : 48.28	0.08	0.26	0.81	0.81
				Micrococcaceae				350	268 : 82		0.17	0.53	1.62	1.62
					(slash calls)			10	10:00:00		0	0.02	0.05	0.05
					Kocuria			40	1 day, 16:00:00		0.02	0.06	0.19	0.19
						(slash calls)		20	20:00:00		0.01	0.03	0.09	0.09
						rhizophila	100 - 100	20	20:00:00	2 days, 2:50:00	0.01	0.03	0.09	0.09
					Micrococcus			300	218 : 82		0.15	0.45	1.39	1.39
						(slash calls)		121	5 days, 1:00:00		0.06	0.18	0.56	0.56
						luteus	99.64 - 99.64	82	0.0569444	0.0694444	0.04	0.12	0.38	0.38
						lylae	100 - 100	78	3 days, 6:00:00	43.59 : 56.41	0.04	0.12	0.36	0.36
						terreus	100 - 100	19	19:00:00	4 days, 4:00:00	0.01	0.03	0.09	0.09
				Nocardiaceae				12	12:00:00		0.01	0.02	0.06	0.06
					Rhodococcus			12	12:00:00		0.01	0.02	0.06	0.06
						(slash calls)		12	12:00:00		0.01	0.02	0.06	0.06
				Nocardioidaceae				10	00:10:00		0	0.02	0.05	0.05
					Nocardioides			10	00:10:00		0	0.02	0.05	0.05
						(genus level ID only)		10	00:10:00		0	0.02	0.05	0.05
				Propionibacteriaceae				1561	1478 : 83		0.76	2.35	7.24	7.24
					Propionibacterium			1561	1478 : 83		0.76	2.35	7.24	7.24
						acnes	99.22 - 100	1561	1478 : 83	76.04 : 23.96	0.76	2.35	7.24	7.24
			Bifidobacteriales					24	1 day, 0:00:00		0.01	0.04	0.11	0.11
				Bifidobacteriaceae				24	1 day, 0:00:00		0.01	0.04	0.11	0.11
					Bifidobacterium			24	1 day, 0:00:00		0.01	0.04	0.11	0.11
						(slash calls)		13	13:00:00		0.01	0.02	0.06	0.06
						callitrichos	99.59 - 99.59	11	11:00:00	4 days, 4:00:00	0.01	0.02	0.05	0.05
	Bacteroidetes							623	390 : 233		0.3	0.94	2.89	2.89
		Bacteroidia						301	160 : 141		0.15	0.45	1.4	1.4
			Bacteroidales					301	160 : 141		0.15	0.45	1.4	1.4
				Porphyromonadaceae				11	11:00:00		0.01	0.02	0.05	0.05
					Tannerella			11	11:00:00		0.01	0.02	0.05	0.05
						forsythia	99.55 - 99.55	11	11:00:00	0.0694444	0.01	0.02	0.05	0.05
				Prevotellaceae				149	6 days, 5:00:00		0.07	0.22	0.69	0.69
					Prevotella			149	6 days, 5:00:00		0.07	0.22	0.69	0.69
						(slash calls)		149	6 days, 5:00:00		0.07	0.22	0.69	0.69
				[Paraprevotellaceae]				141	0.0979167		0.07	0.21	0.65	0.65
					(slash calls)			141	0.0979167		0.07	0.21	0.65	0.65
		Cytophagia						19	00:19:00		0.01	0.03	0.09	0.09
			Cytophagales					19	00:19:00		0.01	0.03	0.09	0.09
				Cytophagaceae				19	00:19:00		0.01	0.03	0.09	0.09
					(family level ID only)			19	00:19:00		0.01	0.03	0.09	0.09
		Flavobacteriia						303	230 : 73		0.15	0.46	1.4	1.4
			Flavobacteriales					303	230 : 73		0.15	0.46	1.4	1.4
				Flavobacteriaceae				303	230 : 73		0.15	0.46	1.4	1.4
					(slash calls)			52	00:52:00		0.03	0.08	0.24	0.24
					Chryseobacterium			21	00:21:00		0.01	0.03	0.1	0.1
						sp.	99.09 - 99.55	21	00:21:00	47.62 : 52.38	0.01	0.03	0.1	0.1
					Cloacibacterium			96	4 days, 0:00:00		0.05	0.14	0.45	0.45
						(slash calls)		96	4 days, 0:00:00		0.05	0.14	0.45	0.45
					Flavobacterium			17	17:00:00		0.01	0.03	0.08	0.08
						sasangense	99.09 - 99.09	17	17:00:00	4 days, 4:00:00	0.01	0.03	0.08	0.08
					Wautersiella			117	4 days, 21:00:00		0.06	0.18	0.54	0.54
						falsenii	99.55 - 100	117	4 days, 21:00:00	53.85 : 46.15	0.06	0.18	0.54	0.54
	Cyanobacteria							2968	2.06111		1.44	4.46	13.76	13.76
		Nostocophycideae						1355	0.940972		0.66	2.04	6.28	6.28
			Nostocales					1355	0.940972		0.66	2.04	6.28	6.28
				Nostocaceae				1355	0.940972		0.66	2.04	6.28	6.28
					(family level ID only)			1355	0.940972		0.66	2.04	6.28	6.28
		Oscillatoriophycideae						1613	1.12014		0.78	2.42	7.48	7.48
			Oscillatoriales					1613	1.12014		0.78	2.42	7.48	7.48
				Phormidiaceae				1613	1.12014		0.78	2.42	7.48	7.48
					(family level ID only)			1613	1.12014		0.78	2.42	7.48	7.48
	Firmicutes							3505	1935 : 1570		1.7	5.27	16.25	16.25
		Bacilli						3481	1935 : 1546		1.69	5.23	16.14	16.14
			Bacillales					1669	366 : 1303		0.81	2.51	7.74	7.74
				Bacillaceae				1487	184 : 1303		0.72	2.23	6.89	6.89
					(family level ID only)			1292	0.897222		0.63	1.94	5.99	5.99
					(slash calls)			11	00:11:00		0.01	0.02	0.05	0.05
					Bacillus			174	7 days, 6:00:00		0.08	0.26	0.81	0.81
						(slash calls)		51	2 days, 3:00:00		0.02	0.08	0.24	0.24
						coagulans	100 - 100	26	1 day, 2:00:00	61.54 : 38.46	0.01	0.04	0.12	0.12
						decisifrondis	99.61 - 100	97	4 days, 1:00:00	88.66 : 11.34	0.05	0.15	0.45	0.45
					Psychrobacillus			10	10:00:00		0	0.02	0.05	0.05
						insolitus	100 - 100	10	10:00:00	4 days, 4:00:00	0	0.02	0.05	0.05
				Staphylococcaceae				182	7 days, 14:00:00		0.09	0.27	0.84	0.84
					Staphylococcus			182	7 days, 14:00:00		0.09	0.27	0.84	0.84
						(slash calls)		182	7 days, 14:00:00		0.09	0.27	0.84	0.84
			Lactobacillales					1812	1569 : 243		0.88	2.72	8.4	8.4
				Aerococcaceae				64	2 days, 16:00:00		0.03	0.1	0.3	0.3
					Aerococcus			64	2 days, 16:00:00		0.03	0.1	0.3	0.3
						urinaeequi	99.61 - 100	64	2 days, 16:00:00	46.88 : 53.12	0.03	0.1	0.3	0.3
				Enterococcaceae				1585	1342 : 243		0.77	2.38	7.35	7.35
					(family level ID only)			216	0.15		0.1	0.32	1	1
					Enterococcus			1369	55 days, 22:27:00		0.66	2.06	6.35	6.35
						cecorum	99.44 - 100	1302	53 days, 3:27:00	69.82 : 30.18	0.63	1.96	6.04	6.04
						columbae	99.55 - 100	67	2 days, 19:00:00	32.84 : 67.16	0.03	0.1	0.31	0.31
				Streptococcaceae				163	6 days, 19:00:00		0.08	0.24	0.76	0.76
					Streptococcus			163	6 days, 19:00:00		0.08	0.24	0.76	0.76
						(slash calls)		126	5 days, 6:00:00		0.06	0.19	0.58	0.58
						thermophilus	100 - 100	37	1 day, 13:00:00	62.16 : 37.84	0.02	0.06	0.17	0.17
		Clostridia						24	00:24:00		0.01	0.04	0.11	0.11
			Clostridiales					24	00:24:00		0.01	0.04	0.11	0.11
				Clostridiaceae				24	00:24:00		0.01	0.04	0.11	0.11
					Clostridium			24	00:24:00		0.01	0.04	0.11	0.11
						(slash calls)		24	00:24:00		0.01	0.04	0.11	0.11
	Fusobacteria							67	2 days, 7:12:00		0.03	0.1	0.31	0.31
		Fusobacteriia						67	2 days, 7:12:00		0.03	0.1	0.31	0.31
			Fusobacteriales					67	2 days, 7:12:00		0.03	0.1	0.31	0.31
				Fusobacteriaceae				67	2 days, 7:12:00		0.03	0.1	0.31	0.31
					Fusobacterium			67	2 days, 7:12:00		0.03	0.1	0.31	0.31
						canifelinum	100 - 100	55	2 days, 7:00:00	2 days, 12:40:00	0.03	0.08	0.25	0.25
						nucleatum	99.21 - 99.21	12	00:12:00	0.0694444	0.01	0.02	0.06	0.06
	Proteobacteria							11246	8556 : 2690		5.46	16.89	52.13	52.13
		Alphaproteobacteria						336	198 : 138		0.16	0.5	1.56	1.56
			Rhizobiales					82	3 days, 10:00:00		0.04	0.12	0.38	0.38
				Methylobacteriaceae				82	3 days, 10:00:00		0.04	0.12	0.38	0.38
					Methylobacterium			82	3 days, 10:00:00		0.04	0.12	0.38	0.38
						goesingense	99.61 - 100	82	3 days, 10:00:00	69.51 : 30.49	0.04	0.12	0.38	0.38
			Rhodobacterales					161	53 : 108		0.08	0.24	0.75	0.75
				Rhodobacteraceae				161	53 : 108		0.08	0.24	0.75	0.75
					(family level ID only)			10	00:10:00		0	0.02	0.05	0.05
					Oceaniovalibus			66	0.0458333		0.03	0.1	0.31	0.31
						(genus level ID only)		15	00:15:00		0.01	0.02	0.07	0.07
						guishaninsula	99.13 - 99.19	51	00:51:00	52.94 : 47.06	0.02	0.08	0.24	0.24
					Paracoccus			53	2 days, 5:00:00		0.03	0.08	0.25	0.25
						(slash calls)		53	2 days, 5:00:00		0.03	0.08	0.25	0.25
					Rubellimicrobium			32	00:32:00		0.02	0.05	0.15	0.15
						(genus level ID only)		32	00:32:00		0.02	0.05	0.15	0.15
			Sphingomonadales					93	2 days, 15:30:00		0.05	0.14	0.43	0.43
				Sphingomonadaceae				93	2 days, 15:30:00		0.05	0.14	0.43	0.43
					Sphingomonas			93	2 days, 15:30:00		0.05	0.14	0.43	0.43
						(genus level ID only)		30	00:30:00		0.01	0.05	0.14	0.14
						echinoides	99.21 - 99.21	12	12:00:00	4 days, 4:00:00	0.01	0.02	0.06	0.06
						glacialis	99.6 - 99.6	25	1 day, 1:00:00	2 days, 4:48:00	0.01	0.04	0.12	0.12
						oligophenolica	99.6 - 99.63	26	1 day, 2:00:00	38.46 : 61.54	0.01	0.04	0.12	0.12
		Betaproteobacteria						851	686 : 165		0.41	1.28	3.95	3.95
			Burkholderiales					851	686 : 165		0.41	1.28	3.95	3.95
				Alcaligenaceae				623	25 days, 0:23:00		0.3	0.94	2.89	2.89
					(slash calls)			400	16 days, 16:00:00		0.19	0.6	1.85	1.85
					Eoetvoesia			23	00:23:00		0.01	0.03	0.11	0.11
						caeni	99.44 - 99.44	23	00:23:00	4 days, 4:00:00	0.01	0.03	0.11	0.11
					Oligella			12	12:00:00		0.01	0.02	0.06	0.06
						urethralis	100 - 100	12	12:00:00	4 days, 4:00:00	0.01	0.02	0.06	0.06
					Pusillimonas			188	7 days, 20:00:00		0.09	0.28	0.87	0.87
						(genus level ID only)		32	1 day, 8:00:00		0.02	0.05	0.15	0.15
						(slash calls)		142	5 days, 22:00:00		0.07	0.21	0.66	0.66
						ginsengisoli	99.08 - 99.08	14	14:00:00	4 days, 4:00:00	0.01	0.02	0.06	0.06
				Burkholderiaceae				142	0.0986111		0.07	0.21	0.66	0.66
					(slash calls)			142	0.0986111		0.07	0.21	0.66	0.66
				Comamonadaceae				86	3 days, 14:00:00		0.04	0.13	0.4	0.4
					(slash calls)			13	13:00:00		0.01	0.02	0.06	0.06
					Pelomonas			73	3 days, 1:00:00		0.04	0.11	0.34	0.34
						(slash calls)		73	3 days, 1:00:00		0.04	0.11	0.34	0.34
		Deltaproteobacteria						42	00:42:00		0.02	0.06	0.19	0.19
			Myxococcales					42	00:42:00		0.02	0.06	0.19	0.19
				Polyangiaceae				42	00:42:00		0.02	0.06	0.19	0.19
					(family level ID only)			42	00:42:00		0.02	0.06	0.19	0.19
		Gammaproteobacteria						10017	7672 : 2345		4.87	15.05	46.44	46.44
			Enterobacteriales					2658	1302 : 1356		1.29	3.99	12.32	12.32
				Enterobacteriaceae				2658	1302 : 1356		1.29	3.99	12.32	12.32
					(family level ID only)			187	0.129861		0.09	0.28	0.87	0.87
					(slash calls)			915	134 : 781		0.44	1.37	4.24	4.24
					Enterobacter			12	00:12:00		0.01	0.02	0.06	0.06
						sp.	99.44 - 99.44	12	00:12:00	0.0694444	0.01	0.02	0.06	0.06
					Erwinia			467	91 : 376		0.23	0.7	2.16	2.16
						(genus level ID only)		305	0.211806		0.15	0.46	1.41	1.41
						soli	99.11 - 100	71	0.0493056	23.94 : 76.06	0.03	0.11	0.33	0.33
						toletana	100 - 100	91	3 days, 19:00:00	54.95 : 45.05	0.04	0.14	0.42	0.42
					Morganella			11	11:00:00		0.01	0.02	0.05	0.05
						morganii	100 - 100	11	11:00:00	4 days, 4:00:00	0.01	0.02	0.05	0.05
					Pantoea			1066	44 days, 10:00:00		0.52	1.6	4.94	4.94
						(slash calls)		499	20 days, 19:00:00		0.24	0.75	2.31	2.31
						eucrina	99.22 - 99.22	378	15 days, 18:00:00	4 days, 4:00:00	0.18	0.57	1.75	1.75
						wallisii	99.22 - 99.63	189	7 days, 21:00:00	55.03 : 44.97	0.09	0.28	0.88	0.88
			Pseudomonadales					7347	6358 : 989		3.57	11.04	34.06	34.06
				Moraxellaceae				4982	4182 : 800		2.42	7.48	23.1	23.1
					(family level ID only)			628	0.436111		0.31	0.94	2.91	2.91
					(slash calls)			2705	111 days, 6:35:00		1.31	4.06	12.54	12.54
					Acinetobacter			877	754 : 123		0.43	1.32	4.07	4.07
						(genus level ID only)		92	0.0638889		0.04	0.14	0.43	0.43
						(slash calls)		297	11 days, 23:10:00		0.14	0.45	1.38	1.38
						johnsonii	99.08 - 100	191	7 days, 2:21:00	55.5 : 44.5	0.09	0.29	0.89	0.89
						lwoffii	99.22 - 100	297	12 days, 9:00:00	67.34 : 32.66	0.14	0.45	1.38	1.38
					Enhydrobacter			568	23 days, 2:14:00		0.28	0.85	2.63	2.63
						aerosaccus	99.41 - 100	554	23 days, 2:00:00	67.33 : 32.67	0.27	0.83	2.57	2.57
						sp.	99.22 - 99.22	14	00:14:00	0.0694444	0.01	0.02	0.06	0.06
					Moraxella			41	1 day, 17:00:00		0.02	0.06	0.19	0.19
						osloensis	99.41 - 100	41	1 day, 17:00:00	73.17 : 26.83	0.02	0.06	0.19	0.19
					Psychrobacter			163	6 days, 19:00:00		0.08	0.24	0.76	0.76
						(slash calls)		163	6 days, 19:00:00		0.08	0.24	0.76	0.76
				Pseudomonadaceae				2365	2176 : 189		1.15	3.55	10.96	10.96
					(slash calls)			695	28 days, 23:00:00		0.34	1.04	3.22	3.22
					Pseudomonas			1670	1481 : 189		0.81	2.51	7.74	7.74
						(genus level ID only)		32	00:32:00		0.02	0.05	0.15	0.15
						(slash calls)		512	355 : 157		0.25	0.77	2.37	2.37
						psychrotolerans	99.54 - 100	1126	46 days, 22:00:00	57.55 : 42.45	0.55	1.69	5.22	5.22
			Xanthomonadales					12	12:00:00		0.01	0.02	0.06	0.06
				Xanthomonadaceae				12	12:00:00		0.01	0.02	0.06	0.06
					(slash calls)			12	12:00:00		0.01	0.02	0.06	0.06

## Sheet: Rhino-3
Other virus
Rhinovirus-3
Primer	Phylum	Class	Order	Family	Genus	Species	% ID	Count	DB counters	F:R %	% of total reads	% of valid reads	% of mapped reads	% of mapped reads per primer
(consensus)								23411	15952 : 7459		5.38	62.45	100	100
	Actinobacteria							114	4 days, 3:15:00		0.03	0.3	0.49	0.49
		Actinobacteria						114	4 days, 3:15:00		0.03	0.3	0.49	0.49
			Actinomycetales					114	4 days, 3:15:00		0.03	0.3	0.49	0.49
				Microbacteriaceae				114	4 days, 3:15:00		0.03	0.3	0.49	0.49
					Microbacterium			114	4 days, 3:15:00		0.03	0.3	0.49	0.49
						(genus level ID only)		15	00:15:00		0	0.04	0.06	0.06
						ginsengisoli	99.37 - 100	99	4 days, 3:00:00	69.7 : 30.3	0.02	0.26	0.42	0.42
	Firmicutes							1703	70 days, 23:00:00		0.39	4.54	7.27	7.27
		Bacilli						1625	67 days, 17:00:00		0.37	4.33	6.94	6.94
			Lactobacillales					1625	67 days, 17:00:00		0.37	4.33	6.94	6.94
				Streptococcaceae				1625	67 days, 17:00:00		0.37	4.33	6.94	6.94
					Streptococcus			1625	67 days, 17:00:00		0.37	4.33	6.94	6.94
						(slash calls)		1625	67 days, 17:00:00		0.37	4.33	6.94	6.94
		Negativicutes						78	3 days, 6:00:00		0.02	0.21	0.33	0.33
			Selenomonadales					78	3 days, 6:00:00		0.02	0.21	0.33	0.33
				Veillonellaceae				78	3 days, 6:00:00		0.02	0.21	0.33	0.33
					Veillonella			78	3 days, 6:00:00		0.02	0.21	0.33	0.33
						denticariosi	100 - 100	26	1 day, 2:00:00	61.54 : 38.46	0.01	0.07	0.11	0.11
						parvula	100 - 100	52	2 days, 4:00:00	55.77 : 44.23	0.01	0.14	0.22	0.22
	Proteobacteria							21594	14150 : 7444		4.96	57.61	92.24	92.24
		Betaproteobacteria						27	00:27:00		0.01	0.07	0.12	0.12
			Burkholderiales					27	00:27:00		0.01	0.07	0.12	0.12
				Burkholderiaceae				27	00:27:00		0.01	0.07	0.12	0.12
					(slash calls)			27	00:27:00		0.01	0.07	0.12	0.12
		Gammaproteobacteria						21567	14150 : 7417		4.96	57.53	92.12	92.12
			Pasteurellales					21091	13781 : 7310		4.85	56.26	90.09	90.09
				Pasteurellaceae				21091	13781 : 7310		4.85	56.26	90.09	90.09
					(slash calls)			4703	2260 : 2443		1.08	12.55	20.09	20.09
					Gallibacterium			1069	44 days, 13:00:00		0.25	2.85	4.57	4.57
						(slash calls)		1069	44 days, 13:00:00		0.25	2.85	4.57	4.57
					Haemophilus			15319	10452 : 4867		3.52	40.87	65.44	65.44
						(genus level ID only)		1808	1.25556		0.42	4.82	7.72	7.72
						(slash calls)		4321	1743 : 2578		0.99	11.53	18.46	18.46
						aegyptius	99.43 - 100	8597	358 days, 5:00:00	62.65 : 37.35	1.98	22.93	36.72	36.72
						influenzae	99.08 - 100	593	112 : 481	82.63 : 17.37	0.14	1.58	2.53	2.53
			Pseudomonadales					476	369 : 107		0.11	1.27	2.03	2.03
				Moraxellaceae				476	369 : 107		0.11	1.27	2.03	2.03
					Moraxella			476	369 : 107		0.11	1.27	2.03	2.03
						(genus level ID only)		107	0.0743056		0.02	0.29	0.46	0.46
						(slash calls)		298	12 days, 10:00:00		0.07	0.79	1.27	1.27
						catarrhalis	100 - 100	71	2 days, 23:00:00	52.11 : 47.89	0.02	0.19	0.3	0.3

## Sheet: RSV
Other virus
RSV
Primer	Phylum	Class	Order	Family	Genus	Species	% ID	Count	DB counters	F:R %	% of total reads	% of valid reads	% of mapped reads	% of mapped reads per primer
(consensus)								26564	22922 : 3642		26.42	46.1	100	100
	Actinobacteria							4002	3703 : 299		3.98	6.94	15.07	15.07
		Actinobacteria						4002	3703 : 299		3.98	6.94	15.07	15.07
			Actinomycetales					4002	3703 : 299		3.98	6.94	15.07	15.07
				Microbacteriaceae				3827	3553 : 274		3.81	6.64	14.41	14.41
					(family level ID only)			34	1 day, 0:10:00		0.03	0.06	0.13	0.13
					Microbacterium			3793	3529 : 264		3.77	6.58	14.28	14.28
						(genus level ID only)		76	0.0527778		0.08	0.13	0.29	0.29
						(slash calls)		1622	67 days, 14:00:00		1.61	2.81	6.11	6.11
						ginsengisoli	99.09 - 100	1907	79 days, 11:00:00	51.6 : 48.4	1.9	3.31	7.18	7.18
						oxydans	100 - 100	188	0.130556	0.0694444	0.19	0.33	0.71	0.71
				Micrococcaceae				175	6 days, 6:25:00		0.17	0.3	0.66	0.66
					(family level ID only)			14	14:00:00		0.01	0.02	0.05	0.05
					Arthrobacter			80	2 days, 7:25:00		0.08	0.14	0.3	0.3
						(slash calls)		25	00:25:00		0.02	0.04	0.09	0.09
						russicus	99.42 - 100	55	2 days, 7:00:00	78.18 : 21.82	0.05	0.1	0.21	0.21
					Rothia			81	3 days, 9:00:00		0.08	0.14	0.3	0.3
						mucilaginosa	99.6 - 99.6	81	3 days, 9:00:00	74.07 : 25.93	0.08	0.14	0.3	0.3
	Bacteroidetes							599	0.415972		0.6	1.04	2.25	2.25
		Sphingobacteriia						599	0.415972		0.6	1.04	2.25	2.25
			Sphingobacteriales					599	0.415972		0.6	1.04	2.25	2.25
				Chitinophagaceae				588	0.408333		0.58	1.02	2.21	2.21
					(family level ID only)			588	0.408333		0.58	1.02	2.21	2.21
				Sphingobacteriaceae				11	00:11:00		0.01	0.02	0.04	0.04
					Pedobacter			11	00:11:00		0.01	0.02	0.04	0.04
						(genus level ID only)		11	00:11:00		0.01	0.02	0.04	0.04
	Firmicutes							1895	1541 : 354		1.88	3.29	7.13	7.13
		Bacilli						1493	1400 : 93		1.48	2.59	5.62	5.62
			Lactobacillales					1493	1400 : 93		1.48	2.59	5.62	5.62
				Lactobacillaceae				347	14 days, 11:00:00		0.35	0.6	1.31	1.31
					Lactobacillus			347	14 days, 11:00:00		0.35	0.6	1.31	1.31
						(slash calls)		347	14 days, 11:00:00		0.35	0.6	1.31	1.31
				Streptococcaceae				1146	1053 : 93		1.14	1.99	4.31	4.31
					Streptococcus			1146	1053 : 93		1.14	1.99	4.31	4.31
						(genus level ID only)		17	00:17:00		0.02	0.03	0.06	0.06
						(slash calls)		936	39 days, 0:00:00		0.93	1.62	3.52	3.52
						australis	100 - 100	96	4 days, 0:00:00	62.5 : 37.5	0.1	0.17	0.36	0.36
						parasanguinis	99.56 - 100	76	0.0527778	34.21 : 65.79	0.08	0.13	0.29	0.29
						peroris	100 - 100	21	21:00:00	4 days, 4:00:00	0.02	0.04	0.08	0.08
		Clostridia						272	0.639583		0.27	0.47	1.02	1.02
			Clostridiales					272	0.639583		0.27	0.47	1.02	1.02
				Clostridiales Family XI. Incertae Sedis				11	11:00:00		0.01	0.02	0.04	0.04
					Parvimonas			11	11:00:00		0.01	0.02	0.04	0.04
						micra	100 - 100	11	11:00:00	0.0694444	0.01	0.02	0.04	0.04
				Peptoniphilaceae				261	0.18125		0.26	0.45	0.98	0.98
					Anaerococcus			261	0.18125		0.26	0.45	0.98	0.98
						(genus level ID only)		261	0.18125		0.26	0.45	0.98	0.98
		Negativicutes						130	5 days, 10:00:00		0.13	0.23	0.49	0.49
			Selenomonadales					130	5 days, 10:00:00		0.13	0.23	0.49	0.49
				Veillonellaceae				130	5 days, 10:00:00		0.13	0.23	0.49	0.49
					Dialister			130	5 days, 10:00:00		0.13	0.23	0.49	0.49
						invisus	99.59 - 100	130	5 days, 10:00:00	66.92 : 33.08	0.13	0.23	0.49	0.49
	Fusobacteria							219	9 days, 3:00:00		0.22	0.38	0.82	0.82
		Fusobacteriia						219	9 days, 3:00:00		0.22	0.38	0.82	0.82
			Fusobacteriales					219	9 days, 3:00:00		0.22	0.38	0.82	0.82
				Fusobacteriaceae				219	9 days, 3:00:00		0.22	0.38	0.82	0.82
					Fusobacterium			219	9 days, 3:00:00		0.22	0.38	0.82	0.82
						(slash calls)		219	9 days, 3:00:00		0.22	0.38	0.82	0.82
	Proteobacteria							19849	17459 : 2390		19.74	34.44	74.72	74.72
		Alphaproteobacteria						2247	1815 : 432		2.23	3.9	8.46	8.46
			Caulobacterales					13	00:13:00		0.01	0.02	0.05	0.05
				Caulobacteraceae				13	00:13:00		0.01	0.02	0.05	0.05
					Caulobacter			13	00:13:00		0.01	0.02	0.05	0.05
						(genus level ID only)		13	00:13:00		0.01	0.02	0.05	0.05
			Rhizobiales					738	402 : 336		0.73	1.28	2.78	2.78
				Bradyrhizobiaceae				580	244 : 336		0.58	1.01	2.18	2.18
					(slash calls)			256	10 days, 4:12:00		0.25	0.44	0.96	0.96
					Afipia			324	0.225		0.32	0.56	1.22	1.22
						genosp.	99.26 - 100	324	0.225	64.81 : 35.19	0.32	0.56	1.22	1.22
				Methylobacteriaceae				10	10:00:00		0.01	0.02	0.04	0.04
					Methylobacterium			10	10:00:00		0.01	0.02	0.04	0.04
						jeotgali	100 - 100	10	10:00:00	0.0694444	0.01	0.02	0.04	0.04
				Phyllobacteriaceae				148	6 days, 4:00:00		0.15	0.26	0.56	0.56
					Phyllobacterium			148	6 days, 4:00:00		0.15	0.26	0.56	0.56
						(slash calls)		148	6 days, 4:00:00		0.15	0.26	0.56	0.56
			Sphingomonadales					1496	1413 : 83		1.49	2.6	5.63	5.63
				Sphingomonadaceae				1496	1413 : 83		1.49	2.6	5.63	5.63
					(slash calls)			1117	46 days, 13:00:00		1.11	1.94	4.2	4.2
					Sphingomonas			379	296 : 83		0.38	0.66	1.43	1.43
						(slash calls)		141	5 days, 21:00:00		0.14	0.24	0.53	0.53
						echinoides	99.11 - 99.11	22	22:00:00	45.45 : 54.55	0.02	0.04	0.08	0.08
						mali	99.6 - 100	133	5 days, 13:00:00	4 days, 4:00:00	0.13	0.23	0.5	0.5
						sp.	99.26 - 99.26	83	0.0576389	0.0694444	0.08	0.14	0.31	0.31
		Betaproteobacteria						1826	1075 : 751		1.82	3.17	6.87	6.87
			Burkholderiales					1826	1075 : 751		1.82	3.17	6.87	6.87
				Burkholderiaceae				995	262 : 733		0.99	1.73	3.75	3.75
					(slash calls)			733	0.509028		0.73	1.27	2.76	2.76
					Cupriavidus			103	4 days, 7:00:00		0.1	0.18	0.39	0.39
						(slash calls)		103	4 days, 7:00:00		0.1	0.18	0.39	0.39
					Ralstonia			159	6 days, 15:00:00		0.16	0.28	0.6	0.6
						(slash calls)		115	4 days, 19:00:00		0.11	0.2	0.43	0.43
						insidiosa	100 - 100	44	1 day, 20:00:00	29.55 : 70.45	0.04	0.08	0.17	0.17
				Comamonadaceae				831	33 days, 21:18:00		0.83	1.44	3.13	3.13
					Pelomonas			831	33 days, 21:18:00		0.83	1.44	3.13	3.13
						(slash calls)		646	26 days, 4:18:00		0.64	1.12	2.43	2.43
						aquatica	100 - 100	30	1 day, 6:00:00	40 : 60	0.03	0.05	0.11	0.11
						puraquae	99.08 - 99.08	155	6 days, 11:00:00	58.71 : 41.29	0.15	0.27	0.58	0.58
		Deltaproteobacteria						32	00:32:00		0.03	0.06	0.12	0.12
			Myxococcales					32	00:32:00		0.03	0.06	0.12	0.12
				Polyangiaceae				32	00:32:00		0.03	0.06	0.12	0.12
					(family level ID only)			32	00:32:00		0.03	0.06	0.12	0.12
		Gammaproteobacteria						15744	14569 : 1175		15.66	27.32	59.27	59.27
			Alteromonadales					62	2 days, 14:00:00		0.06	0.11	0.23	0.23
				Moritellaceae				62	2 days, 14:00:00		0.06	0.11	0.23	0.23
					Moritella			62	2 days, 14:00:00		0.06	0.11	0.23	0.23
						(slash calls)		62	2 days, 14:00:00		0.06	0.11	0.23	0.23
			Enterobacteriales					63	2 days, 15:00:00		0.06	0.11	0.24	0.24
				Enterobacteriaceae				63	2 days, 15:00:00		0.06	0.11	0.24	0.24
					(slash calls)			63	2 days, 15:00:00		0.06	0.11	0.24	0.24
			Pasteurellales					15466	14372 : 1094		15.38	26.84	58.22	58.22
				Pasteurellaceae				15466	14372 : 1094		15.38	26.84	58.22	58.22
					(family level ID only)			47	00:47:00		0.05	0.08	0.18	0.18
					(slash calls)			4372	4300 : 72		4.35	7.59	16.46	16.46
					Haemophilus			11047	10072 : 975		10.99	19.17	41.59	41.59
						(genus level ID only)		227	0.157639		0.23	0.39	0.85	0.85
						(slash calls)		4763	4028 : 735		4.74	8.27	17.93	17.93
						aegyptius	99.26 - 100	5051	210 days, 11:00:00	85.23 : 14.77	5.02	8.77	19.01	19.01
						influenzae	99.08 - 100	1006	41 days, 9:13:00	54.17 : 45.83	1	1.75	3.79	3.79
			Pseudomonadales					153	72 : 81		0.15	0.27	0.58	0.58
				Moraxellaceae				153	72 : 81		0.15	0.27	0.58	0.58
					Psychrobacter			153	72 : 81		0.15	0.27	0.58	0.58
						(genus level ID only)		81	0.05625		0.08	0.14	0.3	0.3
						(slash calls)		72	3 days, 0:00:00		0.07	0.12	0.27	0.27
