# Supplementary material for: Lung microbiome on admission in critically ill patients with acute bacterial and viral pneumonia
Source: Sci Rep. 2023 Oct 18;13:17724. doi: 10.1038/s41598-023-45007-4 (PMC10584954; doi:10.1038/s41598-023-45007-4)
Supplement: Supplementary file 5 — Supplementary Table S5. [file 41598_2023_45007_MOESM5_ESM.xlsx]

## Sheet: Phylum
Supplementary Table S5. Lung microbiome at the phylum and genus levels and number of different genus found in adult patients admitted to the ICU with SARS-CoV-2 severe pneumonia. Original microbiome data of each sample is shown in separate sheets.
Phylum	COVID-1		COVID-2		COVID-3		COVID-4		COVID-5		COVID-6		COVID-7		COVID-8		Average
	Reads counta	%b	Reads counta	%b	Reads counta	%b	Reads counta	%b	Reads counta	%b	Reads counta	%b	Reads counta	%b	Reads counta	%b	%c
Acidobacteria											322	0.00402198					0.000502748
Actinobacteria	14197	0.276147	7619	0.10135	12184	0.125457	34402	0.28442	23529	0.283841	18280	0.228329	30552	0.31823	43955	0.352291	0.246258
Bacteroidetes	2180	0.0424034	2340	0.0311274	16149	0.166284	10330	0.0854037	3381	0.0407865	5029	0.0628154	3359	0.0349874	5463	0.0437849	0.0634491
Chloroflexi	244	0.00474607			926	0.00953489											0.00178512
Cyanobacteria	279	0.00542685	1624	0.0216029	10191	0.104935			212	0.00255745	6726	0.084012	86	0.000895777	714	0.00572258	0.0281441
Deinococcus-Thermus									180	0.00217142					3584	0.0287251	0.00386206
Firmicutes	16871	0.328159	39784	0.529218	30634	0.315434	10734	0.0887437	14763	0.178093	10741	0.134162	16398	0.170802	9472	0.0759163	0.227566
Fusobacteria	1689	0.0328529			10	0.000102969	1341	0.0110868	12	0.000144761			327	0.00340604			0.00594918
Gemmatimonadetes			59	0.000784835	13	0.000133859											0.000114837
Lentisphaerae					115	0.00118414											0.000148017
Nitrospinae													103	0.00107285			0.000134106
Planctomycetes					66	0.000679593					321	0.00400949					0.000586136
Proteobacteria	15951	0.310264	23342	0.310502	26662	0.274535	63665	0.526353	37939	0.457675	38606	0.482213	45181	0.470606	61581	0.49356	0.415714
Tenericutes							483	0.00399322									0.000499153
Thermotogae			407	0.00541403	167	0.00171958			2879	0.0347307	35	0.000437172					0.00528768
Total	51411	1	75175	1	97117	1	120955	1	82895	1	80060	1	96006	1	124769	1	1
a. Number of reads
b. Percentage of reads
c. Average of percentages

## Sheet: Genus
	COVID-1		COVID-2		COVID-3		COVID-4		COVID-5		COVID-6		COVID-7		COVID-8		Average
Total Genus in sample	n=62		n=59		n=67		n=36		n=90		n=78		n=41		n=50
Genus	Reads counta	%b	Reads counta	%b	Reads counta	%b	Reads counta	%b	Reads counta	%b	Reads counta	%b	Reads counta	%b	Reads counta	%b	%c
Acinetobacter			1488	0.0197938	6147	0.0632948			13509	0.162965	4134	0.0516363	7195	0.0749432	2837	0.022738	0.0494214
Actinomyces	708	0.0137714					1964	0.0162374					1200	0.0124992			0.0053135
Aeromonas					502	0.00516902											0.000646128
Anoxybacillus									5548	0.066928					875	0.00701296	0.00924263
Avibacterium	1143	0.0222326															0.00277907
Bacillus									619	0.00746728							0.00093341
Bacteroides									1084	0.0130768							0.0016346
Bosea															948	0.00759804	0.000949755
Caldicellulosiruptor									1110	0.0133904							0.0016738
Capnocytophaga			868	0.0115464													0.0014433
Caulobacter							1827	0.0151048					1759	0.0183218			0.00417832
Corynebacterium	1069	0.0207932			859	0.008845			1439	0.0173593	2217	0.0276917			3808	0.0305204	0.0131512
Dermacoccus	1248	0.024275					1491	0.0123269	1104	0.0133181					1687	0.013521	0.00793011
Elizabethkingia													1167	0.0121555			0.00151944
Enhydrobacter					719	0.00740344					5621	0.0702098	1234	0.0128534	2941	0.0235716	0.0142548
Fervidobacterium									2879	0.0347307							0.00434134
Flavobacterium											704	0.0087934					0.00109918
Fusobacterium							1341	0.0110868									0.00138585
Gallibacterium	547	0.0106397															0.00132997
Gemella													1707	0.0177801			0.00222252
Geobacillus									754	0.00909584							0.00113698
Granulicatella	1478	0.0287487											763	0.00794742			0.00458702
Haemophilus	1157	0.0225049															0.00281311
Halomonas	681	0.0132462					7559	0.0624943					2071	0.0215716			0.012164
Hymenobacter					2647	0.0272558									965	0.00773429	0.00437376
Kocuria	506	0.00984225					1707	0.0141127									0.00299437
Mannheimia	551	0.0107176															0.00133969
Meiothermus															3584	0.0287251	0.00359064
Methylobacterium					1811	0.0186476	2098	0.0173453			610	0.00761929	9523	0.0991917			0.0178505
Microbacterium	4563	0.0887553	5201	0.0691852	5158	0.0531112	27792	0.229771	6336	0.076434	9452	0.118061	24463	0.254807	28955	0.232069	0.140274
Myroides									609	0.00734664							0.00091833
Neisseria	1095	0.0212989	1981	0.0263518													0.00595635
Paenibacillus							1107	0.00915216					873	0.00909318			0.00228067
Paracoccus			842	0.0112005							6109	0.0763053					0.0109382
Pelomonas	715	0.0139075			340	0.00350093	7687	0.0635526			3429	0.0428304	2814	0.0293107	5544	0.0444341	0.024692
Porphyromonas											1037	0.0129528	861	0.00896819			0.00274012
Prevotella	1837	0.0357317					9795	0.0809805			688	0.00859355					0.0156632
Propionibacterium	3722	0.072397			4730	0.0487041			12372	0.149249	4079	0.0509493	848	0.00883278	4614	0.0369803	0.0458891
Pseudomonas									1158	0.0139695	832	0.0103922					0.00304521
Ralstonia							1617	0.0133686									0.00167108
Rhodococcus													782	0.00814532			0.00101817
Roseomonas															1429	0.0114532	0.00143165
Rothia	1549	0.0301297	616	0.00819421									2334	0.024311			0.00782937
Sphingomonas	1248	0.024275	1646	0.0218956	3248	0.0334442	9410	0.0777975	1207	0.0145606	1092	0.0136398	1957	0.0203841	11313	0.0906716	0.0370835
Staphylococcus	1195	0.0232441			640	0.00658999			3289	0.0396767	1375	0.0171746			5237	0.0419736	0.0160824
Stomatobaculum							2085	0.0172378					899	0.009364			0.00332523
Streptococcus	9735	0.189356	38644	0.514054	4778	0.0491984	4145	0.0342689			7188	0.0897827	9356	0.0974522			0.121764
Veillonella	1779	0.0346035											1403	0.0146137			0.00615214
Wautersiella									620	0.00747934							0.000934918
Other genus	4397	0.0855264	6013	0.0799867	3568	0.0367392	5868	0.0485139	9744	0.117546	5596	0.0698976	5541	0.0577151	11740	0.0940939	0.0737524
Non-assigned	10488	0.204003	17876	0.237792	61970	0.638096	33462	0.276648	19514	0.235406	25897	0.32347	17256	0.179739	38292	0.306903	0.300257
Total	51411	1	75175	1	97117	1	120955	1	82895	1	80060	1	96006	1	124769	1	1
a. Number of reads
b. Percentage of reads
c. Average of percentages

## Sheet: COVID-1
COVID-1
Primer	Phylum	Class	Order	Family	Genus	Species	% ID	Count	DB counters	F:R %	% of total reads	% of valid reads	% of mapped reads	% of mapped reads per primer
(consensus)								51411	38608 : 12803		17.21	45.27	100	100
	Actinobacteria							14197	13166 : 1031		4.75	12.5	27.61	27.61
		Actinobacteria						14197	13166 : 1031		4.75	12.5	27.61	27.61
			Actinomycetales					14078	13047 : 1031		4.71	12.4	27.38	27.38
				Actinomycetaceae				708	538 : 170		0.24	0.62	1.38	1.38
					Actinomyces			708	538 : 170		0.24	0.62	1.38	1.38
						(genus level ID only)		10	00:10:00		0	0.01	0.02	0.02
						(slash calls)		10	10:00:00		0	0.01	0.02	0.02
						naeslundii	99.61 - 99.61	23	23:00:00	4 days, 4:00:00	0.01	0.02	0.04	0.04
						odontolyticus	99.55 - 100	505	21 days, 1:00:00	50.1 : 49.9	0.17	0.44	0.98	0.98
						sp.	99.55 - 100	160	0.111111	63.12 : 36.88	0.05	0.14	0.31	0.31
				Brevibacteriaceae				12	12:00:00		0	0.01	0.02	0.02
					Brevibacterium			12	12:00:00		0	0.01	0.02	0.02
						(slash calls)		12	12:00:00		0	0.01	0.02	0.02
				Corynebacteriaceae				1069	583 : 486		0.36	0.94	2.08	2.08
					Corynebacterium			1069	583 : 486		0.36	0.94	2.08	2.08
						(genus level ID only)		275	0.190972		0.09	0.24	0.53	0.53
						(slash calls)		256	10 days, 4:12:00		0.09	0.23	0.5	0.5
						afermentans	99.61 - 100	119	4 days, 23:00:00	52.1 : 47.9	0.04	0.1	0.23	0.23
						appendicis	100 - 100	78	3 days, 6:00:00	67.95 : 32.05	0.03	0.07	0.15	0.15
						sp.	99.08 - 99.08	199	0.138194	53.27 : 46.73	0.07	0.18	0.39	0.39
						tuberculostearicum	99.54 - 100	142	5 days, 22:00:00	46.48 : 53.52	0.05	0.13	0.28	0.28
				Dermacoccaceae				1279	1218 : 61		0.43	1.13	2.49	2.49
					Dermacoccus			1248	1187 : 61		0.42	1.1	2.43	2.43
						(slash calls)		333	13 days, 21:00:00		0.11	0.29	0.65	0.65
						abyssi	99.22 - 99.55	55	2 days, 7:00:00	36.36 : 63.64	0.02	0.05	0.11	0.11
						nishinomiyaensis	99.09 - 100	799	33 days, 7:00:00	46.43 : 53.57	0.27	0.7	1.55	1.55
						sp.	99.55 - 99.55	61	0.0423611	36.07 : 63.93	0.02	0.05	0.12	0.12
					Kytococcus			31	1 day, 7:00:00		0.01	0.03	0.06	0.06
						aerolatus	100 - 100	20	20:00:00	0.0694444	0.01	0.02	0.04	0.04
						sedentarius	99.59 - 99.59	11	11:00:00	4 days, 4:00:00	0	0.01	0.02	0.02
				Dietziaceae				12	12:00:00		0	0.01	0.02	0.02
					Dietzia			12	12:00:00		0	0.01	0.02	0.02
						(slash calls)		12	12:00:00		0	0.01	0.02	0.02
				Microbacteriaceae				4608	4503 : 105		1.54	4.06	8.96	8.96
					(family level ID only)			24	00:24:00		0.01	0.02	0.05	0.05
					(slash calls)			21	00:21:00		0.01	0.02	0.04	0.04
					Microbacterium			4563	4503 : 60		1.53	4.02	8.88	8.88
						(genus level ID only)		60	0.0416667		0.02	0.05	0.12	0.12
						(slash calls)		3194	133 days, 2:00:00		1.07	2.81	6.21	6.21
						ginsengisoli	99.37 - 100	1309	54 days, 13:00:00	84.03 : 15.97	0.44	1.15	2.55	2.55
				Micrococcaceae				2473	102 days, 11:14:00		0.83	2.18	4.81	4.81
					(slash calls)			66	2 days, 18:00:00		0.02	0.06	0.13	0.13
					Arthrobacter			185	7 days, 17:00:00		0.06	0.16	0.36	0.36
						russicus	99.42 - 100	185	7 days, 17:00:00	45.95 : 54.05	0.06	0.16	0.36	0.36
					Kocuria			506	21 days, 2:00:00		0.17	0.45	0.98	0.98
						(slash calls)		210	8 days, 18:00:00		0.07	0.18	0.41	0.41
						rhizophila	99.61 - 100	296	12 days, 8:00:00	57.09 : 42.91	0.1	0.26	0.58	0.58
					Micrococcus			167	6 days, 23:00:00		0.06	0.15	0.32	0.32
						(slash calls)		123	5 days, 3:00:00		0.04	0.11	0.24	0.24
						lylae	100 - 100	44	1 day, 20:00:00	29.55 : 70.45	0.01	0.04	0.09	0.09
					Rothia			1549	63 days, 23:14:00		0.52	1.36	3.01	3.01
						(slash calls)		47	1 day, 23:00:00		0.02	0.04	0.09	0.09
						aeria	99.55 - 99.55	32	1 day, 8:00:00	43.75 : 56.25	0.01	0.03	0.06	0.06
						dentocariosa	100 - 100	45	1 day, 21:00:00	73.33 : 26.67	0.02	0.04	0.09	0.09
						mucilaginosa	99.37 - 100	1425	58 days, 19:14:00	55.65 : 44.35	0.48	1.25	2.77	2.77
				Mycobacteriaceae				195	0.135417		0.07	0.17	0.38	0.38
					Mycobacterium			195	0.135417		0.07	0.17	0.38	0.38
						vaccae	99.55 - 100	195	0.135417	38.97 : 61.03	0.07	0.17	0.38	0.38
				Propionibacteriaceae				3722	155 days, 2:00:00		1.25	3.28	7.24	7.24
					Propionibacterium			3722	155 days, 2:00:00		1.25	3.28	7.24	7.24
						acnes	99.18 - 100	3722	155 days, 2:00:00	45.59 : 54.41	1.25	3.28	7.24	7.24
			Coriobacteriales					119	4 days, 23:00:00		0.04	0.1	0.23	0.23
				Coriobacteriaceae				119	4 days, 23:00:00		0.04	0.1	0.23	0.23
					Atopobium			119	4 days, 23:00:00		0.04	0.1	0.23	0.23
						parvulum	99.09 - 100	119	4 days, 23:00:00	31.93 : 68.07	0.04	0.1	0.23	0.23
	Bacteroidetes							2180	1898 : 282		0.73	1.92	4.24	4.24
		Bacteroidia						2073	1855 : 218		0.69	1.83	4.03	4.03
			Bacteroidales					2073	1855 : 218		0.69	1.83	4.03	4.03
				Porphyromonadaceae				218	0.151389		0.07	0.19	0.42	0.42
					(family level ID only)			218	0.151389		0.07	0.19	0.42	0.42
				Prevotellaceae				1855	77 days, 7:00:00		0.62	1.63	3.61	3.61
					Alloprevotella			18	18:00:00		0.01	0.02	0.04	0.04
						rava	99.19 - 99.19	18	18:00:00	4 days, 4:00:00	0.01	0.02	0.04	0.04
					Prevotella			1837	76 days, 13:00:00		0.62	1.62	3.57	3.57
						histicola	99.11 - 99.11	205	8 days, 13:00:00	52.2 : 47.8	0.07	0.18	0.4	0.4
						melaninogenica	99.09 - 100	1204	50 days, 4:00:00	65.78 : 34.22	0.4	1.06	2.34	2.34
						pallens	100 - 100	101	4 days, 5:00:00	35.64 : 64.36	0.03	0.09	0.2	0.2
						salivae	99.09 - 100	327	13 days, 15:00:00	67.89 : 32.11	0.11	0.29	0.64	0.64
		Flavobacteriia						54	1 day, 19:11:00		0.02	0.05	0.11	0.11
			Flavobacteriales					54	1 day, 19:11:00		0.02	0.05	0.11	0.11
				Flavobacteriaceae				54	1 day, 19:11:00		0.02	0.05	0.11	0.11
					Chryseobacterium			54	1 day, 19:11:00		0.02	0.05	0.11	0.11
						(slash calls)		43	1 day, 19:00:00		0.01	0.04	0.08	0.08
						sp.	99.21 - 99.21	11	00:11:00	4 days, 4:00:00	0	0.01	0.02	0.02
		Sphingobacteriia						53	00:53:00		0.02	0.05	0.1	0.1
			Sphingobacteriales					53	00:53:00		0.02	0.05	0.1	0.1
				Chitinophagaceae				11	00:11:00		0	0.01	0.02	0.02
					Sediminibacterium			11	00:11:00		0	0.01	0.02	0.02
						(genus level ID only)		11	00:11:00		0	0.01	0.02	0.02
				Sphingobacteriaceae				42	00:42:00		0.01	0.04	0.08	0.08
					Pedobacter			42	00:42:00		0.01	0.04	0.08	0.08
						(genus level ID only)		42	00:42:00		0.01	0.04	0.08	0.08
	Chloroflexi							244	0.169444		0.08	0.21	0.47	0.47
		Dehalococcoidia						244	0.169444		0.08	0.21	0.47	0.47
			Dehalococcoidales					244	0.169444		0.08	0.21	0.47	0.47
				Dehalococcoidaceae				244	0.169444		0.08	0.21	0.47	0.47
					(family level ID only)			244	0.169444		0.08	0.21	0.47	0.47
	Cyanobacteria							279	0.19375		0.09	0.25	0.54	0.54
		Nostocophycideae						235	0.163194		0.08	0.21	0.46	0.46
			Nostocales					235	0.163194		0.08	0.21	0.46	0.46
				Nostocaceae				235	0.163194		0.08	0.21	0.46	0.46
					(family level ID only)			235	0.163194		0.08	0.21	0.46	0.46
		Synechococcophycideae						44	00:44:00		0.01	0.04	0.09	0.09
			Pseudanabaenales					44	00:44:00		0.01	0.04	0.09	0.09
				Pseudanabaenaceae				44	00:44:00		0.01	0.04	0.09	0.09
					(family level ID only)			44	00:44:00		0.01	0.04	0.09	0.09
	Firmicutes							16871	14467 : 2404		5.65	14.86	32.82	32.82
		Bacilli						14309	12593 : 1716		4.79	12.6	27.83	27.83
			Bacillales					1845	1740 : 105		0.62	1.62	3.59	3.59
				Bacillaceae				228	9 days, 12:00:00		0.08	0.2	0.44	0.44
					Bacillus			228	9 days, 12:00:00		0.08	0.2	0.44	0.44
						(slash calls)		10	10:00:00		0	0.01	0.02	0.02
						decisifrondis	99.61 - 100	218	9 days, 2:00:00	55.5 : 44.5	0.07	0.19	0.42	0.42
				Bacillales incertae sedis				241	10 days, 1:00:00		0.08	0.21	0.47	0.47
					Gemella			241	10 days, 1:00:00		0.08	0.21	0.47	0.47
						(slash calls)		106	4 days, 10:00:00		0.04	0.09	0.21	0.21
						haemolysans	100 - 100	11	11:00:00	0.0694444	0	0.01	0.02	0.02
						sanguinis	99.56 - 100	124	5 days, 4:00:00	37.9 : 62.1	0.04	0.11	0.24	0.24
				Paenibacillaceae				181	76 : 105		0.06	0.16	0.35	0.35
					Paenibacillus			181	76 : 105		0.06	0.16	0.35	0.35
						(slash calls)		32	1 day, 8:00:00		0.01	0.03	0.06	0.06
						oceanisedimini	100 - 100	44	1 day, 20:00:00	63.64 : 36.36	0.01	0.04	0.09	0.09
						sp.	99.56 - 99.56	105	0.0729167	45.71 : 54.29	0.04	0.09	0.2	0.2
				Staphylococcaceae				1195	49 days, 19:00:00		0.4	1.05	2.32	2.32
					Staphylococcus			1195	49 days, 19:00:00		0.4	1.05	2.32	2.32
						(slash calls)		458	19 days, 2:00:00		0.15	0.4	0.89	0.89
						epidermidis	100 - 100	87	3 days, 15:00:00	54.02 : 45.98	0.03	0.08	0.17	0.17
						hominis	99.56 - 100	650	27 days, 2:00:00	41.08 : 58.92	0.22	0.57	1.26	1.26
			Lactobacillales					12464	10853 : 1611		4.17	10.98	24.24	24.24
				Aerococcaceae				136	5 days, 16:00:00		0.05	0.12	0.26	0.26
					Aerococcus			136	5 days, 16:00:00		0.05	0.12	0.26	0.26
						urinaeequi	99.11 - 100	136	5 days, 16:00:00	38.24 : 61.76	0.05	0.12	0.26	0.26
				Carnobacteriaceae				2220	1256 : 964		0.74	1.95	4.32	4.32
					(slash calls)			742	0.515278		0.25	0.65	1.44	1.44
					Granulicatella			1478	1256 : 222		0.49	1.3	2.87	2.87
						(genus level ID only)		222	0.154167		0.07	0.2	0.43	0.43
						adiacens	99.19 - 99.59	877	36 days, 13:00:00	34.89 : 65.11	0.29	0.77	1.71	1.71
						elegans	99.61 - 100	379	15 days, 19:00:00	53.03 : 46.97	0.13	0.33	0.74	0.74
				Lactobacillaceae				335	13 days, 23:00:00		0.11	0.3	0.65	0.65
					(slash calls)			335	13 days, 23:00:00		0.11	0.3	0.65	0.65
				Streptococcaceae				9773	9126 : 647		3.27	8.61	19.01	19.01
					Lactococcus			38	1 day, 14:00:00		0.01	0.03	0.07	0.07
						raffinolactis	99.55 - 99.55	38	1 day, 14:00:00	2 days, 2:50:00	0.01	0.03	0.07	0.07
					Streptococcus			9735	9088 : 647		3.26	8.57	18.94	18.94
						(genus level ID only)		54	00:54:00		0.02	0.05	0.11	0.11
						(slash calls)		7809	7351 : 458		2.61	6.88	15.19	15.19
						australis	100 - 100	233	9 days, 17:00:00	64.81 : 35.19	0.08	0.21	0.45	0.45
						cristatus	100 - 100	65	2 days, 17:00:00	64.62 : 35.38	0.02	0.06	0.13	0.13
						infantis	99.11 - 99.56	176	6 days, 21:11:00	45.45 : 54.55	0.06	0.15	0.34	0.34
						mitis	99.56 - 100	415	17 days, 7:00:00	45.78 : 54.22	0.14	0.37	0.81	0.81
						oralis	99.56 - 99.56	43	1 day, 19:00:00	53.49 : 46.51	0.01	0.04	0.08	0.08
						parasanguinis	99.56 - 99.56	124	0.0861111	43.55 : 56.45	0.04	0.11	0.24	0.24
						peroris	99.21 - 100	335	13 days, 23:00:00	53.73 : 46.27	0.11	0.3	0.65	0.65
						pseudopneumoniae	99.55 - 100	284	11 days, 20:00:00	42.96 : 57.04	0.1	0.25	0.55	0.55
						sanguinis	100 - 100	98	4 days, 2:00:00	62.24 : 37.76	0.03	0.09	0.19	0.19
						sinensis	99.44 - 99.44	99	4 days, 3:00:00	25.25 : 74.75	0.03	0.09	0.19	0.19
		Clostridia						936	338 : 598		0.31	0.82	1.82	1.82
			Clostridiales					936	338 : 598		0.31	0.82	1.82	1.82
				Lachnospiraceae				356	157 : 199		0.12	0.31	0.69	0.69
					Catonella			121	0.0840278		0.04	0.11	0.24	0.24
						morbi	99.1 - 99.1	121	0.0840278	61.16 : 38.84	0.04	0.11	0.24	0.24
					Oribacterium			235	157 : 78		0.08	0.21	0.46	0.46
						(slash calls)		78	0.0541667		0.03	0.07	0.15	0.15
						sinus	99.1 - 100	157	6 days, 13:00:00	31.85 : 68.15	0.05	0.14	0.31	0.31
				Peptostreptococcaceae				181	7 days, 13:00:00		0.06	0.16	0.35	0.35
					Filifactor			181	7 days, 13:00:00		0.06	0.16	0.35	0.35
						alocis	100 - 100	181	7 days, 13:00:00	43.65 : 56.35	0.06	0.16	0.35	0.35
				Veillonellaceae				399	0.277083		0.13	0.35	0.78	0.78
					Veillonella			399	0.277083		0.13	0.35	0.78	0.78
						(slash calls)		82	0.0569444		0.03	0.07	0.16	0.16
						dispar	100 - 100	317	0.220139	56.15 : 43.85	0.11	0.28	0.62	0.62
		Erysipelotrichia						145	6 days, 1:00:00		0.05	0.13	0.28	0.28
			Erysipelotrichales					145	6 days, 1:00:00		0.05	0.13	0.28	0.28
				Erysipelotrichaceae				145	6 days, 1:00:00		0.05	0.13	0.28	0.28
					Solobacterium			145	6 days, 1:00:00		0.05	0.13	0.28	0.28
						moorei	99.55 - 99.55	145	6 days, 1:00:00	53.1 : 46.9	0.05	0.13	0.28	0.28
		Negativicutes						1481	1391 : 90		0.5	1.3	2.88	2.88
			Selenomonadales					1481	1391 : 90		0.5	1.3	2.88	2.88
				Veillonellaceae				1481	1391 : 90		0.5	1.3	2.88	2.88
					Dialister			11	11:00:00		0	0.01	0.02	0.02
						invisus	100 - 100	11	11:00:00	0.0694444	0	0.01	0.02	0.02
					Megasphaera			10	00:10:00		0	0.01	0.02	0.02
						genomosp.	100 - 100	10	00:10:00	0.0694444	0	0.01	0.02	0.02
					Selenomonas			80	0.0555556		0.03	0.07	0.16	0.16
						sp.	99.22 - 99.22	80	0.0555556	2 days, 22:30:00	0.03	0.07	0.16	0.16
					Veillonella			1380	57 days, 12:00:00		0.46	1.22	2.68	2.68
						(slash calls)		365	15 days, 5:00:00		0.12	0.32	0.71	0.71
						dispar	99.22 - 100	1015	42 days, 7:00:00	48.37 : 51.63	0.34	0.89	1.97	1.97
	Fusobacteria							1689	81 : 1608		0.57	1.49	3.29	3.29
		Fusobacteriia						1689	81 : 1608		0.57	1.49	3.29	3.29
			Fusobacteriales					1689	81 : 1608		0.57	1.49	3.29	3.29
				Fusobacteriaceae				191	81 : 110		0.06	0.17	0.37	0.37
					Fusobacterium			191	81 : 110		0.06	0.17	0.37	0.37
						nucleatum	99.56 - 99.56	81	3 days, 9:00:00	45.68 : 54.32	0.03	0.07	0.16	0.16
						periodonticum	99.55 - 99.55	110	0.0763889	2 days, 2:50:00	0.04	0.1	0.21	0.21
				Leptotrichiaceae				1498	1.04028		0.5	1.32	2.91	2.91
					(family level ID only)			1498	1.04028		0.5	1.32	2.91	2.91
	Proteobacteria							15951	8996 : 6955		5.34	14.05	31.03	31.03
		Alphaproteobacteria						6497	2197 : 4300		2.18	5.72	12.64	12.64
			Caulobacterales					483	1.27778		0.16	0.43	0.94	0.94
				Caulobacteraceae				483	1.27778		0.16	0.43	0.94	0.94
					(family level ID only)			379	0.263194		0.13	0.33	0.74	0.74
					(slash calls)			23	23:00:00		0.01	0.02	0.04	0.04
					Phenylobacterium			81	0.05625		0.03	0.07	0.16	0.16
						(genus level ID only)		81	0.05625		0.03	0.07	0.16	0.16
			Rhizobiales					3391	739 : 2652		1.14	2.99	6.6	6.6
				Aurantimonadaceae				17	17:00:00		0.01	0.01	0.03	0.03
					Aureimonas			17	17:00:00		0.01	0.01	0.03	0.03
						ferruginea	100 - 100	17	17:00:00	0.0694444	0.01	0.01	0.03	0.03
				Bradyrhizobiaceae				2986	397 : 2589		1	2.63	5.81	5.81
					(slash calls)			2793	369 : 2424		0.94	2.46	5.43	5.43
					Afipia			165	0.114583		0.06	0.15	0.32	0.32
						genosp.	100 - 100	165	0.114583	67.27 : 32.73	0.06	0.15	0.32	0.32
					Bosea			28	1 day, 4:00:00		0.01	0.02	0.05	0.05
						(slash calls)		28	1 day, 4:00:00		0.01	0.02	0.05	0.05
				Hyphomicrobiaceae				102	2 days, 16:38:00		0.03	0.09	0.2	0.2
					Hyphomicrobium			102	2 days, 16:38:00		0.03	0.09	0.2	0.2
						(slash calls)		38	00:38:00		0.01	0.03	0.07	0.07
						hollandicum	99.11 - 99.11	64	2 days, 16:00:00	31.25 : 68.75	0.02	0.06	0.12	0.12
				Methylobacteriaceae				110	4 days, 14:00:00		0.04	0.1	0.21	0.21
					Methylobacterium			110	4 days, 14:00:00		0.04	0.1	0.21	0.21
						jeotgali	100 - 100	110	4 days, 14:00:00	51.82 : 48.18	0.04	0.1	0.21	0.21
				Phyllobacteriaceae				151	6 days, 7:00:00		0.05	0.13	0.29	0.29
					(slash calls)			80	3 days, 8:00:00		0.03	0.07	0.16	0.16
					Mesorhizobium			71	2 days, 23:00:00		0.02	0.06	0.14	0.14
						australicum	99.51 - 99.51	71	2 days, 23:00:00	33.8 : 66.2	0.02	0.06	0.14	0.14
				Rhizobiaceae				25	00:25:00		0.01	0.02	0.05	0.05
					(slash calls)			25	00:25:00		0.01	0.02	0.05	0.05
			Rhodobacterales					789	71 : 718		0.26	0.69	1.53	1.53
				Rhodobacteraceae				789	71 : 718		0.26	0.69	1.53	1.53
					(family level ID only)			109	0.0756944		0.04	0.1	0.21	0.21
					(slash calls)			17	00:17:00		0.01	0.01	0.03	0.03
					Albidovulum			20	20:00:00		0.01	0.02	0.04	0.04
						inexpectatum	99.35 - 99.35	20	20:00:00	0.0694444	0.01	0.02	0.04	0.04
					Amaricoccus			341	37 : 304		0.11	0.3	0.66	0.66
						(genus level ID only)		304	0.211111		0.1	0.27	0.59	0.59
						macauensis	99.13 - 99.13	37	1 day, 13:00:00	56.76 : 43.24	0.01	0.03	0.07	0.07
					Gemmobacter			239	0.165972		0.08	0.21	0.46	0.46
						(genus level ID only)		239	0.165972		0.08	0.21	0.46	0.46
					Paracoccus			63	14:49:00		0.02	0.06	0.12	0.12
						(slash calls)		14	14:00:00		0	0.01	0.03	0.03
						sp.	99.55 - 99.55	49	00:49:00	71.43 : 28.57	0.02	0.04	0.1	0.1
			Sphingomonadales					1834	1364 : 470		0.61	1.62	3.57	3.57
				Sphingomonadaceae				1834	1364 : 470		0.61	1.62	3.57	3.57
					(slash calls)			586	359 : 227		0.2	0.52	1.14	1.14
					Sphingomonas			1248	1005 : 243		0.42	1.1	2.43	2.43
						(genus level ID only)		60	0.0416667		0.02	0.05	0.12	0.12
						(slash calls)		698	29 days, 2:00:00		0.23	0.61	1.36	1.36
						asaccharolytica	99.6 - 99.6	30	1 day, 6:00:00	40 : 60	0.01	0.03	0.06	0.06
						echinoides	99.6 - 99.63	91	3 days, 19:00:00	52.75 : 47.25	0.03	0.08	0.18	0.18
						rubra	99.56 - 100	186	7 days, 18:00:00	39.25 : 60.75	0.06	0.16	0.36	0.36
						sp.	100 - 100	183	0.127083	45.9 : 54.1	0.06	0.16	0.36	0.36
		Betaproteobacteria						2864	1920 : 944		0.96	2.52	5.57	5.57
			Burkholderiales					1769	1080 : 689		0.59	1.56	3.44	3.44
				Burkholderiaceae				1012	334 : 678		0.34	0.89	1.97	1.97
					(family level ID only)			125	5 days, 5:00:00		0.04	0.11	0.24	0.24
					(slash calls)			678	0.470833		0.23	0.6	1.32	1.32
					Cupriavidus			97	4 days, 1:00:00		0.03	0.09	0.19	0.19
						(slash calls)		39	1 day, 15:00:00		0.01	0.03	0.08	0.08
						necator	100 - 100	58	2 days, 10:00:00	48.28 : 51.72	0.02	0.05	0.11	0.11
					Ralstonia			112	4 days, 16:00:00		0.04	0.1	0.22	0.22
						insidiosa	99.44 - 100	112	4 days, 16:00:00	39.29 : 60.71	0.04	0.1	0.22	0.22
				Comamonadaceae				715	29 days, 8:11:00		0.24	0.63	1.39	1.39
					Pelomonas			715	29 days, 8:11:00		0.24	0.63	1.39	1.39
						(slash calls)		510	20 days, 19:11:00		0.17	0.45	0.99	0.99
						aquatica	100 - 100	48	2 days, 0:00:00	68.75 : 31.25	0.02	0.04	0.09	0.09
						puraquae	99.08 - 100	157	6 days, 13:00:00	55.41 : 44.59	0.05	0.14	0.31	0.31
				unclassified Burkholderiales				42	1 day, 18:00:00		0.01	0.04	0.08	0.08
					(family level ID only)			14	14:00:00		0	0.01	0.03	0.03
					Tepidimonas			28	1 day, 4:00:00		0.01	0.02	0.05	0.05
						taiwanensis	100 - 100	28	1 day, 4:00:00	46.43 : 53.57	0.01	0.02	0.05	0.05
			Neisseriales					1095	840 : 255		0.37	0.96	2.13	2.13
				Neisseriaceae				1095	840 : 255		0.37	0.96	2.13	2.13
					Neisseria			1095	840 : 255		0.37	0.96	2.13	2.13
						(slash calls)		582	24 days, 6:00:00		0.19	0.51	1.13	1.13
						flavescens	100 - 100	117	4 days, 21:00:00	56.41 : 43.59	0.04	0.1	0.23	0.23
						meningitidis	99.54 - 100	255	0.177083	49.8 : 50.2	0.09	0.22	0.5	0.5
						perflava	99.44 - 99.44	17	17:00:00	0.0694444	0.01	0.01	0.03	0.03
						polysaccharea	100 - 100	72	3 days, 0:00:00	66.67 : 33.33	0.02	0.06	0.14	0.14
						subflava	99.44 - 100	52	2 days, 4:00:00	21.15 : 78.85	0.02	0.05	0.1	0.1
		Deltaproteobacteria						529	0.367361		0.18	0.47	1.03	1.03
			Bdellovibrionales					529	0.367361		0.18	0.47	1.03	1.03
				Bacteriovoracaceae				529	0.367361		0.18	0.47	1.03	1.03
					(family level ID only)			529	0.367361		0.18	0.47	1.03	1.03
		Gammaproteobacteria						6061	4879 : 1182		2.03	5.34	11.79	11.79
			Chromatiales					106	46 : 60		0.04	0.09	0.21	0.21
				Chromatiaceae				106	46 : 60		0.04	0.09	0.21	0.21
					Rheinheimera			106	46 : 60		0.04	0.09	0.21	0.21
						(slash calls)		28	00:28:00		0.01	0.02	0.05	0.05
						chironomi	99.22 - 99.22	46	1 day, 22:00:00	56.52 : 43.48	0.02	0.04	0.09	0.09
						sp.	100 - 100	32	00:32:00	40.62 : 59.38	0.01	0.03	0.06	0.06
			Oceanospirillales					1195	681 : 514		0.4	1.05	2.32	2.32
				Halomonadaceae				1195	681 : 514		0.4	1.05	2.32	2.32
					(family level ID only)			514	0.356944		0.17	0.45	1	1
					Halomonas			681	28 days, 9:00:00		0.23	0.6	1.32	1.32
						(slash calls)		551	22 days, 23:00:00		0.18	0.49	1.07	1.07
						stevensii	100 - 100	130	5 days, 10:00:00	42.31 : 57.69	0.04	0.11	0.25	0.25
			Pasteurellales					4591	3995 : 596		1.54	4.04	8.93	8.93
				Pasteurellaceae				4591	3995 : 596		1.54	4.04	8.93	8.93
					(slash calls)			1142	47 days, 14:00:00		0.38	1.01	2.22	2.22
					Actinobacillus			51	2 days, 3:00:00		0.02	0.04	0.1	0.1
						lignieresii	99.11 - 99.11	51	2 days, 3:00:00	45.1 : 54.9	0.02	0.04	0.1	0.1
					Avibacterium			1143	47 days, 15:00:00		0.38	1.01	2.22	2.22
						paragallinarum	99.45 - 99.45	1143	47 days, 15:00:00	4 days, 4:00:00	0.38	1.01	2.22	2.22
					Gallibacterium			547	22 days, 19:00:00		0.18	0.48	1.06	1.06
						(slash calls)		547	22 days, 19:00:00		0.18	0.48	1.06	1.06
					Haemophilus			1157	561 : 596		0.39	1.02	2.25	2.25
						(slash calls)		364	78 : 286		0.12	0.32	0.71	0.71
						parainfluenzae	99.11 - 100	793	483 : 310	51.58 : 48.42	0.27	0.7	1.54	1.54
					Mannheimia			551	22 days, 23:00:00		0.18	0.49	1.07	1.07
						varigena	99.41 - 100	551	22 days, 23:00:00	70.05 : 29.95	0.18	0.49	1.07	1.07
			Pseudomonadales					169	6 days, 13:12:00		0.06	0.15	0.33	0.33
				Moraxellaceae				154	5 days, 22:12:00		0.05	0.14	0.3	0.3
					(slash calls)			47	1 day, 23:00:00		0.02	0.04	0.09	0.09
					Psychrobacter			107	3 days, 23:12:00		0.04	0.09	0.21	0.21
						(genus level ID only)		12	00:12:00		0	0.01	0.02	0.02
						(slash calls)		95	3 days, 23:00:00		0.03	0.08	0.18	0.18
				Pseudomonadaceae				15	15:00:00		0.01	0.01	0.03	0.03
					Pseudomonas			15	15:00:00		0.01	0.01	0.03	0.03
						(slash calls)		15	15:00:00		0.01	0.01	0.03	0.03

## Sheet: COVID-2
COVID-2
Primer	Phylum	Class	Order	Family	Genus	Species	% ID	Count	DB counters	F:R %	% of total reads	% of valid reads	% of mapped reads	% of mapped reads per primer
(consensus)								75175	57249 : 17926		24.15	56.42	100	100
	Actinobacteria							7619	6919 : 700		2.45	5.72	10.14	10.14
		Actinobacteria						7619	6919 : 700		2.45	5.72	10.14	10.14
			Actinomycetales					7619	6919 : 700		2.45	5.72	10.14	10.14
				Actinomycetaceae				10	10:00:00		0	0.01	0.01	0.01
					Actinomyces			10	10:00:00		0	0.01	0.01	0.01
						(slash calls)		10	10:00:00		0	0.01	0.01	0.01
				Brevibacteriaceae				10	10:00:00		0	0.01	0.01	0.01
					Brevibacterium			10	10:00:00		0	0.01	0.01	0.01
						(slash calls)		10	10:00:00		0	0.01	0.01	0.01
				Catenulisporaceae				35	00:35:00		0.01	0.03	0.05	0.05
					(family level ID only)			35	00:35:00		0.01	0.03	0.05	0.05
				Corynebacteriaceae				513	401 : 112		0.16	0.39	0.68	0.68
					Corynebacterium			513	401 : 112		0.16	0.39	0.68	0.68
						(slash calls)		66	2 days, 18:00:00		0.02	0.05	0.09	0.09
						accolens	99.55 - 99.55	46	1 day, 22:00:00	54.35 : 45.65	0.01	0.03	0.06	0.06
						appendicis	99.59 - 99.59	10	10:00:00	4 days, 4:00:00	0	0.01	0.01	0.01
						aquatimens	99.08 - 99.08	89	3 days, 17:00:00	41.57 : 58.43	0.03	0.07	0.12	0.12
						coyleae	100 - 100	10	10:00:00	4 days, 4:00:00	0	0.01	0.01	0.01
						sp.	99.54 - 99.54	112	0.0777778	47.32 : 52.68	0.04	0.08	0.15	0.15
						thomssenii	100 - 100	36	1 day, 12:00:00	69.44 : 30.56	0.01	0.03	0.05	0.05
						tuberculostearicum	99.55 - 99.55	134	5 days, 14:00:00	51.49 : 48.51	0.04	0.1	0.18	0.18
						tuscaniense	99.21 - 99.21	10	10:00:00	4 days, 4:00:00	0	0.01	0.01	0.01
				Dermabacteraceae				12	12:00:00		0	0.01	0.02	0.02
					(slash calls)			12	12:00:00		0	0.01	0.02	0.02
				Dermacoccaceae				380	15 days, 10:10:00		0.12	0.29	0.51	0.51
					(slash calls)			10	00:10:00		0	0.01	0.01	0.01
					Dermacoccus			370	15 days, 10:00:00		0.12	0.28	0.49	0.49
						(slash calls)		176	7 days, 8:00:00		0.06	0.13	0.23	0.23
						nishinomiyaensis	99.09 - 100	194	8 days, 2:00:00	52.58 : 47.42	0.06	0.15	0.26	0.26
				Gordoniaceae				99	4 days, 3:00:00		0.03	0.07	0.13	0.13
					Gordonia			99	4 days, 3:00:00		0.03	0.07	0.13	0.13
						(slash calls)		99	4 days, 3:00:00		0.03	0.07	0.13	0.13
				Microbacteriaceae				5295	5110 : 185		1.7	3.97	7.04	7.04
					(family level ID only)			84	0.0583333		0.03	0.06	0.11	0.11
					(slash calls)			10	10:00:00		0	0.01	0.01	0.01
					Microbacterium			5201	5100 : 101		1.67	3.9	6.92	6.92
						(genus level ID only)		101	0.0701389		0.03	0.08	0.13	0.13
						(slash calls)		1450	60 days, 10:00:00		0.47	1.09	1.93	1.93
						ginsengisoli	99.09 - 100	3650	152 days, 2:00:00	39.32 : 60.68	1.17	2.74	4.86	4.86
				Micrococcaceae				814	469 : 345		0.26	0.61	1.08	1.08
					(family level ID only)			12	00:12:00		0	0.01	0.02	0.02
					Arthrobacter			84	3 days, 12:00:00		0.03	0.06	0.11	0.11
						russicus	99.42 - 100	84	3 days, 12:00:00	29.76 : 70.24	0.03	0.06	0.11	0.11
					Kocuria			12	12:00:00		0	0.01	0.02	0.02
						palustris	100 - 100	12	12:00:00	4 days, 4:00:00	0	0.01	0.02	0.02
					Micrococcus			49	2 days, 1:00:00		0.02	0.04	0.07	0.07
						(slash calls)		38	1 day, 14:00:00		0.01	0.03	0.05	0.05
						lylae	100 - 100	11	11:00:00	0.0694444	0	0.01	0.01	0.01
					Nesterenkonia			41	1 day, 17:00:00		0.01	0.03	0.05	0.05
						flava	99.55 - 99.55	41	1 day, 17:00:00	46.34 : 53.66	0.01	0.03	0.05	0.05
					Rothia			616	283 : 333		0.2	0.46	0.82	0.82
						(genus level ID only)		11	00:11:00		0	0.01	0.01	0.01
						dentocariosa	100 - 100	322	0.223611	41.61 : 58.39	0.1	0.24	0.43	0.43
						mucilaginosa	99.37 - 100	283	11 days, 19:00:00	38.16 : 61.84	0.09	0.21	0.38	0.38
				Nocardiaceae				39	1 day, 15:00:00		0.01	0.03	0.05	0.05
					Nocardia			39	1 day, 15:00:00		0.01	0.03	0.05	0.05
						fluminea	100 - 100	39	1 day, 15:00:00	0.0694444	0.01	0.03	0.05	0.05
				Propionibacteriaceae				399	16 days, 15:00:00		0.13	0.3	0.53	0.53
					Microlunatus			10	10:00:00		0	0.01	0.01	0.01
						ginsengisoli	99.61 - 99.61	10	10:00:00	0.0694444	0	0.01	0.01	0.01
					Propionibacterium			389	16 days, 5:00:00		0.12	0.29	0.52	0.52
						acnes	99.56 - 100	389	16 days, 5:00:00	54.5 : 45.5	0.12	0.29	0.52	0.52
				Sporichthyaceae				13	00:13:00		0	0.01	0.02	0.02
					Sporichthya			13	00:13:00		0	0.01	0.02	0.02
						(genus level ID only)		13	00:13:00		0	0.01	0.02	0.02
	Bacteroidetes							2340	1200 : 1140		0.75	1.76	3.11	3.11
		Bacteroidia						1357	217 : 1140		0.44	1.02	1.81	1.81
			Bacteroidales					1357	217 : 1140		0.44	1.02	1.81	1.81
				Porphyromonadaceae				56	00:56:00		0.02	0.04	0.07	0.07
					Porphyromonas			56	00:56:00		0.02	0.04	0.07	0.07
						(genus level ID only)		56	00:56:00		0.02	0.04	0.07	0.07
				Prevotellaceae				885	217 : 668		0.28	0.66	1.18	1.18
					(family level ID only)			601	0.417361		0.19	0.45	0.8	0.8
					Prevotella			284	217 : 67		0.09	0.21	0.38	0.38
						(genus level ID only)		67	0.0465278		0.02	0.05	0.09	0.09
						maculosa	99.42 - 99.42	71	2 days, 23:00:00	36.62 : 63.38	0.02	0.05	0.09	0.09
						melaninogenica	100 - 100	146	6 days, 2:00:00	54.11 : 45.89	0.05	0.11	0.19	0.19
				[Paraprevotellaceae]				416	0.288889		0.13	0.31	0.55	0.55
					(family level ID only)			416	0.288889		0.13	0.31	0.55	0.55
		Flavobacteriia						916	38 days, 4:00:00		0.29	0.69	1.22	1.22
			Flavobacteriales					916	38 days, 4:00:00		0.29	0.69	1.22	1.22
				Flavobacteriaceae				916	38 days, 4:00:00		0.29	0.69	1.22	1.22
					Capnocytophaga			868	36 days, 4:00:00		0.28	0.65	1.15	1.15
						gingivalis	99.1 - 100	271	11 days, 7:00:00	88.19 : 11.81	0.09	0.2	0.36	0.36
						leadbetteri	100 - 100	597	24 days, 21:00:00	50.75 : 49.25	0.19	0.45	0.79	0.79
					Cloacibacterium			12	12:00:00		0	0.01	0.02	0.02
						(slash calls)		12	12:00:00		0	0.01	0.02	0.02
					Flavobacterium			36	1 day, 12:00:00		0.01	0.03	0.05	0.05
						pectinovorum	99.19 - 99.19	14	14:00:00	4 days, 4:00:00	0	0.01	0.02	0.02
						soli	100 - 100	22	22:00:00	0.0694444	0.01	0.02	0.03	0.03
		Sphingobacteriia						67	2 days, 19:00:00		0.02	0.05	0.09	0.09
			Sphingobacteriales					67	2 days, 19:00:00		0.02	0.05	0.09	0.09
				Sphingobacteriaceae				67	2 days, 19:00:00		0.02	0.05	0.09	0.09
					(family level ID only)			67	2 days, 19:00:00		0.02	0.05	0.09	0.09
	Cyanobacteria							1624	1.12778		0.52	1.22	2.16	2.16
		Gloeobacterophycideae						92	0.0638889		0.03	0.07	0.12	0.12
			Gloeobacterales					92	0.0638889		0.03	0.07	0.12	0.12
				Gloeobacteraceae				92	0.0638889		0.03	0.07	0.12	0.12
					(family level ID only)			92	0.0638889		0.03	0.07	0.12	0.12
		Nostocophycideae						1108	0.769444		0.36	0.83	1.47	1.47
			Nostocales					1108	0.769444		0.36	0.83	1.47	1.47
				Nostocaceae				1108	0.769444		0.36	0.83	1.47	1.47
					(family level ID only)			1108	0.769444		0.36	0.83	1.47	1.47
		Oscillatoriophycideae						396	0.275		0.13	0.3	0.53	0.53
			Chroococcales					41	00:41:00		0.01	0.03	0.05	0.05
				Spirulinaceae				41	00:41:00		0.01	0.03	0.05	0.05
					(family level ID only)			41	00:41:00		0.01	0.03	0.05	0.05
			Oscillatoriales					355	0.246528		0.11	0.27	0.47	0.47
				Phormidiaceae				355	0.246528		0.11	0.27	0.47	0.47
					(family level ID only)			355	0.246528		0.11	0.27	0.47	0.47
		Synechococcophycideae						28	00:28:00		0.01	0.02	0.04	0.04
			Pseudanabaenales					28	00:28:00		0.01	0.02	0.04	0.04
				Pseudanabaenaceae				28	00:28:00		0.01	0.02	0.04	0.04
					(family level ID only)			28	00:28:00		0.01	0.02	0.04	0.04
	Firmicutes							39784	38702 : 1082		12.78	29.86	52.92	52.92
		Bacilli						39547	38525 : 1022		12.71	29.68	52.61	52.61
			Bacillales					789	492 : 297		0.25	0.59	1.05	1.05
				Bacillaceae				376	273 : 103		0.12	0.28	0.5	0.5
					(family level ID only)			92	0.0638889		0.03	0.07	0.12	0.12
					(slash calls)			11	00:11:00		0	0.01	0.01	0.01
					Anoxybacillus			39	1 day, 15:00:00		0.01	0.03	0.05	0.05
						(slash calls)		39	1 day, 15:00:00		0.01	0.03	0.05	0.05
					Bacillus			178	7 days, 10:00:00		0.06	0.13	0.24	0.24
						(slash calls)		151	6 days, 7:00:00		0.05	0.11	0.2	0.2
						halosaccharovorans	100 - 100	17	17:00:00	0.0694444	0.01	0.01	0.02	0.02
						kribbensis	100 - 100	10	10:00:00	0.0694444	0	0.01	0.01	0.01
					Lysinibacillus			56	2 days, 8:00:00		0.02	0.04	0.07	0.07
						fusiformis	99.56 - 99.56	56	2 days, 8:00:00	2 days, 2:50:00	0.02	0.04	0.07	0.07
				Bacillales incertae sedis				12	12:00:00		0	0.01	0.02	0.02
					Gemella			12	12:00:00		0	0.01	0.02	0.02
						morbillorum	99.44 - 99.44	12	12:00:00	0.0694444	0	0.01	0.02	0.02
				Paenibacillaceae				134	4 days, 0:38:00		0.04	0.1	0.18	0.18
					(family level ID only)			16	00:16:00		0.01	0.01	0.02	0.02
					Brevibacillus			22	00:22:00		0.01	0.02	0.03	0.03
						(genus level ID only)		22	00:22:00		0.01	0.02	0.03	0.03
					Paenibacillus			96	4 days, 0:00:00		0.03	0.07	0.13	0.13
						(slash calls)		96	4 days, 0:00:00		0.03	0.07	0.13	0.13
				Staphylococcaceae				267	111 : 156		0.09	0.2	0.36	0.36
					Salinicoccus			156	0.108333		0.05	0.12	0.21	0.21
						(genus level ID only)		100	0.0694444		0.03	0.08	0.13	0.13
						salitudinis	99.11 - 99.11	56	00:56:00	48.21 : 51.79	0.02	0.04	0.07	0.07
					Staphylococcus			111	4 days, 15:00:00		0.04	0.08	0.15	0.15
						(slash calls)		78	3 days, 6:00:00		0.03	0.06	0.1	0.1
						hominis	100 - 100	33	1 day, 9:00:00	39.39 : 60.61	0.01	0.02	0.04	0.04
			Lactobacillales					38758	38033 : 725		12.45	29.09	51.56	51.56
				Carnobacteriaceae				114	2 days, 20:46:00		0.04	0.09	0.15	0.15
					(slash calls)			16	00:16:00		0.01	0.01	0.02	0.02
					Granulicatella			98	2 days, 20:30:00		0.03	0.07	0.13	0.13
						adiacens	99.44 - 100	98	2 days, 20:30:00	38.78 : 61.22	0.03	0.07	0.13	0.13
				Streptococcaceae				38644	37965 : 679		12.42	29	51.41	51.41
					Streptococcus			38644	37965 : 679		12.42	29	51.41	51.41
						(genus level ID only)		168	0.116667		0.05	0.13	0.22	0.22
						(slash calls)		24307	23918 : 389		7.81	18.24	32.33	32.33
						constellatus	100 - 100	15	15:00:00	4 days, 4:00:00	0	0.01	0.02	0.02
						cristatus	100 - 100	16	16:00:00	4 days, 4:00:00	0.01	0.01	0.02	0.02
						infantis	99.56 - 99.56	122	0.0847222	13.11 : 86.89	0.04	0.09	0.16	0.16
						mitis	99.1 - 100	10269	10269 : 0	50.54 : 49.46	3.3	7.71	13.66	13.66
						oralis	99.56 - 99.56	70	2 days, 22:00:00	47.14 : 52.86	0.02	0.05	0.09	0.09
						pseudopneumoniae	99.55 - 100	3677	153 days, 5:00:00	46.64 : 53.36	1.18	2.76	4.89	4.89
		Clostridia						37	00:37:00		0.01	0.03	0.05	0.05
			Clostridiales					37	00:37:00		0.01	0.03	0.05	0.05
				Peptoniphilaceae				37	00:37:00		0.01	0.03	0.05	0.05
					Anaerococcus			37	00:37:00		0.01	0.03	0.05	0.05
						sp.	99.12 - 99.12	37	00:37:00	45.95 : 54.05	0.01	0.03	0.05	0.05
		Erysipelotrichi						23	00:23:00		0.01	0.02	0.03	0.03
			Erysipelotrichales					23	00:23:00		0.01	0.02	0.03	0.03
				Erysipelotrichaceae				23	00:23:00		0.01	0.02	0.03	0.03
					Bulleidia			23	00:23:00		0.01	0.02	0.03	0.03
						moorei	100 - 100	23	00:23:00	0.0694444	0.01	0.02	0.03	0.03
		Negativicutes						177	7 days, 9:00:00		0.06	0.13	0.24	0.24
			Selenomonadales					177	7 days, 9:00:00		0.06	0.13	0.24	0.24
				Veillonellaceae				177	7 days, 9:00:00		0.06	0.13	0.24	0.24
					Veillonella			177	7 days, 9:00:00		0.06	0.13	0.24	0.24
						alcalescens	100 - 100	11	11:00:00	0.0694444	0	0.01	0.01	0.01
						dispar	99.58 - 99.58	166	6 days, 22:00:00	47.59 : 52.41	0.05	0.12	0.22	0.22
	Gemmatimonadetes							59	00:59:00		0.02	0.04	0.08	0.08
		Gemmatimonadetes						59	00:59:00		0.02	0.04	0.08	0.08
			Gemmatimonadales					59	00:59:00		0.02	0.04	0.08	0.08
				Gemmatimonadaceae				59	00:59:00		0.02	0.04	0.08	0.08
					(family level ID only)			59	00:59:00		0.02	0.04	0.08	0.08
	Proteobacteria							23342	10428 : 12914		7.5	17.52	31.05	31.05
		Alphaproteobacteria						11817	2326 : 9491		3.8	8.87	15.72	15.72
			Caulobacterales					100	4 days, 4:00:00		0.03	0.08	0.13	0.13
				Caulobacteraceae				100	4 days, 4:00:00		0.03	0.08	0.13	0.13
					(slash calls)			100	4 days, 4:00:00		0.03	0.08	0.13	0.13
			Rhizobiales					647	497 : 150		0.21	0.49	0.86	0.86
				Bradyrhizobiaceae				592	442 : 150		0.19	0.44	0.79	0.79
					(slash calls)			326	240 : 86		0.1	0.24	0.43	0.43
					Afipia			64	0.0444444		0.02	0.05	0.09	0.09
						genosp.	99.51 - 100	64	0.0444444	56.25 : 43.75	0.02	0.05	0.09	0.09
					Bradyrhizobium			39	1 day, 15:00:00		0.01	0.03	0.05	0.05
						(slash calls)		39	1 day, 15:00:00		0.01	0.03	0.05	0.05
					Rhodopseudomonas			163	6 days, 19:00:00		0.05	0.12	0.22	0.22
						parapalustris	99.02 - 99.02	163	6 days, 19:00:00	0.0694444	0.05	0.12	0.22	0.22
				Phyllobacteriaceae				43	1 day, 19:00:00		0.01	0.03	0.06	0.06
					Phyllobacterium			43	1 day, 19:00:00		0.01	0.03	0.06	0.06
						(slash calls)		43	1 day, 19:00:00		0.01	0.03	0.06	0.06
				Rhizobiaceae				12	12:00:00		0	0.01	0.02	0.02
					Rhizobium			12	12:00:00		0	0.01	0.02	0.02
						etli	100 - 100	12	12:00:00	4 days, 4:00:00	0	0.01	0.02	0.02
			Rhodobacterales					9307	780 : 8527		2.99	6.99	12.38	12.38
				Rhodobacteraceae				9307	780 : 8527		2.99	6.99	12.38	12.38
					(family level ID only)			8368	173 : 8195		2.69	6.28	11.13	11.13
					Paracoccus			842	510 : 332		0.27	0.63	1.12	1.12
						(slash calls)		232	9 days, 16:00:00		0.07	0.17	0.31	0.31
						sp.	99.51 - 100	332	0.230556	51.2 : 48.8	0.11	0.25	0.44	0.44
						sphaerophysae	99.57 - 100	278	11 days, 14:00:00	52.88 : 47.12	0.09	0.21	0.37	0.37
					Rhodobacter			97	4 days, 1:00:00		0.03	0.07	0.13	0.13
						veldkampii	99.02 - 99.02	97	4 days, 1:00:00	59.79 : 40.21	0.03	0.07	0.13	0.13
			Sphingomonadales					1763	949 : 814		0.57	1.32	2.35	2.35
				Sphingomonadaceae				1763	949 : 814		0.57	1.32	2.35	2.35
					(slash calls)			117	4 days, 21:00:00		0.04	0.09	0.16	0.16
					Sphingomonas			1646	832 : 814		0.53	1.24	2.19	2.19
						(genus level ID only)		22	00:22:00		0.01	0.02	0.03	0.03
						(slash calls)		487	20 days, 7:00:00		0.16	0.37	0.65	0.65
						echinoides	99.11 - 100	345	14 days, 9:00:00	46.67 : 53.33	0.11	0.26	0.46	0.46
						sp.	99.02 - 100	792	0.55	47.73 : 52.27	0.25	0.59	1.05	1.05
		Betaproteobacteria						5236	2655 : 2581		1.68	3.93	6.97	6.97
			Burkholderiales					3241	674 : 2567		1.04	2.43	4.31	4.31
				Burkholderiaceae				2615	151 : 2464		0.84	1.96	3.48	3.48
					(slash calls)			2464	1.71111		0.79	1.85	3.28	3.28
					Cupriavidus			62	2 days, 14:00:00		0.02	0.05	0.08	0.08
						(slash calls)		28	1 day, 4:00:00		0.01	0.02	0.04	0.04
						necator	100 - 100	34	1 day, 10:00:00	67.65 : 32.35	0.01	0.03	0.05	0.05
					Ralstonia			89	3 days, 17:00:00		0.03	0.07	0.12	0.12
						(slash calls)		13	13:00:00		0	0.01	0.02	0.02
						insidiosa	100 - 100	76	3 days, 4:00:00	21.05 : 78.95	0.02	0.06	0.1	0.1
				Comamonadaceae				445	16 days, 6:55:00		0.14	0.33	0.59	0.59
					Comamonas			10	10:00:00		0	0.01	0.01	0.01
						(slash calls)		10	10:00:00		0	0.01	0.01	0.01
					Delftia			26	1 day, 2:00:00		0.01	0.02	0.03	0.03
						(slash calls)		26	1 day, 2:00:00		0.01	0.02	0.03	0.03
					Pelomonas			409	14 days, 18:55:00		0.13	0.31	0.54	0.54
						(slash calls)		197	5 days, 22:55:00		0.06	0.15	0.26	0.26
						aquatica	100 - 100	23	23:00:00	43.48 : 56.52	0.01	0.02	0.03	0.03
						puraquae	99.08 - 100	189	7 days, 21:00:00	59.79 : 40.21	0.06	0.14	0.25	0.25
				Oxalobacteraceae				60	12:48:00		0.02	0.05	0.08	0.08
					Herbaspirillum			12	12:00:00		0	0.01	0.02	0.02
						(slash calls)		12	12:00:00		0	0.01	0.02	0.02
					Undibacterium			48	00:48:00		0.02	0.04	0.06	0.06
						sp.	99.08 - 99.08	48	00:48:00	45.83 : 54.17	0.02	0.04	0.06	0.06
				unclassified Burkholderiales				121	5 days, 1:00:00		0.04	0.09	0.16	0.16
					(family level ID only)			108	4 days, 12:00:00		0.03	0.08	0.14	0.14
					Tepidicella			13	13:00:00		0	0.01	0.02	0.02
						xavieri	99.54 - 99.54	13	13:00:00	4 days, 4:00:00	0	0.01	0.02	0.02
			Hydrogenophilales					14	00:14:00		0	0.01	0.02	0.02
				Hydrogenophilaceae				14	00:14:00		0	0.01	0.02	0.02
					(family level ID only)			14	00:14:00		0	0.01	0.02	0.02
			Neisseriales					1981	82 days, 13:00:00		0.64	1.49	2.64	2.64
				Neisseriaceae				1981	82 days, 13:00:00		0.64	1.49	2.64	2.64
					Neisseria			1981	82 days, 13:00:00		0.64	1.49	2.64	2.64
						(slash calls)		1267	52 days, 19:00:00		0.41	0.95	1.69	1.69
						flavescens	100 - 100	714	29 days, 18:00:00	20.59 : 79.41	0.23	0.54	0.95	0.95
		Gammaproteobacteria						6289	5447 : 842		2.02	4.72	8.37	8.37
			Chromatiales					39	1 day, 15:00:00		0.01	0.03	0.05	0.05
				Chromatiaceae				39	1 day, 15:00:00		0.01	0.03	0.05	0.05
					(slash calls)			39	1 day, 15:00:00		0.01	0.03	0.05	0.05
			Enterobacteriales					2378	97 days, 12:38:00		0.76	1.78	3.16	3.16
				Enterobacteriaceae				2378	97 days, 12:38:00		0.76	1.78	3.16	3.16
					(slash calls)			2364	96 days, 22:38:00		0.76	1.77	3.14	3.14
					Kluyvera			14	14:00:00		0	0.01	0.02	0.02
						ascorbata	99.54 - 99.54	14	14:00:00	4 days, 4:00:00	0	0.01	0.02	0.02
			Oceanospirillales					537	22 days, 9:00:00		0.17	0.4	0.71	0.71
				Halomonadaceae				537	22 days, 9:00:00		0.17	0.4	0.71	0.71
					Halomonas			537	22 days, 9:00:00		0.17	0.4	0.71	0.71
						(slash calls)		370	15 days, 10:00:00		0.12	0.28	0.49	0.49
						stevensii	100 - 100	167	6 days, 23:00:00	39.52 : 60.48	0.05	0.13	0.22	0.22
			Pasteurellales					1601	997 : 604		0.51	1.2	2.13	2.13
				Pasteurellaceae				1601	997 : 604		0.51	1.2	2.13	2.13
					(slash calls)			841	275 : 566		0.27	0.63	1.12	1.12
					Haemophilus			481	18 days, 11:38:00		0.15	0.36	0.64	0.64
						haemolyticus	100 - 100	27	00:27:00	4 days, 4:00:00	0.01	0.02	0.04	0.04
						parainfluenzae	99.41 - 100	336	13 days, 13:11:00	44.94 : 55.06	0.11	0.25	0.45	0.45
						sputorum	99.61 - 100	118	4 days, 22:00:00	56.78 : 43.22	0.04	0.09	0.16	0.16
					Mannheimia			279	11 days, 15:00:00		0.09	0.21	0.37	0.37
						varigena	99.41 - 100	279	11 days, 15:00:00	64.87 : 35.13	0.09	0.21	0.37	0.37
			Pseudomonadales					1677	1477 : 200		0.54	1.26	2.23	2.23
				Moraxellaceae				1548	1401 : 147		0.5	1.16	2.06	2.06
					(slash calls)			60	2 days, 12:00:00		0.02	0.05	0.08	0.08
					Acinetobacter			1488	1341 : 147		0.48	1.12	1.98	1.98
						(genus level ID only)		45	00:45:00		0.01	0.03	0.06	0.06
						(slash calls)		1375	1298 : 77		0.44	1.03	1.83	1.83
						baumannii	100 - 100	14	14:00:00	0.0694444	0	0.01	0.02	0.02
						johnsonii	100 - 100	25	00:25:00	0.0694444	0.01	0.02	0.03	0.03
						ursingii	100 - 100	29	1 day, 5:00:00	0.0694444	0.01	0.02	0.04	0.04
				Pseudomonadaceae				129	3 days, 4:53:00		0.04	0.1	0.17	0.17
					Pseudomonas			129	3 days, 4:53:00		0.04	0.1	0.17	0.17
						(slash calls)		76	3 days, 4:00:00		0.02	0.06	0.1	0.1
						sp.	100 - 100	53	00:53:00	54.72 : 45.28	0.02	0.04	0.07	0.07
			Xanthomonadales					57	2 days, 9:00:00		0.02	0.04	0.08	0.08
				Xanthomonadaceae				57	2 days, 9:00:00		0.02	0.04	0.08	0.08
					(slash calls)			10	10:00:00		0	0.01	0.01	0.01
					Pseudomonas			29	1 day, 5:00:00		0.01	0.02	0.04	0.04
						(slash calls)		29	1 day, 5:00:00		0.01	0.02	0.04	0.04
					Xanthomonas			18	18:00:00		0.01	0.01	0.02	0.02
						(slash calls)		18	18:00:00		0.01	0.01	0.02	0.02
	Thermotogae							407	0.282639		0.13	0.31	0.54	0.54
		Thermotogae						407	0.282639		0.13	0.31	0.54	0.54
			Thermotogales					407	0.282639		0.13	0.31	0.54	0.54
				Thermotogaceae				407	0.282639		0.13	0.31	0.54	0.54
					Fervidobacterium			407	0.282639		0.13	0.31	0.54	0.54
						(genus level ID only)		373	0.259028		0.12	0.28	0.5	0.5
						pennivorans	99.57 - 99.57	34	00:34:00	52.94 : 47.06	0.01	0.03	0.05	0.05

## Sheet: COVID-3
COVID-3
Primer	Phylum	Class	Order	Family	Genus	Species	% ID	Count	DB counters	F:R %	% of total reads	% of valid reads	% of mapped reads	% of mapped reads per primer
(consensus)								97117	36683 : 60434		28.49	54.77	100	100
	Actinobacteria							12184	11331 : 853		3.57	6.87	12.55	12.55
		Actinobacteria						12184	11331 : 853		3.57	6.87	12.55	12.55
			Actinomycetales					11787	11064 : 723		3.46	6.65	12.14	12.14
				Actinomycetaceae				43	1 day, 19:00:00		0.01	0.02	0.04	0.04
					Actinomyces			29	1 day, 5:00:00		0.01	0.02	0.03	0.03
						odontolyticus	100 - 100	11	11:00:00	4 days, 4:00:00	0	0.01	0.01	0.01
						viscosus	99.42 - 99.42	18	18:00:00	0.0694444	0.01	0.01	0.02	0.02
					Mobiluncus			14	14:00:00		0	0.01	0.01	0.01
						curtisii	100 - 100	14	14:00:00	4 days, 4:00:00	0	0.01	0.01	0.01
				Corynebacteriaceae				859	35 days, 19:00:00		0.25	0.48	0.88	0.88
					Corynebacterium			859	35 days, 19:00:00		0.25	0.48	0.88	0.88
						(slash calls)		112	4 days, 16:00:00		0.03	0.06	0.12	0.12
						amycolatum	100 - 100	187	7 days, 19:00:00	40.11 : 59.89	0.05	0.11	0.19	0.19
						kroppenstedtii	99.1 - 100	351	14 days, 15:00:00	50.14 : 49.86	0.1	0.2	0.36	0.36
						pyruviciproducens	99.61 - 100	176	7 days, 8:00:00	61.36 : 38.64	0.05	0.1	0.18	0.18
						suicordis	100 - 100	33	1 day, 9:00:00	51.52 : 48.48	0.01	0.02	0.03	0.03
				Geodermatophilaceae				251	0.174306		0.07	0.14	0.26	0.26
					(family level ID only)			238	0.165278		0.07	0.13	0.25	0.25
					Modestobacter			13	00:13:00		0	0.01	0.01	0.01
						(genus level ID only)		13	00:13:00		0	0.01	0.01	0.01
				Intrasporangiaceae				68	2 days, 20:00:00		0.02	0.04	0.07	0.07
					(slash calls)			45	1 day, 21:00:00		0.01	0.03	0.05	0.05
					Janibacter			23	23:00:00		0.01	0.01	0.02	0.02
						hoylei	99.22 - 99.22	23	23:00:00	4 days, 4:00:00	0.01	0.01	0.02	0.02
				Kineosporiaceae				10	00:10:00		0	0.01	0.01	0.01
					(slash calls)			10	00:10:00		0	0.01	0.01	0.01
				Microbacteriaceae				5158	5092 : 66		1.51	2.91	5.31	5.31
					Microbacterium			5158	5092 : 66		1.51	2.91	5.31	5.31
						(genus level ID only)		66	0.0458333		0.02	0.04	0.07	0.07
						(slash calls)		2701	112 days, 13:00:00		0.79	1.52	2.78	2.78
						ginsengisoli	99.37 - 100	2391	99 days, 15:00:00	45.63 : 54.37	0.7	1.35	2.46	2.46
				Micrococcaceae				265	11 days, 1:00:00		0.08	0.15	0.27	0.27
					Arthrobacter			152	6 days, 8:00:00		0.04	0.09	0.16	0.16
						(slash calls)		10	10:00:00		0	0.01	0.01	0.01
						halodurans	100 - 100	14	14:00:00	4 days, 4:00:00	0	0.01	0.01	0.01
						russicus	99.42 - 100	128	5 days, 8:00:00	38.28 : 61.72	0.04	0.07	0.13	0.13
					Kocuria			95	3 days, 23:00:00		0.03	0.05	0.1	0.1
						(slash calls)		28	1 day, 4:00:00		0.01	0.02	0.03	0.03
						rhizophila	99.61 - 100	67	2 days, 19:00:00	74.63 : 25.37	0.02	0.04	0.07	0.07
					Rothia			18	18:00:00		0.01	0.01	0.02	0.02
						mucilaginosa	99.37 - 99.37	18	18:00:00	0.0694444	0.01	0.01	0.02	0.02
				Nocardioidaceae				204	51 : 153		0.06	0.12	0.21	0.21
					(family level ID only)			153	0.10625		0.04	0.09	0.16	0.16
					Aeromicrobium			26	1 day, 2:00:00		0.01	0.01	0.03	0.03
						(slash calls)		26	1 day, 2:00:00		0.01	0.01	0.03	0.03
					Friedmanniella			15	15:00:00		0	0.01	0.02	0.02
						(slash calls)		15	15:00:00		0	0.01	0.02	0.02
					Nocardioides			10	10:00:00		0	0.01	0.01	0.01
						oleivorans	100 - 100	10	10:00:00	0.0694444	0	0.01	0.01	0.01
				Propionibacteriaceae				4730	195 days, 6:44:00		1.39	2.67	4.87	4.87
					Propionibacterium			4730	195 days, 6:44:00		1.39	2.67	4.87	4.87
						(genus level ID only)		33	00:33:00		0.01	0.02	0.03	0.03
						acnes	99.21 - 100	4697	195 days, 6:11:00	75.71 : 24.29	1.38	2.65	4.84	4.84
				Pseudonocardiaceae				27	00:27:00		0.01	0.02	0.03	0.03
					(family level ID only)			27	00:27:00		0.01	0.02	0.03	0.03
				Sporichthyaceae				172	0.119444		0.05	0.1	0.18	0.18
					(slash calls)			172	0.119444		0.05	0.1	0.18	0.18
			Bifidobacteriales					307	11 days, 3:40:00		0.09	0.17	0.32	0.32
				Bifidobacteriaceae				40	00:40:00		0.01	0.02	0.04	0.04
					Gardnerella			40	00:40:00		0.01	0.02	0.04	0.04
						(slash calls)		40	00:40:00		0.01	0.02	0.04	0.04
				unclassified Bifidobacteriales				267	11 days, 3:00:00		0.08	0.15	0.27	0.27
					Turicella			267	11 days, 3:00:00		0.08	0.15	0.27	0.27
						otitidis	99.11 - 99.56	267	11 days, 3:00:00	53.18 : 46.82	0.08	0.15	0.27	0.27
			Solirubrobacterales					90	0.0625		0.03	0.05	0.09	0.09
				Conexibacteraceae				60	0.0416667		0.02	0.03	0.06	0.06
					(slash calls)			60	0.0416667		0.02	0.03	0.06	0.06
				Solirubrobacteraceae				30	00:30:00		0.01	0.02	0.03	0.03
					Solirubrobacter			30	00:30:00		0.01	0.02	0.03	0.03
						(genus level ID only)		30	00:30:00		0.01	0.02	0.03	0.03
	Bacteroidetes							16149	248 : 15901		4.74	9.11	16.63	16.63
		Cytophagia						16117	226 : 15891		4.73	9.09	16.6	16.6
			Cytophagales					16117	226 : 15891		4.73	9.09	16.6	16.6
				Cytophagaceae				16117	226 : 15891		4.73	9.09	16.6	16.6
					(family level ID only)			13470	0 : 13470		3.95	7.6	13.87	13.87
					Hymenobacter			2647	226 : 2421		0.78	1.49	2.73	2.73
						(genus level ID only)		1968	1.36667		0.58	1.11	2.03	2.03
						(slash calls)		226	9 days, 10:00:00		0.07	0.13	0.23	0.23
						perfusus	99.19 - 99.19	404	0.280556	48.27 : 51.73	0.12	0.23	0.42	0.42
						sp.	100 - 100	49	00:49:00	42.86 : 57.14	0.01	0.03	0.05	0.05
		Flavobacteriia						20	10:10:00		0.01	0.01	0.02	0.02
			Flavobacteriales					20	10:10:00		0.01	0.01	0.02	0.02
				Flavobacteriaceae				20	10:10:00		0.01	0.01	0.02	0.02
					(family level ID only)			10	00:10:00		0	0.01	0.01	0.01
					Chryseobacterium			10	10:00:00		0	0.01	0.01	0.01
						(slash calls)		10	10:00:00		0	0.01	0.01	0.01
		Sphingobacteriia						12	12:00:00		0	0.01	0.01	0.01
			Sphingobacteriales					12	12:00:00		0	0.01	0.01	0.01
				Sphingobacteriaceae				12	12:00:00		0	0.01	0.01	0.01
					Sphingobacterium			12	12:00:00		0	0.01	0.01	0.01
						daejeonense	99.42 - 99.42	12	12:00:00	0.0694444	0	0.01	0.01	0.01
	Chloroflexi							926	0.643056		0.27	0.52	0.95	0.95
		Dehalococcoidia						926	0.643056		0.27	0.52	0.95	0.95
			Dehalococcoidales					926	0.643056		0.27	0.52	0.95	0.95
				Dehalococcoidaceae				926	0.643056		0.27	0.52	0.95	0.95
					(family level ID only)			926	0.643056		0.27	0.52	0.95	0.95
	Cyanobacteria							10191	43 : 10148		2.99	5.75	10.49	10.49
		Gloeobacterophycideae						3881	2.69514		1.14	2.19	4	4
			Gloeobacterales					3881	2.69514		1.14	2.19	4	4
				Gloeobacteraceae				3881	2.69514		1.14	2.19	4	4
					(family level ID only)			3881	2.69514		1.14	2.19	4	4
		Nostocophycideae						5167	3.58819		1.52	2.91	5.32	5.32
			Nostocales					5167	3.58819		1.52	2.91	5.32	5.32
				Nostocaceae				5167	3.58819		1.52	2.91	5.32	5.32
					(family level ID only)			5151	3.57708		1.51	2.91	5.3	5.3
					(slash calls)			16	00:16:00		0	0.01	0.02	0.02
		Oscillatoriophycideae						1100	0.763889		0.32	0.62	1.13	1.13
			Chroococcales					924	0.641667		0.27	0.52	0.95	0.95
				Spirulinaceae				924	0.641667		0.27	0.52	0.95	0.95
					(family level ID only)			924	0.641667		0.27	0.52	0.95	0.95
			Oscillatoriales					176	0.122222		0.05	0.1	0.18	0.18
				Phormidiaceae				176	0.122222		0.05	0.1	0.18	0.18
					(family level ID only)			176	0.122222		0.05	0.1	0.18	0.18
		Prochlorales						43	1 day, 19:00:00		0.01	0.02	0.04	0.04
			Prochlorales					43	1 day, 19:00:00		0.01	0.02	0.04	0.04
				Prochlorococcaceae				43	1 day, 19:00:00		0.01	0.02	0.04	0.04
					(family level ID only)			43	1 day, 19:00:00		0.01	0.02	0.04	0.04
	Firmicutes							30634	6080 : 24554		8.99	17.28	31.54	31.54
		Bacilli						30479	5958 : 24521		8.94	17.19	31.38	31.38
			Bacillales					21397	990 : 20407		6.28	12.07	22.03	22.03
				Bacillaceae				180	97 : 83		0.05	0.1	0.19	0.19
					(family level ID only)			17	00:17:00		0	0.01	0.02	0.02
					(slash calls)			13	00:13:00		0	0.01	0.01	0.01
					Anoxybacillus			27	1 day, 3:00:00		0.01	0.02	0.03	0.03
						(slash calls)		27	1 day, 3:00:00		0.01	0.02	0.03	0.03
					Bacillus			88	1 day, 11:53:00		0.03	0.05	0.09	0.09
						(genus level ID only)		53	00:53:00		0.02	0.03	0.05	0.05
						humi	100 - 100	24	1 day, 0:00:00	45.83 : 54.17	0.01	0.01	0.02	0.02
						psychrosaccharolyticus	100 - 100	11	11:00:00	0.0694444	0	0.01	0.01	0.01
					Geobacillus			35	1 day, 11:00:00		0.01	0.02	0.04	0.04
						(slash calls)		10	10:00:00		0	0.01	0.01	0.01
						toebii	100 - 100	25	1 day, 1:00:00	2 days, 8:44:00	0.01	0.01	0.03	0.03
				Bacillales incertae sedis				52	2 days, 4:00:00		0.02	0.03	0.05	0.05
					Exiguobacterium			52	2 days, 4:00:00		0.02	0.03	0.05	0.05
						(slash calls)		16	16:00:00		0	0.01	0.02	0.02
						acetylicum	99.44 - 100	36	1 day, 12:00:00	44.44 : 55.56	0.01	0.02	0.04	0.04
				Paenibacillaceae				20427	201 : 20226		5.99	11.52	21.03	21.03
					(family level ID only)			20427	201 : 20226		5.99	11.52	21.03	21.03
				Planococcaceae				98	0.0680556		0.03	0.06	0.1	0.1
					(family level ID only)			69	0.0479167		0.02	0.04	0.07	0.07
					Sporosarcina			29	00:29:00		0.01	0.02	0.03	0.03
						globispora	99.2 - 99.2	29	00:29:00	51.72 : 48.28	0.01	0.02	0.03	0.03
				Staphylococcaceae				640	26 days, 16:00:00		0.19	0.36	0.66	0.66
					Staphylococcus			640	26 days, 16:00:00		0.19	0.36	0.66	0.66
						(slash calls)		387	16 days, 3:00:00		0.11	0.22	0.4	0.4
						equorum	100 - 100	60	2 days, 12:00:00	71.67 : 28.33	0.02	0.03	0.06	0.06
						simulans	99.44 - 100	193	8 days, 1:00:00	42.49 : 57.51	0.06	0.11	0.2	0.2
			Lactobacillales					9082	4968 : 4114		2.66	5.12	9.35	9.35
				Aerococcaceae				114	4 days, 18:00:00		0.03	0.06	0.12	0.12
					Abiotrophia			20	20:00:00		0.01	0.01	0.02	0.02
						defectiva	99.44 - 99.44	20	20:00:00	0.0694444	0.01	0.01	0.02	0.02
					Facklamia			94	3 days, 22:00:00		0.03	0.05	0.1	0.1
						ignava	100 - 100	94	3 days, 22:00:00	38.3 : 61.7	0.03	0.05	0.1	0.1
				Lactobacillaceae				4143	39 : 4104		1.22	2.34	4.27	4.27
					(family level ID only)			4114	3.26667		1.21	2.32	4.24	4.24
					Lactobacillus			29	1 day, 5:00:00		0.01	0.02	0.03	0.03
						(slash calls)		29	1 day, 5:00:00		0.01	0.02	0.03	0.03
				Streptococcaceae				4825	200 days, 15:10:00		1.42	2.72	4.97	4.97
					Lactococcus			47	1 day, 23:00:00		0.01	0.03	0.05	0.05
						(slash calls)		29	1 day, 5:00:00		0.01	0.02	0.03	0.03
						lactis	100 - 100	18	18:00:00	0.0694444	0.01	0.01	0.02	0.02
					Streptococcus			4778	198 days, 16:10:00		1.4	2.69	4.92	4.92
						(slash calls)		4530	188 days, 18:00:00		1.33	2.55	4.66	4.66
						infantis	100 - 100	10	00:10:00	0.0694444	0	0.01	0.01	0.01
						mitis	99.56 - 100	219	9 days, 3:00:00	50.23 : 49.77	0.06	0.12	0.23	0.23
						mutans	100 - 100	19	19:00:00	0.0694444	0.01	0.01	0.02	0.02
		Clostridia						120	3 days, 15:33:00		0.04	0.07	0.12	0.12
			Clostridiales					120	3 days, 15:33:00		0.04	0.07	0.12	0.12
				Clostridiaceae				75	3 days, 3:00:00		0.02	0.04	0.08	0.08
					(family level ID only)			75	3 days, 3:00:00		0.02	0.04	0.08	0.08
				Clostridiales Family XI. Incertae Sedis				12	12:00:00		0	0.01	0.01	0.01
					Finegoldia			12	12:00:00		0	0.01	0.01	0.01
						magna	99.55 - 99.55	12	12:00:00	4 days, 4:00:00	0	0.01	0.01	0.01
				Peptoniphilaceae				33	00:33:00		0.01	0.02	0.03	0.03
					(family level ID only)			33	00:33:00		0.01	0.02	0.03	0.03
		Negativicutes						35	1 day, 11:00:00		0.01	0.02	0.04	0.04
			Selenomonadales					35	1 day, 11:00:00		0.01	0.02	0.04	0.04
				Veillonellaceae				35	1 day, 11:00:00		0.01	0.02	0.04	0.04
					Veillonella			35	1 day, 11:00:00		0.01	0.02	0.04	0.04
						(slash calls)		35	1 day, 11:00:00		0.01	0.02	0.04	0.04
	Fusobacteria							10	00:10:00		0	0.01	0.01	0.01
		Fusobacteriia						10	00:10:00		0	0.01	0.01	0.01
			Fusobacteriales					10	00:10:00		0	0.01	0.01	0.01
				Leptotrichiaceae				10	00:10:00		0	0.01	0.01	0.01
					Sneathia			10	00:10:00		0	0.01	0.01	0.01
						amnionii	99.54 - 99.54	10	00:10:00	4 days, 4:00:00	0	0.01	0.01	0.01
	Gemmatimonadetes							13	00:13:00		0	0.01	0.01	0.01
		Gemmatimonadetes						13	00:13:00		0	0.01	0.01	0.01
			Gemmatimonadales					13	00:13:00		0	0.01	0.01	0.01
				Gemmatimonadaceae				13	00:13:00		0	0.01	0.01	0.01
					(family level ID only)			13	00:13:00		0	0.01	0.01	0.01
	Lentisphaerae							115	0.0798611		0.03	0.06	0.12	0.12
		Lentisphaeria						115	0.0798611		0.03	0.06	0.12	0.12
			Victivallales					115	0.0798611		0.03	0.06	0.12	0.12
				Victivallaceae				115	0.0798611		0.03	0.06	0.12	0.12
					(family level ID only)			115	0.0798611		0.03	0.06	0.12	0.12
	Planctomycetes							66	0.0458333		0.02	0.04	0.07	0.07
		Planctomycetia						66	0.0458333		0.02	0.04	0.07	0.07
			Planctomycetales					66	0.0458333		0.02	0.04	0.07	0.07
				Planctomycetaceae				66	0.0458333		0.02	0.04	0.07	0.07
					(family level ID only)			66	0.0458333		0.02	0.04	0.07	0.07
	Proteobacteria							26662	18850 : 7812		7.82	15.04	27.45	27.45
		Alphaproteobacteria						8392	3891 : 4501		2.46	4.73	8.64	8.64
			Caulobacterales					132	3 days, 23:37:00		0.04	0.07	0.14	0.14
				Caulobacteraceae				132	3 days, 23:37:00		0.04	0.07	0.14	0.14
					(family level ID only)			26	00:26:00		0.01	0.01	0.03	0.03
					(slash calls)			71	2 days, 23:00:00		0.02	0.04	0.07	0.07
					Brevundimonas			24	1 day, 0:00:00		0.01	0.01	0.02	0.02
						(slash calls)		24	1 day, 0:00:00		0.01	0.01	0.02	0.02
					Caulobacter			11	00:11:00		0	0.01	0.01	0.01
						(genus level ID only)		11	00:11:00		0	0.01	0.01	0.01
			Rhizobiales					2318	1606 : 712		0.68	1.31	2.39	2.39
				Aurantimonadaceae				237	0.779167		0.07	0.13	0.24	0.24
					(slash calls)			15	15:00:00		0	0.01	0.02	0.02
					Aurantimonas			222	0.154167		0.07	0.13	0.23	0.23
						sp.	99.51 - 100	222	0.154167	66.22 : 33.78	0.07	0.13	0.23	0.23
				Bradyrhizobiaceae				211	7 days, 21:22:00		0.06	0.12	0.22	0.22
					(slash calls)			61	2 days, 13:00:00		0.02	0.03	0.06	0.06
					Afipia			22	00:22:00		0.01	0.01	0.02	0.02
						genosp.	100 - 100	22	00:22:00	4 days, 4:00:00	0.01	0.01	0.02	0.02
					Bradyrhizobium			128	5 days, 8:00:00		0.04	0.07	0.13	0.13
						(slash calls)		128	5 days, 8:00:00		0.04	0.07	0.13	0.13
				Methylobacteriaceae				1811	1343 : 468		0.53	1.02	1.86	1.86
					Methylobacterium			1811	1343 : 468		0.53	1.02	1.86	1.86
						(slash calls)		741	30 days, 21:00:00		0.22	0.42	0.76	0.76
						cerastii	99.51 - 100	602	25 days, 2:00:00	47.84 : 52.16	0.18	0.34	0.62	0.62
						sp.	99.55 - 100	468	0.325	56.62 : 43.38	0.14	0.26	0.48	0.48
				Rhizobiaceae				59	2 days, 11:00:00		0.02	0.03	0.06	0.06
					(slash calls)			19	19:00:00		0.01	0.01	0.02	0.02
					Ensifer (Sinorhizobium)			15	15:00:00		0	0.01	0.02	0.02
						adhaerens	100 - 100	15	15:00:00	0.0694444	0	0.01	0.02	0.02
					Rhizobium			25	1 day, 1:00:00		0.01	0.01	0.03	0.03
						(slash calls)		25	1 day, 1:00:00		0.01	0.01	0.03	0.03
			Rhodobacterales					1884	322 : 1562		0.55	1.06	1.94	1.94
				Rhodobacteraceae				1884	322 : 1562		0.55	1.06	1.94	1.94
					(family level ID only)			1400	0.972222		0.41	0.79	1.44	1.44
					(slash calls)			10	00:10:00		0	0.01	0.01	0.01
					Haematobacter			85	3 days, 13:00:00		0.02	0.05	0.09	0.09
						(slash calls)		85	3 days, 13:00:00		0.02	0.05	0.09	0.09
					Oceaniovalibus			72	0.05		0.02	0.04	0.07	0.07
						(genus level ID only)		72	0.05		0.02	0.04	0.07	0.07
					Paracoccus			199	119 : 80		0.06	0.11	0.2	0.2
						(genus level ID only)		80	0.0555556		0.02	0.05	0.08	0.08
						(slash calls)		40	1 day, 16:00:00		0.01	0.02	0.04	0.04
						marinus	100 - 100	44	1 day, 20:00:00	2 days, 2:50:00	0.01	0.02	0.05	0.05
						sphaerophysae	100 - 100	35	1 day, 11:00:00	65.71 : 34.29	0.01	0.02	0.04	0.04
					Rubellimicrobium			118	4 days, 22:00:00		0.03	0.07	0.12	0.12
						(slash calls)		118	4 days, 22:00:00		0.03	0.07	0.12	0.12
			Rhodospirillales					111	0.0770833		0.03	0.06	0.11	0.11
				Acetobacteraceae				111	0.0770833		0.03	0.06	0.11	0.11
					(family level ID only)			111	0.0770833		0.03	0.06	0.11	0.11
			Sphingomonadales					3947	1868 : 2079		1.16	2.23	4.06	4.06
				Erythrobacteraceae				28	1 day, 4:00:00		0.01	0.02	0.03	0.03
					Porphyrobacter			28	1 day, 4:00:00		0.01	0.02	0.03	0.03
						(slash calls)		28	1 day, 4:00:00		0.01	0.02	0.03	0.03
				Sphingomonadaceae				3919	1840 : 2079		1.15	2.21	4.04	4.04
					(family level ID only)			90	2 days, 0:42:00		0.03	0.05	0.09	0.09
					(slash calls)			581	24 days, 5:00:00		0.17	0.33	0.6	0.6
					Sphingomonas			3248	1211 : 2037		0.95	1.83	3.34	3.34
						(genus level ID only)		218	0.151389		0.06	0.12	0.22	0.22
						(slash calls)		365	14 days, 14:15:00		0.11	0.21	0.38	0.38
						echinoides	99.56 - 100	1774	1.23194	48.76 : 51.24	0.52	1	1.83	1.83
						glacialis	100 - 100	493	20 days, 13:00:00	63.69 : 36.31	0.14	0.28	0.51	0.51
						koreensis	99.17 - 99.18	127	5 days, 7:00:00	59.06 : 40.94	0.04	0.07	0.13	0.13
						oligophenolica	99.6 - 99.6	151	6 days, 7:00:00	58.28 : 41.72	0.04	0.09	0.16	0.16
						pruni	99.6 - 99.6	13	13:00:00	4 days, 4:00:00	0	0.01	0.01	0.01
						rubra	99.6 - 99.6	77	3 days, 5:00:00	53.25 : 46.75	0.02	0.04	0.08	0.08
						sp.	99.59 - 99.59	30	00:30:00	56.67 : 43.33	0.01	0.02	0.03	0.03
		Betaproteobacteria						3057	948 : 2109		0.9	1.72	3.15	3.15
			Burkholderiales					3057	948 : 2109		0.9	1.72	3.15	3.15
				Burkholderiaceae				2307	222 : 2085		0.68	1.3	2.38	2.38
					(slash calls)			2085	1.44792		0.61	1.18	2.15	2.15
					Ralstonia			222	9 days, 6:00:00		0.07	0.13	0.23	0.23
						(slash calls)		11	11:00:00		0	0.01	0.01	0.01
						insidiosa	99.44 - 100	211	8 days, 19:00:00	42.65 : 57.35	0.06	0.12	0.22	0.22
				Comamonadaceae				415	16 days, 7:24:00		0.12	0.23	0.43	0.43
					(family level ID only)			14	00:14:00		0	0.01	0.01	0.01
					Pelomonas			340	13 days, 18:10:00		0.1	0.19	0.35	0.35
						(slash calls)		223	8 days, 21:10:00		0.07	0.13	0.23	0.23
						aquatica	100 - 100	53	2 days, 5:00:00	67.92 : 32.08	0.02	0.03	0.05	0.05
						puraquae	99.08 - 100	64	2 days, 16:00:00	57.81 : 42.19	0.02	0.04	0.07	0.07
					Variovorax			61	2 days, 13:00:00		0.02	0.03	0.06	0.06
						(slash calls)		61	2 days, 13:00:00		0.02	0.03	0.06	0.06
				Oxalobacteraceae				313	13 days, 1:00:00		0.09	0.18	0.32	0.32
					Massilia			313	13 days, 1:00:00		0.09	0.18	0.32	0.32
						(slash calls)		10	10:00:00		0	0.01	0.01	0.01
						haematophila	100 - 100	17	17:00:00	0.0694444	0	0.01	0.02	0.02
						namucuonensis	100 - 100	13	13:00:00	4 days, 4:00:00	0	0.01	0.01	0.01
						niastensis	100 - 100	273	11 days, 9:00:00	50.18 : 49.82	0.08	0.15	0.28	0.28
				unclassified Burkholderiales				22	22:00:00		0.01	0.01	0.02	0.02
					Tepidimonas			22	22:00:00		0.01	0.01	0.02	0.02
						fonticaldi	100 - 100	22	22:00:00	0.0694444	0.01	0.01	0.02	0.02
		Gammaproteobacteria						15213	14011 : 1202		4.46	8.58	15.66	15.66
			Aeromonadales					502	20 days, 22:00:00		0.15	0.28	0.52	0.52
				Aeromonadaceae				502	20 days, 22:00:00		0.15	0.28	0.52	0.52
					Aeromonas			502	20 days, 22:00:00		0.15	0.28	0.52	0.52
						(slash calls)		502	20 days, 22:00:00		0.15	0.28	0.52	0.52
			Chromatiales					12	12:00:00		0	0.01	0.01	0.01
				Chromatiaceae				12	12:00:00		0	0.01	0.01	0.01
					(slash calls)			12	12:00:00		0	0.01	0.01	0.01
			Enterobacteriales					6907	6577 : 330		2.03	3.9	7.11	7.11
				Enterobacteriaceae				6907	6577 : 330		2.03	3.9	7.11	7.11
					(slash calls)			6516	6346 : 170		1.91	3.68	6.71	6.71
					Enterobacter			104	4 days, 8:00:00		0.03	0.06	0.11	0.11
						sacchari	100 - 100	104	4 days, 8:00:00	49.04 : 50.96	0.03	0.06	0.11	0.11
					Kluyvera			14	14:00:00		0	0.01	0.01	0.01
						ascorbata	99.54 - 99.54	14	14:00:00	4 days, 4:00:00	0	0.01	0.01	0.01
					Leclercia			175	0.736111		0.05	0.1	0.18	0.18
						adecarboxylata	100 - 100	15	15:00:00	4 days, 4:00:00	0	0.01	0.02	0.02
						sp.	99.55 - 100	160	0.111111	30 : 70	0.05	0.09	0.16	0.16
					Plesiomonas			69	2 days, 21:00:00		0.02	0.04	0.07	0.07
						shigelloides	100 - 100	69	2 days, 21:00:00	47.83 : 52.17	0.02	0.04	0.07	0.07
					Serratia			17	17:00:00		0	0.01	0.02	0.02
						(slash calls)		17	17:00:00		0	0.01	0.02	0.02
					Xenorhabdus			12	12:00:00		0	0.01	0.01	0.01
						vietnamensis	100 - 100	12	12:00:00	4 days, 4:00:00	0	0.01	0.01	0.01
			Oceanospirillales					68	0.0472222		0.02	0.04	0.07	0.07
				Alcanivoracaceae				68	0.0472222		0.02	0.04	0.07	0.07
					(family level ID only)			68	0.0472222		0.02	0.04	0.07	0.07
			Pasteurellales					105	2 days, 21:36:00		0.03	0.06	0.11	0.11
				Pasteurellaceae				105	2 days, 21:36:00		0.03	0.06	0.11	0.11
					Gallibacterium			69	2 days, 21:00:00		0.02	0.04	0.07	0.07
						(slash calls)		69	2 days, 21:00:00		0.02	0.04	0.07	0.07
					Haemophilus			36	00:36:00		0.01	0.02	0.04	0.04
						parainfluenzae	100 - 100	36	00:36:00	52.78 : 47.22	0.01	0.02	0.04	0.04
			Pseudomonadales					7212	6788 : 424		2.12	4.07	7.43	7.43
				Moraxellaceae				7056	6644 : 412		2.07	3.98	7.27	7.27
					(slash calls)			177	0.532639		0.05	0.1	0.18	0.18
					Acinetobacter			6147	5902 : 245		1.8	3.47	6.33	6.33
						(genus level ID only)		65	0.0451389		0.02	0.04	0.07	0.07
						(slash calls)		5738	238 days, 1:25:00		1.68	3.24	5.91	5.91
						baumannii	99.41 - 100	97	3 days, 8:17:00	42.27 : 57.73	0.03	0.05	0.1	0.1
						bouvetii	99.44 - 100	49	00:49:00	34.69 : 65.31	0.01	0.03	0.05	0.05
						johnsonii	99.44 - 100	24	10:14:00	41.67 : 58.33	0.01	0.01	0.02	0.02
						rhizosphaerae	99.41 - 99.41	12	00:12:00	4 days, 4:00:00	0	0.01	0.01	0.01
						soli	100 - 100	99	4 days, 3:00:00	62.63 : 37.37	0.03	0.06	0.1	0.1
						sp.	99.61 - 100	63	0.04375	44.44 : 55.56	0.02	0.04	0.06	0.06
					Enhydrobacter			719	29 days, 23:00:00		0.21	0.41	0.74	0.74
						aerosaccus	99.41 - 100	719	29 days, 23:00:00	53.69 : 46.31	0.21	0.41	0.74	0.74
					Moraxella			13	13:00:00		0	0.01	0.01	0.01
						osloensis	100 - 100	13	13:00:00	4 days, 4:00:00	0	0.01	0.01	0.01
				Pseudomonadaceae				156	6 days, 0:12:00		0.05	0.09	0.16	0.16
					(slash calls)			77	3 days, 5:00:00		0.02	0.04	0.08	0.08
					Pseudomonas			79	2 days, 19:12:00		0.02	0.04	0.08	0.08
						(slash calls)		24	12:12:00		0.01	0.01	0.02	0.02
						psychrotolerans	100 - 100	19	19:00:00	4 days, 4:00:00	0.01	0.01	0.02	0.02
						thermotolerans	100 - 100	36	1 day, 12:00:00	58.33 : 41.67	0.01	0.02	0.04	0.04
			Vibrionales					11	11:00:00		0	0.01	0.01	0.01
				Vibrionaceae				11	11:00:00		0	0.01	0.01	0.01
					(slash calls)			11	11:00:00		0	0.01	0.01	0.01
			Xanthomonadales					396	52 : 344		0.12	0.22	0.41	0.41
				Xanthomonadaceae				396	52 : 344		0.12	0.22	0.41	0.41
					(family level ID only)			344	0.238889		0.1	0.19	0.35	0.35
					(slash calls)			38	1 day, 14:00:00		0.01	0.02	0.04	0.04
					Pseudoxanthomonas			14	14:00:00		0	0.01	0.01	0.01
						suwonensis	99.61 - 99.61	14	14:00:00	4 days, 4:00:00	0	0.01	0.01	0.01
	Thermotogae							167	5 days, 11:36:00		0.05	0.09	0.17	0.17
		Thermotogae						167	5 days, 11:36:00		0.05	0.09	0.17	0.17
			Thermotogales					167	5 days, 11:36:00		0.05	0.09	0.17	0.17
				Thermotogaceae				167	5 days, 11:36:00		0.05	0.09	0.17	0.17
					Fervidobacterium			167	5 days, 11:36:00		0.05	0.09	0.17	0.17
						changbaicum	99.52 - 99.52	131	5 days, 11:00:00	59.54 : 40.46	0.04	0.07	0.13	0.13
						pennivorans	99.21 - 99.21	36	00:36:00	66.67 : 33.33	0.01	0.02	0.04	0.04

## Sheet: COVID-4
COVID-4
Primer	Phylum	Class	Order	Family	Genus	Species	% ID	Count	DB counters	F:R %	% of total reads	% of valid reads	% of mapped reads	% of mapped reads per primer
(consensus)								120955	82420 : 38535		42.41	67	100	100
	Actinobacteria							34402	32879 : 1523		12.06	19.06	28.44	28.44
		Actinobacteria						34402	32879 : 1523		12.06	19.06	28.44	28.44
			Actinomycetales					34402	32879 : 1523		12.06	19.06	28.44	28.44
				Actinomycetaceae				1964	1450 : 514		0.69	1.09	1.62	1.62
					Actinomyces			1964	1450 : 514		0.69	1.09	1.62	1.62
						(genus level ID only)		11	00:11:00		0	0.01	0.01	0.01
						(slash calls)		236	73 : 163		0.08	0.13	0.2	0.2
						lingnae	99.19 - 99.61	28	00:28:00	46.43 : 53.57	0.01	0.02	0.02	0.02
						odontolyticus	99.1 - 100	1377	57 days, 9:00:00	72.55 : 27.45	0.48	0.76	1.14	1.14
						sp.	99.59 - 100	312	0.216667	4 days, 4:00:00	0.11	0.17	0.26	0.26
				Dermacoccaceae				1491	1352 : 139		0.52	0.83	1.23	1.23
					Dermacoccus			1491	1352 : 139		0.52	0.83	1.23	1.23
						(genus level ID only)		139	0.0965278		0.05	0.08	0.11	0.11
						(slash calls)		136	5 days, 16:00:00		0.05	0.08	0.11	0.11
						nishinomiyaensis	99.09 - 100	1216	50 days, 16:00:00	53.95 : 46.05	0.43	0.67	1.01	1.01
				Microbacteriaceae				28127	27282 : 845		9.86	15.58	23.25	23.25
					Leifsonia			335	13 days, 23:00:00		0.12	0.19	0.28	0.28
						(slash calls)		86	3 days, 14:00:00		0.03	0.05	0.07	0.07
						lichenia	99.09 - 99.09	249	10 days, 9:00:00	41.77 : 58.23	0.09	0.14	0.21	0.21
					Microbacterium			27792	26947 : 845		9.75	15.39	22.98	22.98
						(genus level ID only)		845	0.586806		0.3	0.47	0.7	0.7
						(slash calls)		5299	220 days, 19:00:00		1.86	2.94	4.38	4.38
						flavescens	100 - 100	12	12:00:00	0.0694444	0	0.01	0.01	0.01
						ginsengisoli	99.37 - 100	21636	21636 : 0	52.59 : 47.41	7.59	11.98	17.89	17.89
				Micrococcaceae				2153	88 days, 16:25:00		0.75	1.19	1.78	1.78
					Arthrobacter			288	11 days, 9:15:00		0.1	0.16	0.24	0.24
						(slash calls)		15	00:15:00		0.01	0.01	0.01	0.01
						russicus	99.42 - 99.42	273	11 days, 9:00:00	46.52 : 53.48	0.1	0.15	0.23	0.23
					Kocuria			1707	70 days, 17:10:00		0.6	0.95	1.41	1.41
						(genus level ID only)		10	00:10:00		0	0.01	0.01	0.01
						rhizophila	99.55 - 100	1697	70 days, 17:00:00	50.03 : 49.97	0.6	0.94	1.4	1.4
					Rothia			158	6 days, 14:00:00		0.06	0.09	0.13	0.13
						(slash calls)		26	1 day, 2:00:00		0.01	0.01	0.02	0.02
						mucilaginosa	100 - 100	132	5 days, 12:00:00	30.3 : 69.7	0.05	0.07	0.11	0.11
				Propionibacteriaceae				667	27 days, 19:00:00		0.23	0.37	0.55	0.55
					Propionibacterium			667	27 days, 19:00:00		0.23	0.37	0.55	0.55
						acnes	99.56 - 100	667	27 days, 19:00:00	44.53 : 55.47	0.23	0.37	0.55	0.55
	Bacteroidetes							10330	9030 : 1300		3.62	5.72	8.54	8.54
		Bacteroidia						10071	8771 : 1300		3.53	5.58	8.33	8.33
			Bacteroidales					10071	8771 : 1300		3.53	5.58	8.33	8.33
				Porphyromonadaceae				276	0.191667		0.1	0.15	0.23	0.23
					(family level ID only)			53	00:53:00		0.02	0.03	0.04	0.04
					Porphyromonas			223	0.154861		0.08	0.12	0.18	0.18
						(genus level ID only)		223	0.154861		0.08	0.12	0.18	0.18
				Prevotellaceae				9795	8771 : 1024		3.43	5.43	8.1	8.1
					Prevotella			9795	8771 : 1024		3.43	5.43	8.1	8.1
						(genus level ID only)		156	0.108333		0.05	0.09	0.13	0.13
						(slash calls)		1097	301 : 796		0.38	0.61	0.91	0.91
						histicola	99.59 - 99.59	17	17:00:00	4 days, 4:00:00	0.01	0.01	0.01	0.01
						melaninogenica	99.09 - 100	1843	1771 : 72	65.17 : 34.83	0.65	1.02	1.52	1.52
						pallens	99.42 - 100	4728	197 days, 0:00:00	46.7 : 53.3	1.66	2.62	3.91	3.91
						scopos	99.55 - 99.55	42	1 day, 18:00:00	4 days, 4:00:00	0.01	0.02	0.03	0.03
						veroralis	99.1 - 100	1912	79 days, 16:00:00	54.18 : 45.82	0.67	1.06	1.58	1.58
		Sphingobacteriia						259	10 days, 19:00:00		0.09	0.14	0.21	0.21
			Sphingobacteriales					259	10 days, 19:00:00		0.09	0.14	0.21	0.21
				Sphingobacteriaceae				259	10 days, 19:00:00		0.09	0.14	0.21	0.21
					Pedobacter			259	10 days, 19:00:00		0.09	0.14	0.21	0.21
						steynii	100 - 100	259	10 days, 19:00:00	61.78 : 38.22	0.09	0.14	0.21	0.21
	Firmicutes							10734	6630 : 4104		3.76	5.95	8.87	8.87
		Bacilli						6326	5989 : 337		2.22	3.5	5.23	5.23
			Bacillales					2119	1844 : 275		0.74	1.17	1.75	1.75
				Bacillaceae				275	0.190972		0.1	0.15	0.23	0.23
					(family level ID only)			261	0.18125		0.09	0.14	0.22	0.22
					Halolactibacillus			14	00:14:00		0	0.01	0.01	0.01
						(genus level ID only)		14	00:14:00		0	0.01	0.01	0.01
				Bacillales incertae sedis				737	30 days, 17:00:00		0.26	0.41	0.61	0.61
					Gemella			737	30 days, 17:00:00		0.26	0.41	0.61	0.61
						sanguinis	99.13 - 100	737	30 days, 17:00:00	45.86 : 54.14	0.26	0.41	0.61	0.61
				Paenibacillaceae				1107	46 days, 3:00:00		0.39	0.61	0.92	0.92
					Paenibacillus			1107	46 days, 3:00:00		0.39	0.61	0.92	0.92
						(slash calls)		42	1 day, 18:00:00		0.01	0.02	0.03	0.03
						oceanisedimini	99.61 - 100	999	41 days, 15:00:00	55.46 : 44.54	0.35	0.55	0.83	0.83
						taichungensis	99.12 - 99.56	66	2 days, 18:00:00	56.06 : 43.94	0.02	0.04	0.05	0.05
			Lactobacillales					4207	4145 : 62		1.48	2.33	3.48	3.48
				Streptococcaceae				4207	4145 : 62		1.48	2.33	3.48	3.48
					(family level ID only)			62	0.0430556		0.02	0.03	0.05	0.05
					Streptococcus			4145	172 days, 17:00:00		1.45	2.3	3.43	3.43
						(slash calls)		3897	162 days, 9:00:00		1.37	2.16	3.22	3.22
						australis	100 - 100	65	2 days, 17:00:00	69.23 : 30.77	0.02	0.04	0.05	0.05
						peroris	100 - 100	133	5 days, 13:00:00	66.92 : 33.08	0.05	0.07	0.11	0.11
						sinensis	99.44 - 99.44	50	2 days, 2:00:00	38 : 62	0.02	0.03	0.04	0.04
		Clostridia						4086	515 : 3571		1.43	2.26	3.38	3.38
			Clostridiales					4086	515 : 3571		1.43	2.26	3.38	3.38
				Clostridiaceae				129	4 days, 22:11:00		0.05	0.07	0.11	0.11
					(family level ID only)			11	00:11:00		0	0.01	0.01	0.01
					Clostridium			118	4 days, 22:00:00		0.04	0.07	0.1	0.1
						(slash calls)		118	4 days, 22:00:00		0.04	0.07	0.1	0.1
				Clostridiales Family XI. Incertae Sedis				49	2 days, 1:00:00		0.02	0.03	0.04	0.04
					Peptoniphilus			49	2 days, 1:00:00		0.02	0.03	0.04	0.04
						coxii	99.35 - 99.35	49	2 days, 1:00:00	28.57 : 71.43	0.02	0.03	0.04	0.04
				Lachnospiraceae				3652	348 : 3304		1.28	2.02	3.02	3.02
					(family level ID only)			1187	0.824306		0.42	0.66	0.98	0.98
					Oribacterium			380	14 days, 12:32:00		0.13	0.21	0.31	0.31
						(slash calls)		32	00:32:00		0.01	0.02	0.03	0.03
						sinus	99.55 - 100	348	14 days, 12:00:00	43.97 : 56.03	0.12	0.19	0.29	0.29
					Stomatobaculum			2085	1.44792		0.73	1.15	1.72	1.72
						longum	99.1 - 100	2085	1.44792	40.72 : 59.28	0.73	1.15	1.72	1.72
				Peptoniphilaceae				245	0.170139		0.09	0.14	0.2	0.2
					Peptoniphilus			245	0.170139		0.09	0.14	0.2	0.2
						(genus level ID only)		245	0.170139		0.09	0.14	0.2	0.2
				Ruminococcaceae				11	00:11:00		0	0.01	0.01	0.01
					(family level ID only)			11	00:11:00		0	0.01	0.01	0.01
		Erysipelotrichia						100	4 days, 4:00:00		0.04	0.06	0.08	0.08
			Erysipelotrichales					100	4 days, 4:00:00		0.04	0.06	0.08	0.08
				Erysipelotrichaceae				100	4 days, 4:00:00		0.04	0.06	0.08	0.08
					Solobacterium			100	4 days, 4:00:00		0.04	0.06	0.08	0.08
						moorei	99.55 - 99.55	100	4 days, 4:00:00	2 days, 13:39:00	0.04	0.06	0.08	0.08
		Negativicutes						222	26 : 196		0.08	0.12	0.18	0.18
			Selenomonadales					222	26 : 196		0.08	0.12	0.18	0.18
				Veillonellaceae				222	26 : 196		0.08	0.12	0.18	0.18
					Selenomonas			196	0.136111		0.07	0.11	0.16	0.16
						sputigena	100 - 100	196	0.136111	39.29 : 60.71	0.07	0.11	0.16	0.16
					Veillonella			26	1 day, 2:00:00		0.01	0.01	0.02	0.02
						atypica	100 - 100	26	1 day, 2:00:00	53.85 : 46.15	0.01	0.01	0.02	0.02
	Fusobacteria							1341	869 : 472		0.47	0.74	1.11	1.11
		Fusobacteriia						1341	869 : 472		0.47	0.74	1.11	1.11
			Fusobacteriales					1341	869 : 472		0.47	0.74	1.11	1.11
				Fusobacteriaceae				1341	869 : 472		0.47	0.74	1.11	1.11
					Fusobacterium			1341	869 : 472		0.47	0.74	1.11	1.11
						(slash calls)		697	28 days, 6:19:00		0.24	0.39	0.58	0.58
						canifelinum	100 - 100	80	3 days, 8:00:00	58.75 : 41.25	0.03	0.04	0.07	0.07
						nucleatum	99.09 - 99.21	382	101 : 281	41.1 : 58.9	0.13	0.21	0.32	0.32
						periodonticum	99.19 - 99.19	10	10:00:00	0.0694444	0	0.01	0.01	0.01
						sp.	100 - 100	172	0.119444	4 days, 4:00:00	0.06	0.1	0.14	0.14
	Proteobacteria							63665	33012 : 30653		22.32	35.27	52.64	52.64
		Alphaproteobacteria						28998	16122 : 12876		10.17	16.06	23.97	23.97
			Caulobacterales					1827	1.26875		0.64	1.01	1.51	1.51
				Caulobacteraceae				1827	1.26875		0.64	1.01	1.51	1.51
					Caulobacter			1827	1.26875		0.64	1.01	1.51	1.51
						(genus level ID only)		1827	1.26875		0.64	1.01	1.51	1.51
			Rhizobiales					13055	2297 : 10758		4.58	7.23	10.79	10.79
				Bradyrhizobiaceae				10957	199 : 10758		3.84	6.07	9.06	9.06
					(slash calls)			10693	199 : 10494		3.75	5.92	8.84	8.84
					Afipia			264	0.183333		0.09	0.15	0.22	0.22
						genosp.	99.51 - 100	264	0.183333	56.82 : 43.18	0.09	0.15	0.22	0.22
				Methylobacteriaceae				2098	87 days, 10:00:00		0.74	1.16	1.73	1.73
					Methylobacterium			2098	87 days, 10:00:00		0.74	1.16	1.73	1.73
						(slash calls)		185	7 days, 17:00:00		0.06	0.1	0.15	0.15
						jeotgali	99.51 - 100	1913	79 days, 17:00:00	47.83 : 52.17	0.67	1.06	1.58	1.58
			Sphingomonadales					14116	13825 : 291		4.95	7.82	11.67	11.67
				Sphingomonadaceae				14116	13825 : 291		4.95	7.82	11.67	11.67
					(slash calls)			4706	4596 : 110		1.65	2.61	3.89	3.89
					Sphingomonas			9410	9229 : 181		3.3	5.21	7.78	7.78
						(slash calls)		7532	313 days, 20:00:00		2.64	4.17	6.23	6.23
						echinoides	99.11 - 99.6	799	33 days, 7:00:00	54.82 : 45.18	0.28	0.44	0.66	0.66
						mali	99.6 - 100	898	37 days, 10:00:00	56.35 : 43.65	0.31	0.5	0.74	0.74
						sp.	99.59 - 99.6	181	0.125694	16.02 : 83.98	0.06	0.1	0.15	0.15
		Betaproteobacteria						26852	9793 : 17059		9.42	14.87	22.2	22.2
			Burkholderiales					26852	9793 : 17059		9.42	14.87	22.2	22.2
				Burkholderiaceae				18343	2471 : 15872		6.43	10.16	15.17	15.17
					(slash calls)			15790	0 : 15790		5.54	8.75	13.05	13.05
					Cupriavidus			213	8 days, 11:10:00		0.07	0.12	0.18	0.18
						(slash calls)		172	7 days, 4:00:00		0.06	0.1	0.14	0.14
						necator	100 - 100	31	1 day, 7:00:00	54.84 : 45.16	0.01	0.02	0.03	0.03
						sp.	100 - 100	10	00:10:00	4 days, 4:00:00	0	0.01	0.01	0.01
					Pandoraea			723	29 days, 4:23:00		0.25	0.4	0.6	0.6
						(slash calls)		211	8 days, 8:11:00		0.07	0.12	0.17	0.17
						norimbergensis	99.2 - 100	512	20 days, 20:12:00	54.1 : 45.9	0.18	0.28	0.42	0.42
					Ralstonia			1617	65 days, 8:49:00		0.57	0.9	1.34	1.34
						(genus level ID only)		49	00:49:00		0.02	0.03	0.04	0.04
						insidiosa	99.44 - 100	1568	65 days, 8:00:00	50.45 : 49.55	0.55	0.87	1.3	1.3
				Comamonadaceae				7759	6656 : 1103		2.72	4.3	6.41	6.41
					(slash calls)			10	00:10:00		0	0.01	0.01	0.01
					Acidovorax			62	2 days, 14:00:00		0.02	0.03	0.05	0.05
						(slash calls)		62	2 days, 14:00:00		0.02	0.03	0.05	0.05
					Pelomonas			7687	6594 : 1093		2.7	4.26	6.36	6.36
						(genus level ID only)		389	0.270139		0.14	0.22	0.32	0.32
						(slash calls)		4919	4227 : 692		1.72	2.72	4.07	4.07
						aquatica	100 - 100	390	16 days, 6:00:00	2 days, 12:40:00	0.14	0.22	0.32	0.32
						puraquae	99.08 - 100	1977	82 days, 9:00:00	68.64 : 31.36	0.69	1.1	1.63	1.63
						saccharophila	99.54 - 99.54	12	00:12:00	0.0694444	0	0.01	0.01	0.01
				Oxalobacteraceae				84	0.0583333		0.03	0.05	0.07	0.07
					(family level ID only)			84	0.0583333		0.03	0.05	0.07	0.07
				unclassified Burkholderiales				666	27 days, 18:00:00		0.23	0.37	0.55	0.55
					(family level ID only)			21	21:00:00		0.01	0.01	0.02	0.02
					Tepidimonas			645	26 days, 21:00:00		0.23	0.36	0.53	0.53
						taiwanensis	99.59 - 100	645	26 days, 21:00:00	56.12 : 43.88	0.23	0.36	0.53	0.53
		Deltaproteobacteria						13	00:13:00		0	0.01	0.01	0.01
			Desulfuromonadales					13	00:13:00		0	0.01	0.01	0.01
				Desulfuromonadaceae				13	00:13:00		0	0.01	0.01	0.01
					Desulfuromonas			13	00:13:00		0	0.01	0.01	0.01
						(genus level ID only)		13	00:13:00		0	0.01	0.01	0.01
		Gammaproteobacteria						7802	7097 : 705		2.74	4.32	6.45	6.45
			Chromatiales					153	1.00764		0.05	0.08	0.13	0.13
				Chromatiaceae				153	1.00764		0.05	0.08	0.13	0.13
					Rheinheimera			153	1.00764		0.05	0.08	0.13	0.13
						(slash calls)		22	22:00:00		0.01	0.01	0.02	0.02
						sp.	99.56 - 99.56	131	0.0909722	37.4 : 62.6	0.05	0.07	0.11	0.11
			Oceanospirillales					7559	7075 : 484		2.65	4.19	6.25	6.25
				Halomonadaceae				7559	7075 : 484		2.65	4.19	6.25	6.25
					Halomonas			7559	7075 : 484		2.65	4.19	6.25	6.25
						(genus level ID only)		83	0.0576389		0.03	0.05	0.07	0.07
						(slash calls)		5127	4726 : 401		1.8	2.84	4.24	4.24
						stevensii	99.21 - 100	2349	97 days, 21:00:00	46.02 : 53.98	0.82	1.3	1.94	1.94
			Pasteurellales					90	0.0625		0.03	0.05	0.07	0.07
				Pasteurellaceae				90	0.0625		0.03	0.05	0.07	0.07
					(slash calls)			90	0.0625		0.03	0.05	0.07	0.07
	Tenericutes							483	0.335417		0.17	0.27	0.4	0.4
		Mollicutes						483	0.335417		0.17	0.27	0.4	0.4
			Mycoplasmatales					483	0.335417		0.17	0.27	0.4	0.4
				Mycoplasmataceae				483	0.335417		0.17	0.27	0.4	0.4
					(family level ID only)			483	0.335417		0.17	0.27	0.4	0.4

## Sheet: COVID-5
COVID-5
Primer	Phylum	Class	Order	Family	Genus	Species	% ID	Count	DB counters	F:R %	% of total reads	% of valid reads	% of mapped reads	% of mapped reads per primer
(consensus)								82895	68122 : 14773		27.18	53.45	100	100
	Actinobacteria							23529	22926 : 603		7.72	15.17	28.38	28.38
		Actinobacteria						23529	22926 : 603		7.72	15.17	28.38	28.38
			Actinomycetales					23302	22699 : 603		7.64	15.02	28.11	28.11
				Actinomycetaceae				92	2 days, 13:31:00		0.03	0.06	0.11	0.11
					(slash calls)			31	00:31:00		0.01	0.02	0.04	0.04
					Varibaculum			61	2 days, 13:00:00		0.02	0.04	0.07	0.07
						cambriense	99.1 - 100	61	2 days, 13:00:00	60.66 : 39.34	0.02	0.04	0.07	0.07
				Bogoriellaceae				11	00:11:00		0	0.01	0.01	0.01
					(family level ID only)			11	00:11:00		0	0.01	0.01	0.01
				Corynebacteriaceae				1439	59 days, 10:13:00		0.47	0.93	1.74	1.74
					Corynebacterium			1439	59 days, 10:13:00		0.47	0.93	1.74	1.74
						(slash calls)		15	15:00:00		0	0.01	0.02	0.02
						kroppenstedtii	99.1 - 99.55	510	21 days, 6:00:00	52.94 : 47.06	0.17	0.33	0.62	0.62
						riegelii	100 - 100	116	4 days, 20:00:00	39.66 : 60.34	0.04	0.07	0.14	0.14
						tuberculostearicum	99.1 - 100	477	19 days, 8:13:00	45.7 : 54.3	0.16	0.31	0.58	0.58
						tuscaniense	99.1 - 99.1	286	11 days, 22:00:00	45.45 : 54.55	0.09	0.18	0.35	0.35
						vitaeruminis	99.08 - 99.08	35	1 day, 11:00:00	45.71 : 54.29	0.01	0.02	0.04	0.04
				Dermacoccaceae				1173	46 days, 11:58:00		0.38	0.76	1.42	1.42
					(slash calls)			69	11:58:00		0.02	0.04	0.08	0.08
					Dermacoccus			1104	46 days, 0:00:00		0.36	0.71	1.33	1.33
						(slash calls)		628	26 days, 4:00:00		0.21	0.4	0.76	0.76
						nishinomiyaensis	99.09 - 100	476	19 days, 20:00:00	49.16 : 50.84	0.16	0.31	0.57	0.57
				Dietziaceae				12	00:12:00		0	0.01	0.01	0.01
					(family level ID only)			12	00:12:00		0	0.01	0.01	0.01
				Frankiaceae				50	00:50:00		0.02	0.03	0.06	0.06
					(family level ID only)			50	00:50:00		0.02	0.03	0.06	0.06
				Geodermatophilaceae				10	10:00:00		0	0.01	0.01	0.01
					(slash calls)			10	10:00:00		0	0.01	0.01	0.01
				Gordoniaceae				375	15 days, 15:00:00		0.12	0.24	0.45	0.45
					(slash calls)			90	3 days, 18:00:00		0.03	0.06	0.11	0.11
					Gordonia			285	11 days, 21:00:00		0.09	0.18	0.34	0.34
						(slash calls)		175	7 days, 7:00:00		0.06	0.11	0.21	0.21
						bronchialis	99.54 - 100	110	4 days, 14:00:00	52.73 : 47.27	0.04	0.07	0.13	0.13
				Intrasporangiaceae				160	6 days, 16:00:00		0.05	0.1	0.19	0.19
					(slash calls)			102	4 days, 6:00:00		0.03	0.07	0.12	0.12
					Janibacter			58	2 days, 10:00:00		0.02	0.04	0.07	0.07
						hoylei	100 - 100	58	2 days, 10:00:00	62.07 : 37.93	0.02	0.04	0.07	0.07
				Microbacteriaceae				6348	6113 : 235		2.08	4.09	7.66	7.66
					(family level ID only)			12	00:12:00		0	0.01	0.01	0.01
					Microbacterium			6336	6113 : 223		2.08	4.09	7.64	7.64
						(genus level ID only)		223	0.154861		0.07	0.14	0.27	0.27
						(slash calls)		2743	114 days, 7:00:00		0.9	1.77	3.31	3.31
						ginsengisoli	99.37 - 100	3370	140 days, 10:00:00	49.97 : 50.03	1.11	2.17	4.07	4.07
				Micrococcaceae				1079	985 : 94		0.35	0.7	1.3	1.3
					(slash calls)			125	5 days, 5:00:00		0.04	0.08	0.15	0.15
					Arthrobacter			221	9 days, 5:00:00		0.07	0.14	0.27	0.27
						(slash calls)		36	1 day, 12:00:00		0.01	0.02	0.04	0.04
						russicus	99.42 - 100	185	7 days, 17:00:00	37.3 : 62.7	0.06	0.12	0.22	0.22
					Kocuria			146	6 days, 2:00:00		0.05	0.09	0.18	0.18
						(slash calls)		50	2 days, 2:00:00		0.02	0.03	0.06	0.06
						rhizophila	100 - 100	96	4 days, 0:00:00	54.17 : 45.83	0.03	0.06	0.12	0.12
					Micrococcus			493	20 days, 13:00:00		0.16	0.32	0.59	0.59
						(slash calls)		157	6 days, 13:00:00		0.05	0.1	0.19	0.19
						lactis	100 - 100	107	4 days, 11:00:00	67.29 : 32.71	0.04	0.07	0.13	0.13
						lylae	99.37 - 100	229	9 days, 13:00:00	44.1 : 55.9	0.08	0.15	0.28	0.28
					Rothia			94	0.0652778		0.03	0.06	0.11	0.11
						dentocariosa	100 - 100	94	0.0652778	47.87 : 52.13	0.03	0.06	0.11	0.11
				Nocardioidaceae				19	00:19:00		0.01	0.01	0.02	0.02
					(family level ID only)			19	00:19:00		0.01	0.01	0.02	0.02
				Propionibacteriaceae				12372	12292 : 80		4.06	7.98	14.92	14.92
					Propionibacterium			12372	12292 : 80		4.06	7.98	14.92	14.92
						(genus level ID only)		14	00:14:00		0	0.01	0.02	0.02
						(slash calls)		41	12:29:00		0.01	0.03	0.05	0.05
						acnes	99.09 - 100	12317	12280 : 37	65.58 : 34.42	4.04	7.94	14.86	14.86
				Pseudonocardiaceae				11	11:00:00		0	0.01	0.01	0.01
					Actinomycetospora			11	11:00:00		0	0.01	0.01	0.01
						chiangmaiensis	99.22 - 99.22	11	11:00:00	4 days, 4:00:00	0	0.01	0.01	0.01
				Williamsiaceae				151	6 days, 7:00:00		0.05	0.1	0.18	0.18
					Williamsia			151	6 days, 7:00:00		0.05	0.1	0.18	0.18
						(slash calls)		151	6 days, 7:00:00		0.05	0.1	0.18	0.18
			Bifidobacteriales					227	9 days, 11:00:00		0.07	0.15	0.27	0.27
				Bifidobacteriaceae				227	9 days, 11:00:00		0.07	0.15	0.27	0.27
					Bifidobacterium			227	9 days, 11:00:00		0.07	0.15	0.27	0.27
						longum	100 - 100	227	9 days, 11:00:00	39.65 : 60.35	0.07	0.15	0.27	0.27
	Bacteroidetes							3381	2952 : 429		1.11	2.18	4.08	4.08
		Bacteroidia						1246	1113 : 133		0.41	0.8	1.5	1.5
			Bacteroidales					1246	1113 : 133		0.41	0.8	1.5	1.5
				Bacteroidaceae				1084	45 days, 4:00:00		0.36	0.7	1.31	1.31
					Bacteroides			1084	45 days, 4:00:00		0.36	0.7	1.31	1.31
						vulgatus	99.55 - 100	1084	45 days, 4:00:00	48.34 : 51.66	0.36	0.7	1.31	1.31
				Porphyromonadaceae				29	1 day, 5:00:00		0.01	0.02	0.03	0.03
					Porphyromonas			29	1 day, 5:00:00		0.01	0.02	0.03	0.03
						endodontalis	99.42 - 99.42	29	1 day, 5:00:00	0.0694444	0.01	0.02	0.03	0.03
				Prevotellaceae				133	0.0923611		0.04	0.09	0.16	0.16
					Prevotella			133	0.0923611		0.04	0.09	0.16	0.16
						(genus level ID only)		24	00:24:00		0.01	0.02	0.03	0.03
						bivia	99.42 - 99.42	109	0.0756944	33.03 : 66.97	0.04	0.07	0.13	0.13
		Flavobacteriia						1915	1829 : 86		0.63	1.23	2.31	2.31
			Flavobacteriales					1915	1829 : 86		0.63	1.23	2.31	2.31
				Flavobacteriaceae				1915	1829 : 86		0.63	1.23	2.31	2.31
					(slash calls)			42	00:42:00		0.01	0.03	0.05	0.05
					Chryseobacterium			483	19 days, 14:13:00		0.16	0.31	0.58	0.58
						(genus level ID only)		13	00:13:00		0	0.01	0.02	0.02
						(slash calls)		218	9 days, 2:00:00		0.07	0.14	0.26	0.26
						oranimense	100 - 100	208	8 days, 16:00:00	68.27 : 31.73	0.07	0.13	0.25	0.25
						ureilyticum	100 - 100	44	1 day, 20:00:00	68.18 : 31.82	0.01	0.03	0.05	0.05
					Cloacibacterium			77	2 days, 19:10:00		0.03	0.05	0.09	0.09
						(genus level ID only)		10	00:10:00		0	0.01	0.01	0.01
						(slash calls)		67	2 days, 19:00:00		0.02	0.04	0.08	0.08
					Flavobacterium			84	3 days, 12:00:00		0.03	0.05	0.1	0.1
						ginsenosidimutans	99.19 - 99.19	84	3 days, 12:00:00	69.05 : 30.95	0.03	0.05	0.1	0.1
					Myroides			609	24 days, 12:21:00		0.2	0.39	0.73	0.73
						(slash calls)		21	00:21:00		0.01	0.01	0.03	0.03
						odoratimimus	99.1 - 99.1	588	24 days, 12:00:00	44.56 : 55.44	0.19	0.38	0.71	0.71
					Wautersiella			620	25 days, 20:00:00		0.2	0.4	0.75	0.75
						falsenii	99.09 - 100	620	25 days, 20:00:00	76.13 : 23.87	0.2	0.4	0.75	0.75
		Sphingobacteriia						220	0.5625		0.07	0.14	0.27	0.27
			Sphingobacteriales					220	0.5625		0.07	0.14	0.27	0.27
				Sphingobacteriaceae				220	0.5625		0.07	0.14	0.27	0.27
					Sphingobacterium			220	0.5625		0.07	0.14	0.27	0.27
						(slash calls)		10	10:00:00		0	0.01	0.01	0.01
						multivorum	100 - 100	210	0.145833	49.52 : 50.48	0.07	0.14	0.25	0.25
	Cyanobacteria							212	0.147222		0.07	0.14	0.26	0.26
		Nostocophycideae						193	0.134028		0.06	0.12	0.23	0.23
			Nostocales					193	0.134028		0.06	0.12	0.23	0.23
				Nostocaceae				193	0.134028		0.06	0.12	0.23	0.23
					(family level ID only)			86	0.0597222		0.03	0.06	0.1	0.1
					Anabaena			107	0.0743056		0.04	0.07	0.13	0.13
						(genus level ID only)		107	0.0743056		0.04	0.07	0.13	0.13
		Oscillatoriophycideae						19	00:19:00		0.01	0.01	0.02	0.02
			Oscillatoriales					19	00:19:00		0.01	0.01	0.02	0.02
				Phormidiaceae				19	00:19:00		0.01	0.01	0.02	0.02
					(family level ID only)			19	00:19:00		0.01	0.01	0.02	0.02
	Deinococcus-Thermus							180	6 days, 7:29:00		0.06	0.12	0.22	0.22
		Deinococci						180	6 days, 7:29:00		0.06	0.12	0.22	0.22
			Deinococcales					12	00:12:00		0	0.01	0.01	0.01
				Trueperaceae				12	00:12:00		0	0.01	0.01	0.01
					(family level ID only)			12	00:12:00		0	0.01	0.01	0.01
			Thermales					168	6 days, 7:17:00		0.06	0.11	0.2	0.2
				Thermaceae				168	6 days, 7:17:00		0.06	0.11	0.2	0.2
					Thermus			168	6 days, 7:17:00		0.06	0.11	0.2	0.2
						(slash calls)		17	00:17:00		0.01	0.01	0.02	0.02
						thermophilus	99.19 - 99.59	151	6 days, 7:00:00	74.17 : 25.83	0.05	0.1	0.18	0.18
	Firmicutes							14763	11827 : 2936		4.84	9.52	17.81	17.81
		Bacilli						13025	10710 : 2315		4.27	8.4	15.71	15.71
			Bacillales					12178	9989 : 2189		3.99	7.85	14.69	14.69
				Bacillaceae				8535	6756 : 1779		2.8	5.5	10.3	10.3
					(slash calls)			1588	2.04514		0.52	1.02	1.92	1.92
					Anoxybacillus			5548	5381 : 167		1.82	3.58	6.69	6.69
						(genus level ID only)		47	00:47:00		0.02	0.03	0.06	0.06
						(slash calls)		5336	222 days, 8:00:00		1.75	3.44	6.44	6.44
						flavithermus	99.44 - 99.44	45	1 day, 21:00:00	35.56 : 64.44	0.01	0.03	0.05	0.05
						kestanbolensis	99.13 - 99.56	120	0.0833333	56.67 : 43.33	0.04	0.08	0.14	0.14
					Bacillus			619	23 days, 20:47:00		0.2	0.4	0.75	0.75
						(slash calls)		89	1 day, 18:47:00		0.03	0.06	0.11	0.11
						decisifrondis	99.22 - 100	504	21 days, 0:00:00	50.99 : 49.01	0.17	0.32	0.61	0.61
						smithii	99.44 - 99.44	26	1 day, 2:00:00	0.0694444	0.01	0.02	0.03	0.03
					Falsibacillus			26	1 day, 2:00:00		0.01	0.02	0.03	0.03
						pallidus	100 - 100	26	1 day, 2:00:00	4 days, 4:00:00	0.01	0.02	0.03	0.03
					Geobacillus			754	31 days, 10:00:00		0.25	0.49	0.91	0.91
						(slash calls)		565	23 days, 13:00:00		0.19	0.36	0.68	0.68
						galactosidasius	100 - 100	11	11:00:00	4 days, 4:00:00	0	0.01	0.01	0.01
						stearothermophilus	99.59 - 99.59	29	1 day, 5:00:00	4 days, 4:00:00	0.01	0.02	0.03	0.03
						thermoleovorans	99.56 - 100	95	3 days, 23:00:00	49.47 : 50.53	0.03	0.06	0.11	0.11
						toebii	100 - 100	54	2 days, 6:00:00	61.11 : 38.89	0.02	0.03	0.07	0.07
				Bacillales incertae sedis				198	8 days, 6:00:00		0.06	0.13	0.24	0.24
					Exiguobacterium			85	3 days, 13:00:00		0.03	0.05	0.1	0.1
						(slash calls)		34	1 day, 10:00:00		0.01	0.02	0.04	0.04
						acetylicum	99.44 - 99.44	15	15:00:00	0.0694444	0	0.01	0.02	0.02
						aestuarii	99.56 - 99.56	10	10:00:00	4 days, 4:00:00	0	0.01	0.01	0.01
						profundum	100 - 100	26	1 day, 2:00:00	2 days, 2:50:00	0.01	0.02	0.03	0.03
					Gemella			113	4 days, 17:00:00		0.04	0.07	0.14	0.14
						(slash calls)		29	1 day, 5:00:00		0.01	0.02	0.03	0.03
						sanguinis	100 - 100	84	3 days, 12:00:00	42.86 : 57.14	0.03	0.05	0.1	0.1
				Listeriaceae				58	2 days, 10:00:00		0.02	0.04	0.07	0.07
					Brochothrix			58	2 days, 10:00:00		0.02	0.04	0.07	0.07
						thermosphacta	99.21 - 99.26	58	2 days, 10:00:00	58.62 : 41.38	0.02	0.04	0.07	0.07
				Paenibacillaceae				29	1 day, 5:00:00		0.01	0.02	0.03	0.03
					Paenibacillus			29	1 day, 5:00:00		0.01	0.02	0.03	0.03
						(slash calls)		29	1 day, 5:00:00		0.01	0.02	0.03	0.03
				Planococcaceae				30	12:18:00		0.01	0.02	0.04	0.04
					(slash calls)			18	00:18:00		0.01	0.01	0.02	0.02
					Ureibacillus			12	12:00:00		0	0.01	0.01	0.01
						thermosphaericus	100 - 100	12	12:00:00	0.0694444	0	0.01	0.01	0.01
				Staphylococcaceae				3328	2936 : 392		1.09	2.15	4.01	4.01
					(slash calls)			21	00:21:00		0.01	0.01	0.03	0.03
					Salinicoccus			18	00:18:00		0.01	0.01	0.02	0.02
						salitudinis	100 - 100	18	00:18:00	0.0694444	0.01	0.01	0.02	0.02
					Staphylococcus			3289	2936 : 353		1.08	2.12	3.97	3.97
						(genus level ID only)		353	0.245139		0.12	0.23	0.43	0.43
						(slash calls)		2060	85 days, 20:00:00		0.68	1.33	2.49	2.49
						cohnii	99.56 - 99.56	64	2 days, 16:00:00	57.81 : 42.19	0.02	0.04	0.08	0.08
						epidermidis	100 - 100	13	13:00:00	0.0694444	0	0.01	0.02	0.02
						equorum	100 - 100	86	3 days, 14:00:00	43.02 : 56.98	0.03	0.06	0.1	0.1
						hominis	100 - 100	24	1 day, 0:00:00	41.67 : 58.33	0.01	0.02	0.03	0.03
						simulans	99.12 - 100	689	28 days, 17:00:00	49.93 : 50.07	0.23	0.44	0.83	0.83
			Lactobacillales					847	721 : 126		0.28	0.55	1.02	1.02
				Carnobacteriaceae				58	1 day, 19:15:00		0.02	0.04	0.07	0.07
					Desemzia			58	1 day, 19:15:00		0.02	0.04	0.07	0.07
						incerta	100 - 100	43	1 day, 19:00:00	51.16 : 48.84	0.01	0.03	0.05	0.05
						sp.	100 - 100	15	00:15:00	4 days, 4:00:00	0	0.01	0.02	0.02
				Enterococcaceae				340	12 days, 20:32:00		0.11	0.22	0.41	0.41
					Enterococcus			340	12 days, 20:32:00		0.11	0.22	0.41	0.41
						(slash calls)		68	2 days, 20:00:00		0.02	0.04	0.08	0.08
						cecorum	99.08 - 100	230	8 days, 6:32:00	46.96 : 53.04	0.08	0.15	0.28	0.28
						columbae	99.55 - 99.55	42	1 day, 18:00:00	47.62 : 52.38	0.01	0.03	0.05	0.05
				Lactobacillaceae				29	1 day, 5:00:00		0.01	0.02	0.03	0.03
					Lactobacillus			29	1 day, 5:00:00		0.01	0.02	0.03	0.03
						(slash calls)		29	1 day, 5:00:00		0.01	0.02	0.03	0.03
				Streptococcaceae				420	341 : 79		0.14	0.27	0.51	0.51
					Lactococcus			278	9 days, 9:53:00		0.09	0.18	0.34	0.34
						(slash calls)		148	6 days, 4:00:00		0.05	0.1	0.18	0.18
						lactis	100 - 100	77	3 days, 5:00:00	20.78 : 79.22	0.03	0.05	0.09	0.09
						sp.	99.44 - 99.44	53	00:53:00	26.42 : 73.58	0.02	0.03	0.06	0.06
					Streptococcus			142	4 days, 20:26:00		0.05	0.09	0.17	0.17
						(slash calls)		48	2 days, 0:00:00		0.02	0.03	0.06	0.06
						alactolyticus	100 - 100	21	21:00:00	52.38 : 47.62	0.01	0.01	0.03	0.03
						mitis	99.56 - 99.56	26	00:26:00	42.31 : 57.69	0.01	0.02	0.03	0.03
						thermophilus	100 - 100	47	1 day, 23:00:00	59.57 : 40.43	0.02	0.03	0.06	0.06
		Clostridia						1652	1090 : 562		0.54	1.07	1.99	1.99
			Clostridiales					542	261 : 281		0.18	0.35	0.65	0.65
				Clostridiaceae				30	15:15:00		0.01	0.02	0.04	0.04
					(family level ID only)			15	00:15:00		0	0.01	0.02	0.02
					Clostridium			15	15:00:00		0	0.01	0.02	0.02
						perfringens	100 - 100	15	15:00:00	4 days, 4:00:00	0	0.01	0.02	0.02
				Clostridiales Family XI. Incertae Sedis				210	8 days, 18:00:00		0.07	0.14	0.25	0.25
					Anaerococcus			141	5 days, 21:00:00		0.05	0.09	0.17	0.17
						(slash calls)		31	1 day, 7:00:00		0.01	0.02	0.04	0.04
						lactolyticus	99.12 - 99.12	110	4 days, 14:00:00	54.55 : 45.45	0.04	0.07	0.13	0.13
					Peptoniphilus			69	2 days, 21:00:00		0.02	0.04	0.08	0.08
						coxii	100 - 100	55	2 days, 7:00:00	47.27 : 52.73	0.02	0.04	0.07	0.07
						duerdenii	99.59 - 99.59	14	14:00:00	4 days, 4:00:00	0	0.01	0.02	0.02
				Clostridiales Family XIII. Incertae Sedis				26	00:26:00		0.01	0.02	0.03	0.03
					(family level ID only)			26	00:26:00		0.01	0.02	0.03	0.03
				Eubacteriaceae				13	00:13:00		0	0.01	0.02	0.02
					(family level ID only)			13	00:13:00		0	0.01	0.02	0.02
				Lachnospiraceae				25	1 day, 1:00:00		0.01	0.02	0.03	0.03
					Blautia			25	1 day, 1:00:00		0.01	0.02	0.03	0.03
						wexlerae	100 - 100	25	1 day, 1:00:00	40 : 60	0.01	0.02	0.03	0.03
				Peptoniphilaceae				227	0.157639		0.07	0.15	0.27	0.27
					(slash calls)			37	00:37:00		0.01	0.02	0.04	0.04
					Anaerococcus			31	00:31:00		0.01	0.02	0.04	0.04
						(genus level ID only)		31	00:31:00		0.01	0.02	0.04	0.04
					Finegoldia			14	00:14:00		0	0.01	0.02	0.02
						magna	100 - 100	14	00:14:00	0.0694444	0	0.01	0.02	0.02
					Peptoniphilus			145	0.100694		0.05	0.09	0.17	0.17
						(genus level ID only)		119	0.0826389		0.04	0.08	0.14	0.14
						(slash calls)		26	00:26:00		0.01	0.02	0.03	0.03
				Peptostreptococcaceae				11	11:00:00		0	0.01	0.01	0.01
					(slash calls)			11	11:00:00		0	0.01	0.01	0.01
			Thermoanaerobacterales					1110	829 : 281		0.36	0.72	1.34	1.34
				Thermoanaerobacterales Family III. Incertae Sedis				1110	829 : 281		0.36	0.72	1.34	1.34
					Caldicellulosiruptor			1110	829 : 281		0.36	0.72	1.34	1.34
						(genus level ID only)		199	0.138194		0.07	0.13	0.24	0.24
						(slash calls)		97	4 days, 1:00:00		0.03	0.06	0.12	0.12
						acetigenus	99.15 - 100	118	36 : 82	64.41 : 35.59	0.04	0.08	0.14	0.14
						lactoaceticus	99.15 - 99.61	696	29 days, 0:00:00	60.06 : 39.94	0.23	0.45	0.84	0.84
		Negativicutes						86	1 day, 3:59:00		0.03	0.06	0.1	0.1
			Selenomonadales					86	1 day, 3:59:00		0.03	0.06	0.1	0.1
				Veillonellaceae				86	1 day, 3:59:00		0.03	0.06	0.1	0.1
					Veillonella			86	1 day, 3:59:00		0.03	0.06	0.1	0.1
						(slash calls)		59	00:59:00		0.02	0.04	0.07	0.07
						parvula	100 - 100	27	1 day, 3:00:00	37.04 : 62.96	0.01	0.02	0.03	0.03
	Fusobacteria							12	00:12:00		0	0.01	0.01	0.01
		Fusobacteriia						12	00:12:00		0	0.01	0.01	0.01
			Fusobacteriales					12	00:12:00		0	0.01	0.01	0.01
				Leptotrichiaceae				12	00:12:00		0	0.01	0.01	0.01
					(family level ID only)			12	00:12:00		0	0.01	0.01	0.01
	Proteobacteria							37939	30018 : 7921		12.44	24.46	45.77	45.77
		Alphaproteobacteria						4474	2957 : 1517		1.47	2.88	5.4	5.4
			Caulobacterales					65	1 day, 8:33:00		0.02	0.04	0.08	0.08
				Caulobacteraceae				65	1 day, 8:33:00		0.02	0.04	0.08	0.08
					(slash calls)			22	10:12:00		0.01	0.01	0.03	0.03
					Caulobacter			21	00:21:00		0.01	0.01	0.03	0.03
						(genus level ID only)		21	00:21:00		0.01	0.01	0.03	0.03
					Phenylobacterium			22	22:00:00		0.01	0.01	0.03	0.03
						muchangponense	99.19 - 99.19	22	22:00:00	4 days, 4:00:00	0.01	0.01	0.03	0.03
			Rhizobiales					1049	616 : 433		0.34	0.68	1.27	1.27
				Bradyrhizobiaceae				414	34 : 380		0.14	0.27	0.5	0.5
					(slash calls)			414	34 : 380		0.14	0.27	0.5	0.5
				Methylobacteriaceae				508	21 days, 4:00:00		0.17	0.33	0.61	0.61
					Methylobacterium			508	21 days, 4:00:00		0.17	0.33	0.61	0.61
						(slash calls)		91	3 days, 19:00:00		0.03	0.06	0.11	0.11
						goesingense	99.61 - 100	81	3 days, 9:00:00	41.98 : 58.02	0.03	0.05	0.1	0.1
						iners	99.59 - 100	238	9 days, 22:00:00	73.11 : 26.89	0.08	0.15	0.29	0.29
						jeotgali	100 - 100	98	4 days, 2:00:00	41.84 : 58.16	0.03	0.06	0.12	0.12
				Rhizobiaceae				127	3 days, 2:53:00		0.04	0.08	0.15	0.15
					(slash calls)			117	2 days, 16:53:00		0.04	0.08	0.14	0.14
					Rhizobium			10	10:00:00		0	0.01	0.01	0.01
						(slash calls)		10	10:00:00		0	0.01	0.01	0.01
			Rhodobacterales					1460	529 : 931		0.48	0.94	1.76	1.76
				Rhodobacteraceae				1460	529 : 931		0.48	0.94	1.76	1.76
					(family level ID only)			429	0.297917		0.14	0.28	0.52	0.52
					(slash calls)			23	00:23:00		0.01	0.01	0.03	0.03
					Haematobacter			154	6 days, 10:00:00		0.05	0.1	0.19	0.19
						(slash calls)		118	4 days, 22:00:00		0.04	0.08	0.14	0.14
						massiliensis	100 - 100	36	1 day, 12:00:00	36.11 : 63.89	0.01	0.02	0.04	0.04
					Paracoccus			512	358 : 154		0.17	0.33	0.62	0.62
						(genus level ID only)		13	00:13:00		0	0.01	0.02	0.02
						(slash calls)		169	7 days, 1:00:00		0.06	0.11	0.2	0.2
						marinus	99.02 - 99.51	118	4 days, 22:00:00	68.64 : 31.36	0.04	0.08	0.14	0.14
						sp.	99.55 - 100	141	0.0979167	46.81 : 53.19	0.05	0.09	0.17	0.17
						yeei	100 - 100	71	2 days, 23:00:00	59.15 : 40.85	0.02	0.05	0.09	0.09
					Rubellimicrobium			342	0.934028		0.11	0.22	0.41	0.41
						(genus level ID only)		325	0.225694		0.11	0.21	0.39	0.39
						(slash calls)		17	17:00:00		0.01	0.01	0.02	0.02
			Rhodospirillales					120	0.575		0.04	0.08	0.14	0.14
				Rhodospirillaceae				120	0.575		0.04	0.08	0.14	0.14
					(slash calls)			108	0.075		0.04	0.07	0.13	0.13
					Skermanella			12	12:00:00		0	0.01	0.01	0.01
						aerolata	100 - 100	12	12:00:00	0.0694444	0	0.01	0.01	0.01
			Sphingomonadales					1780	73 days, 16:12:00		0.58	1.15	2.15	2.15
				Sphingomonadaceae				1780	73 days, 16:12:00		0.58	1.15	2.15	2.15
					(family level ID only)			12	00:12:00		0	0.01	0.01	0.01
					(slash calls)			311	12 days, 23:00:00		0.1	0.2	0.38	0.38
					Novosphingobium			64	2 days, 16:00:00		0.02	0.04	0.08	0.08
						lindaniclasticum	99.6 - 99.6	64	2 days, 16:00:00	51.56 : 48.44	0.02	0.04	0.08	0.08
					Sphingobium			186	7 days, 18:00:00		0.06	0.12	0.22	0.22
						(slash calls)		186	7 days, 18:00:00		0.06	0.12	0.22	0.22
					Sphingomonas			1207	50 days, 7:00:00		0.4	0.78	1.46	1.46
						(slash calls)		962	40 days, 2:00:00		0.32	0.62	1.16	1.16
						molluscorum	99.12 - 99.56	245	10 days, 5:00:00	42.04 : 57.96	0.08	0.16	0.3	0.3
		Betaproteobacteria						4260	1341 : 2919		1.4	2.75	5.14	5.14
			Burkholderiales					4038	1232 : 2806		1.32	2.6	4.87	4.87
				Burkholderiaceae				3077	281 : 2796		1.01	1.98	3.71	3.71
					(slash calls)			2796	1.94167		0.92	1.8	3.37	3.37
					Cupriavidus			20	20:00:00		0.01	0.01	0.02	0.02
						(slash calls)		10	10:00:00		0	0.01	0.01	0.01
						necator	100 - 100	10	10:00:00	0.0694444	0	0.01	0.01	0.01
					Ralstonia			261	10 days, 21:00:00		0.09	0.17	0.31	0.31
						(slash calls)		10	10:00:00		0	0.01	0.01	0.01
						insidiosa	99.44 - 100	251	10 days, 11:00:00	42.63 : 57.37	0.08	0.16	0.3	0.3
				Comamonadaceae				867	36 days, 3:00:00		0.28	0.56	1.05	1.05
					(slash calls)			168	7 days, 0:00:00		0.06	0.11	0.2	0.2
					Comamonas			403	16 days, 19:00:00		0.13	0.26	0.49	0.49
						(slash calls)		403	16 days, 19:00:00		0.13	0.26	0.49	0.49
					Delftia			14	14:00:00		0	0.01	0.02	0.02
						(slash calls)		14	14:00:00		0	0.01	0.02	0.02
					Limnohabitans			15	15:00:00		0	0.01	0.02	0.02
						planktonicus	99.59 - 99.59	15	15:00:00	4 days, 4:00:00	0	0.01	0.02	0.02
					Pelomonas			267	11 days, 3:00:00		0.09	0.17	0.32	0.32
						(slash calls)		103	4 days, 7:00:00		0.03	0.07	0.12	0.12
						aquatica	100 - 100	69	2 days, 21:00:00	49.28 : 50.72	0.02	0.04	0.08	0.08
						puraquae	99.08 - 100	95	3 days, 23:00:00	56.84 : 43.16	0.03	0.06	0.11	0.11
				Oxalobacteraceae				67	2 days, 9:10:00		0.02	0.04	0.08	0.08
					Massilia			67	2 days, 9:10:00		0.02	0.04	0.08	0.08
						sp.	100 - 100	10	00:10:00	0.0694444	0	0.01	0.01	0.01
						timonae	99.08 - 99.08	42	1 day, 18:00:00	66.67 : 33.33	0.01	0.03	0.05	0.05
						varians	99.44 - 99.44	15	15:00:00	0.0694444	0	0.01	0.02	0.02
				unclassified Burkholderiales				27	1 day, 3:00:00		0.01	0.02	0.03	0.03
					(family level ID only)			15	15:00:00		0	0.01	0.02	0.02
					(slash calls)			12	12:00:00		0	0.01	0.01	0.01
			Hydrogenophilales					109	4 days, 13:00:00		0.04	0.07	0.13	0.13
				Hydrogenophilaceae				109	4 days, 13:00:00		0.04	0.07	0.13	0.13
					Hydrogenophilus			109	4 days, 13:00:00		0.04	0.07	0.13	0.13
						hirschii	99.54 - 100	109	4 days, 13:00:00	69.72 : 30.28	0.04	0.07	0.13	0.13
			Neisseriales					77	0.0534722		0.03	0.05	0.09	0.09
				Neisseriaceae				77	0.0534722		0.03	0.05	0.09	0.09
					(family level ID only)			77	0.0534722		0.03	0.05	0.09	0.09
			Rhodocyclales					36	00:36:00		0.01	0.02	0.04	0.04
				Rhodocyclaceae				36	00:36:00		0.01	0.02	0.04	0.04
					(family level ID only)			36	00:36:00		0.01	0.02	0.04	0.04
		Deltaproteobacteria						41	00:41:00		0.01	0.03	0.05	0.05
			Bdellovibrionales					41	00:41:00		0.01	0.03	0.05	0.05
				Bacteriovoracaceae				41	00:41:00		0.01	0.03	0.05	0.05
					(family level ID only)			41	00:41:00		0.01	0.03	0.05	0.05
		Gammaproteobacteria						29164	25720 : 3444		9.56	18.8	35.18	35.18
			Aeromonadales					382	15 days, 22:00:00		0.13	0.25	0.46	0.46
				Aeromonadaceae				382	15 days, 22:00:00		0.13	0.25	0.46	0.46
					Aeromonas			382	15 days, 22:00:00		0.13	0.25	0.46	0.46
						(slash calls)		301	12 days, 13:00:00		0.1	0.19	0.36	0.36
						sharmana	99.39 - 99.39	81	3 days, 9:00:00	54.32 : 45.68	0.03	0.05	0.1	0.1
			Alteromonadales					68	2 days, 20:00:00		0.02	0.04	0.08	0.08
				Pseudoalteromonadaceae				58	2 days, 10:00:00		0.02	0.04	0.07	0.07
					Pseudoalteromonas			58	2 days, 10:00:00		0.02	0.04	0.07	0.07
						(slash calls)		58	2 days, 10:00:00		0.02	0.04	0.07	0.07
				Shewanellaceae				10	10:00:00		0	0.01	0.01	0.01
					Shewanella			10	10:00:00		0	0.01	0.01	0.01
						(slash calls)		10	10:00:00		0	0.01	0.01	0.01
			Enterobacteriales					10894	10102 : 792		3.57	7.02	13.14	13.14
				Enterobacteriaceae				10894	10102 : 792		3.57	7.02	13.14	13.14
					(family level ID only)			605	0.420139		0.2	0.39	0.73	0.73
					(slash calls)			9541	9380 : 161		3.13	6.15	11.51	11.51
					Cronobacter			38	1 day, 14:00:00		0.01	0.02	0.05	0.05
						(slash calls)		38	1 day, 14:00:00		0.01	0.02	0.05	0.05
					Enterobacter			243	10 days, 3:00:00		0.08	0.16	0.29	0.29
						asburiae	100 - 100	126	5 days, 6:00:00	0.0694444	0.04	0.08	0.15	0.15
						sacchari	99.11 - 100	117	4 days, 21:00:00	51.28 : 48.72	0.04	0.08	0.14	0.14
					Klebsiella			112	4 days, 1:15:00		0.04	0.07	0.14	0.14
						(slash calls)		74	3 days, 2:00:00		0.02	0.05	0.09	0.09
						sp.	100 - 100	15	00:15:00	0.0694444	0	0.01	0.02	0.02
						variicola	100 - 100	23	23:00:00	52.17 : 47.83	0.01	0.01	0.03	0.03
					Kluyvera			30	1 day, 6:00:00		0.01	0.02	0.04	0.04
						ascorbata	100 - 100	30	1 day, 6:00:00	63.33 : 36.67	0.01	0.02	0.04	0.04
					Leclercia			27	1 day, 3:00:00		0.01	0.02	0.03	0.03
						adecarboxylata	100 - 100	27	1 day, 3:00:00	51.85 : 48.15	0.01	0.02	0.03	0.03
					Pantoea			11	00:11:00		0	0.01	0.01	0.01
						dispersa	99.42 - 99.42	11	00:11:00	0.0694444	0	0.01	0.01	0.01
					Plesiomonas			67	2 days, 19:00:00		0.02	0.04	0.08	0.08
						shigelloides	100 - 100	67	2 days, 19:00:00	64.18 : 35.82	0.02	0.04	0.08	0.08
					Proteus			22	22:00:00		0.01	0.01	0.03	0.03
						mirabilis	100 - 100	22	22:00:00	0.0694444	0.01	0.01	0.03	0.03
					Raoultella			60	2 days, 12:00:00		0.02	0.04	0.07	0.07
						(slash calls)		12	12:00:00		0	0.01	0.01	0.01
						planticola	100 - 100	48	2 days, 0:00:00	43.75 : 56.25	0.02	0.03	0.06	0.06
					Serratia			87	3 days, 15:00:00		0.03	0.06	0.1	0.1
						(slash calls)		87	3 days, 15:00:00		0.03	0.06	0.1	0.1
					Trabulsiella			51	2 days, 3:00:00		0.02	0.03	0.06	0.06
						odontotermitis	100 - 100	51	2 days, 3:00:00	27.45 : 72.55	0.02	0.03	0.06	0.06
			Oceanospirillales					46	1 day, 22:00:00		0.02	0.03	0.06	0.06
				Halomonadaceae				46	1 day, 22:00:00		0.02	0.03	0.06	0.06
					Halomonas			46	1 day, 22:00:00		0.02	0.03	0.06	0.06
						(slash calls)		46	1 day, 22:00:00		0.02	0.03	0.06	0.06
			Pasteurellales					33	00:33:00		0.01	0.02	0.04	0.04
				Pasteurellaceae				33	00:33:00		0.01	0.02	0.04	0.04
					Haemophilus			33	00:33:00		0.01	0.02	0.04	0.04
						parainfluenzae	100 - 100	33	00:33:00	51.52 : 48.48	0.01	0.02	0.04	0.04
			Pseudomonadales					17251	14664 : 2587		5.66	11.12	20.81	20.81
				Moraxellaceae				16093	13518 : 2575		5.28	10.38	19.41	19.41
					(family level ID only)			10	00:10:00		0	0.01	0.01	0.01
					(slash calls)			1959	79 days, 12:51:00		0.64	1.26	2.36	2.36
					Acinetobacter			13509	10995 : 2514		4.43	8.71	16.3	16.3
						(genus level ID only)		145	0.100694		0.05	0.09	0.17	0.17
						(slash calls)		11653	10209 : 1444		3.82	7.51	14.06	14.06
						baumannii	100 - 100	48	2 days, 0:00:00	37.5 : 62.5	0.02	0.03	0.06	0.06
						bouvetii	100 - 100	13	00:13:00	0.0694444	0	0.01	0.02	0.02
						johnsonii	99.08 - 100	1612	700 : 912	56.95 : 43.05	0.53	1.04	1.94	1.94
						soli	100 - 100	38	1 day, 14:00:00	55.26 : 44.74	0.01	0.02	0.05	0.05
					Enhydrobacter			516	21 days, 12:00:00		0.17	0.33	0.62	0.62
						aerosaccus	99.41 - 100	516	21 days, 12:00:00	62.98 : 37.02	0.17	0.33	0.62	0.62
					Moraxella			99	4 days, 3:00:00		0.03	0.06	0.12	0.12
						osloensis	99.41 - 100	99	4 days, 3:00:00	57.58 : 42.42	0.03	0.06	0.12	0.12
				Pseudomonadaceae				1158	47 days, 18:12:00		0.38	0.75	1.4	1.4
					Pseudomonas			1158	47 days, 18:12:00		0.38	0.75	1.4	1.4
						(slash calls)		1107	45 days, 15:12:00		0.36	0.71	1.34	1.34
						anguilliseptica	100 - 100	40	1 day, 16:00:00	2 days, 7:45:00	0.01	0.03	0.05	0.05
						chlororaphis	100 - 100	11	11:00:00	4 days, 4:00:00	0	0.01	0.01	0.01
			Vibrionales					363	13 days, 19:32:00		0.12	0.23	0.44	0.44
				Vibrionaceae				363	13 days, 19:32:00		0.12	0.23	0.44	0.44
					(slash calls)			340	13 days, 7:21:00		0.11	0.22	0.41	0.41
					Photobacterium			23	12:11:00		0.01	0.01	0.03	0.03
						(slash calls)		12	12:00:00		0	0.01	0.01	0.01
						phosphoreum	100 - 100	11	00:11:00	0.0694444	0	0.01	0.01	0.01
			Xanthomonadales					127	5 days, 7:00:00		0.04	0.08	0.15	0.15
				Xanthomonadaceae				127	5 days, 7:00:00		0.04	0.08	0.15	0.15
					(slash calls)			47	1 day, 23:00:00		0.02	0.03	0.06	0.06
					Lysobacter			80	3 days, 8:00:00		0.03	0.05	0.1	0.1
						xinjiangensis	100 - 100	80	3 days, 8:00:00	63.75 : 36.25	0.03	0.05	0.1	0.1
	Thermotogae							2879	248 : 2631		0.94	1.86	3.47	3.47
		Thermotogae						2879	248 : 2631		0.94	1.86	3.47	3.47
			Thermotogales					2879	248 : 2631		0.94	1.86	3.47	3.47
				Thermotogaceae				2879	248 : 2631		0.94	1.86	3.47	3.47
					Fervidobacterium			2879	248 : 2631		0.94	1.86	3.47	3.47
						(genus level ID only)		2395	1.66319		0.79	1.54	2.89	2.89
						(slash calls)		56	00:56:00		0.02	0.04	0.07	0.07
						changbaicum	99.03 - 99.52	248	10 days, 8:00:00	64.11 : 35.89	0.08	0.16	0.3	0.3
						pennivorans	99.03 - 99.59	180	0.125	78.33 : 21.67	0.06	0.12	0.22	0.22

## Sheet: COVID-6
COVID-6
Primer	Phylum	Class	Order	Family	Genus	Species	% ID	Count	DB counters	F:R %	% of total reads	% of valid reads	% of mapped reads	% of mapped reads per primer
(consensus)								80060	56346 : 23714		24.4	50.32	100	100
	Acidobacteria							322	12 days, 22:12:00		0.1	0.2	0.4	0.4
		Acidobacteriia						322	12 days, 22:12:00		0.1	0.2	0.4	0.4
			Acidobacteriales					322	12 days, 22:12:00		0.1	0.2	0.4	0.4
				Acidobacteriaceae				322	12 days, 22:12:00		0.1	0.2	0.4	0.4
					(slash calls)			12	00:12:00		0	0.01	0.01	0.01
					Granulicella			310	12 days, 22:00:00		0.09	0.19	0.39	0.39
						tundricola	99.55 - 100	310	12 days, 22:00:00	43.55 : 56.45	0.09	0.19	0.39	0.39
	Actinobacteria							18280	17324 : 956		5.57	11.49	22.83	22.83
		Actinobacteria						18280	17324 : 956		5.57	11.49	22.83	22.83
			Actinomycetales					18017	17324 : 693		5.49	11.32	22.5	22.5
				Actinomycetaceae				329	238 : 91		0.1	0.21	0.41	0.41
					(slash calls)			48	00:48:00		0.01	0.03	0.06	0.06
					Actinomyces			247	8 days, 12:43:00		0.08	0.16	0.31	0.31
						(slash calls)		43	00:43:00		0.01	0.03	0.05	0.05
						naeslundii	99.61 - 100	97	4 days, 1:00:00	70.1 : 29.9	0.03	0.06	0.12	0.12
						turicensis	99.59 - 99.59	107	4 days, 11:00:00	4 days, 4:00:00	0.03	0.07	0.13	0.13
					Varibaculum			34	1 day, 10:00:00		0.01	0.02	0.04	0.04
						cambriense	99.1 - 99.1	34	1 day, 10:00:00	44.12 : 55.88	0.01	0.02	0.04	0.04
				Brevibacteriaceae				106	4 days, 10:00:00		0.03	0.07	0.13	0.13
					Brevibacterium			106	4 days, 10:00:00		0.03	0.07	0.13	0.13
						(slash calls)		19	19:00:00		0.01	0.01	0.02	0.02
						antiquum	100 - 100	12	12:00:00	0.0694444	0	0.01	0.01	0.01
						aurantiacum	100 - 100	75	3 days, 3:00:00	58.67 : 41.33	0.02	0.05	0.09	0.09
				Cellulomonadaceae				51	2 days, 3:00:00		0.02	0.03	0.06	0.06
					Cellulomonas			51	2 days, 3:00:00		0.02	0.03	0.06	0.06
						(slash calls)		37	1 day, 13:00:00		0.01	0.02	0.05	0.05
						humilata	99.09 - 99.09	14	14:00:00	0.0694444	0	0.01	0.02	0.02
				Corynebacteriaceae				2217	2057 : 160		0.68	1.39	2.77	2.77
					Corynebacterium			2217	2057 : 160		0.68	1.39	2.77	2.77
						(genus level ID only)		160	0.111111		0.05	0.1	0.2	0.2
						(slash calls)		535	22 days, 7:00:00		0.16	0.34	0.67	0.67
						amycolatum	99.54 - 100	116	4 days, 20:00:00	2 days, 2:50:00	0.04	0.07	0.14	0.14
						appendicis	99.55 - 100	209	8 days, 17:00:00	51.2 : 48.8	0.06	0.13	0.26	0.26
						aurimucosum	99.1 - 99.55	295	12 days, 7:00:00	42.03 : 57.97	0.09	0.19	0.37	0.37
						glucuronolyticum	100 - 100	50	2 days, 2:00:00	2 days, 18:34:00	0.02	0.03	0.06	0.06
						pilbarense	99.11 - 100	490	20 days, 10:00:00	50.2 : 49.8	0.15	0.31	0.61	0.61
						tuberculostearicum	99.54 - 100	362	15 days, 2:00:00	40.06 : 59.94	0.11	0.23	0.45	0.45
				Dermacoccaceae				279	11 days, 15:00:00		0.09	0.18	0.35	0.35
					Branchiibius			50	2 days, 2:00:00		0.02	0.03	0.06	0.06
						(slash calls)		50	2 days, 2:00:00		0.02	0.03	0.06	0.06
					Dermacoccus			229	9 days, 13:00:00		0.07	0.14	0.29	0.29
						(slash calls)		181	7 days, 13:00:00		0.06	0.11	0.23	0.23
						nishinomiyaensis	99.09 - 100	48	2 days, 0:00:00	60.42 : 39.58	0.01	0.03	0.06	0.06
				Frankiaceae				75	0.0520833		0.02	0.05	0.09	0.09
					(slash calls)			75	0.0520833		0.02	0.05	0.09	0.09
				Gordoniaceae				318	13 days, 6:00:00		0.1	0.2	0.4	0.4
					(slash calls)			47	1 day, 23:00:00		0.01	0.03	0.06	0.06
					Gordonia			271	11 days, 7:00:00		0.08	0.17	0.34	0.34
						(slash calls)		212	8 days, 20:00:00		0.06	0.13	0.26	0.26
						bronchialis	99.54 - 100	59	2 days, 11:00:00	25.42 : 74.58	0.02	0.04	0.07	0.07
				Kineosporiaceae				50	2 days, 2:00:00		0.02	0.03	0.06	0.06
					Pseudokineococcus			50	2 days, 2:00:00		0.02	0.03	0.06	0.06
						(slash calls)		50	2 days, 2:00:00		0.02	0.03	0.06	0.06
				Microbacteriaceae				9621	9473 : 148		2.93	6.05	12.02	12.02
					(slash calls)			115	3 days, 3:40:00		0.04	0.07	0.14	0.14
					Frondihabitans			34	1 day, 10:00:00		0.01	0.02	0.04	0.04
						cladoniiphilus	99.61 - 99.61	34	1 day, 10:00:00	47.06 : 52.94	0.01	0.02	0.04	0.04
					Microbacterium			9452	9344 : 108		2.88	5.94	11.81	11.81
						(genus level ID only)		108	0.075		0.03	0.07	0.13	0.13
						(slash calls)		5034	209 days, 18:00:00		1.53	3.16	6.29	6.29
						ginsengisoli	99.37 - 100	3830	159 days, 14:00:00	44.93 : 55.07	1.17	2.41	4.78	4.78
						lacticum	99.55 - 99.55	466	19 days, 10:00:00	34.12 : 65.88	0.14	0.29	0.58	0.58
						testaceum	99.54 - 99.54	14	14:00:00	0.0694444	0	0.01	0.02	0.02
					Salinibacterium			20	20:00:00		0.01	0.01	0.02	0.02
						xinjiangense	99.1 - 99.1	20	20:00:00	0.0694444	0.01	0.01	0.02	0.02
				Micrococcaceae				388	261 : 127		0.12	0.24	0.48	0.48
					(slash calls)			127	0.0881944		0.04	0.08	0.16	0.16
					Arthrobacter			147	6 days, 3:00:00		0.04	0.09	0.18	0.18
						russicus	99.42 - 100	147	6 days, 3:00:00	41.5 : 58.5	0.04	0.09	0.18	0.18
					Kocuria			33	1 day, 9:00:00		0.01	0.02	0.04	0.04
						(slash calls)		33	1 day, 9:00:00		0.01	0.02	0.04	0.04
					Micrococcus			81	3 days, 9:00:00		0.02	0.05	0.1	0.1
						(slash calls)		81	3 days, 9:00:00		0.02	0.05	0.1	0.1
				Mycobacteriaceae				79	3 days, 7:00:00		0.02	0.05	0.1	0.1
					Mycobacterium			79	3 days, 7:00:00		0.02	0.05	0.1	0.1
						(slash calls)		79	3 days, 7:00:00		0.02	0.05	0.1	0.1
				Nocardiaceae				37	1 day, 13:00:00		0.01	0.02	0.05	0.05
					Rhodococcus			37	1 day, 13:00:00		0.01	0.02	0.05	0.05
						(slash calls)		37	1 day, 13:00:00		0.01	0.02	0.05	0.05
				Nocardioidaceae				89	3 days, 5:12:00		0.03	0.06	0.11	0.11
					(slash calls)			14	14:00:00		0	0.01	0.02	0.02
					Nocardioides			75	2 days, 15:12:00		0.02	0.05	0.09	0.09
						(genus level ID only)		12	00:12:00		0	0.01	0.01	0.01
						(slash calls)		63	2 days, 15:00:00		0.02	0.04	0.08	0.08
				Propionibacteriaceae				4192	4112 : 80		1.28	2.63	5.24	5.24
					(slash calls)			59	00:59:00		0.02	0.04	0.07	0.07
					Microlunatus			54	2 days, 6:00:00		0.02	0.03	0.07	0.07
						ginsengisoli	99.22 - 99.61	54	2 days, 6:00:00	61.11 : 38.89	0.02	0.03	0.07	0.07
					Propionibacterium			4079	169 days, 2:21:00		1.24	2.56	5.09	5.09
						(genus level ID only)		21	00:21:00		0.01	0.01	0.03	0.03
						acnes	99.11 - 100	3990	166 days, 6:00:00	46.42 : 53.58	1.22	2.51	4.98	4.98
						granulosum	100 - 100	68	2 days, 20:00:00	44.12 : 55.88	0.02	0.04	0.08	0.08
				Tsukamurellaceae				69	2 days, 21:00:00		0.02	0.04	0.09	0.09
					Tsukamurella			69	2 days, 21:00:00		0.02	0.04	0.09	0.09
						(slash calls)		69	2 days, 21:00:00		0.02	0.04	0.09	0.09
				Williamsiaceae				117	4 days, 21:00:00		0.04	0.07	0.15	0.15
					Williamsia			117	4 days, 21:00:00		0.04	0.07	0.15	0.15
						(slash calls)		117	4 days, 21:00:00		0.04	0.07	0.15	0.15
			Gaiellales					39	00:39:00		0.01	0.02	0.05	0.05
				Gaiellaceae				39	00:39:00		0.01	0.02	0.05	0.05
					(family level ID only)			39	00:39:00		0.01	0.02	0.05	0.05
			Rubrobacterales					193	0.134028		0.06	0.12	0.24	0.24
				Rubrobacteraceae				193	0.134028		0.06	0.12	0.24	0.24
					(family level ID only)			193	0.134028		0.06	0.12	0.24	0.24
			Solirubrobacterales					31	00:31:00		0.01	0.02	0.04	0.04
				Patulibacteraceae				10	00:10:00		0	0.01	0.01	0.01
					Patulibacter			10	00:10:00		0	0.01	0.01	0.01
						sp.	99.44 - 99.44	10	00:10:00	0.0694444	0	0.01	0.01	0.01
				Solirubrobacteraceae				21	00:21:00		0.01	0.01	0.03	0.03
					(family level ID only)			21	00:21:00		0.01	0.01	0.03	0.03
	Bacteroidetes							5029	1223 : 3806		1.53	3.16	6.28	6.28
		Bacteroidia						1742	925 : 817		0.53	1.09	2.18	2.18
			Bacteroidales					1742	925 : 817		0.53	1.09	2.18	2.18
				Bacteroidaceae				17	17:00:00		0.01	0.01	0.02	0.02
					Bacteroides			17	17:00:00		0.01	0.01	0.02	0.02
						vulgatus	100 - 100	17	17:00:00	0.0694444	0.01	0.01	0.02	0.02
				Porphyromonadaceae				1037	908 : 129		0.32	0.65	1.3	1.3
					Porphyromonas			1037	908 : 129		0.32	0.65	1.3	1.3
						(genus level ID only)		129	0.0895833		0.04	0.08	0.16	0.16
						bennonis	99.13 - 99.59	908	37 days, 20:00:00	73.68 : 26.32	0.28	0.57	1.13	1.13
				Prevotellaceae				688	0.477778		0.21	0.43	0.86	0.86
					Prevotella			688	0.477778		0.21	0.43	0.86	0.86
						(slash calls)		688	0.477778		0.21	0.43	0.86	0.86
		Cytophagia						1505	1.04514		0.46	0.95	1.88	1.88
			Cytophagales					1505	1.04514		0.46	0.95	1.88	1.88
				Cytophagaceae				1505	1.04514		0.46	0.95	1.88	1.88
					(family level ID only)			1505	1.04514		0.46	0.95	1.88	1.88
		Flavobacteriia						1782	298 : 1484		0.54	1.12	2.23	2.23
			Flavobacteriales					1782	298 : 1484		0.54	1.12	2.23	2.23
				Flavobacteriaceae				1782	298 : 1484		0.54	1.12	2.23	2.23
					(family level ID only)			801	0.55625		0.24	0.5	1	1
					Chryseobacterium			265	11 days, 1:00:00		0.08	0.17	0.33	0.33
						(slash calls)		171	7 days, 3:00:00		0.05	0.11	0.21	0.21
						oranimense	100 - 100	51	2 days, 3:00:00	72.55 : 27.45	0.02	0.03	0.06	0.06
						tructae	99.59 - 99.59	43	1 day, 19:00:00	51.16 : 48.84	0.01	0.03	0.05	0.05
					Elizabethkingia			12	12:00:00		0	0.01	0.01	0.01
						miricola	99.42 - 99.42	12	12:00:00	0.0694444	0	0.01	0.01	0.01
					Flavobacterium			704	1.34931		0.21	0.44	0.88	0.88
						(genus level ID only)		683	0.474306		0.21	0.43	0.85	0.85
						soli	100 - 100	21	21:00:00	0.0694444	0.01	0.01	0.03	0.03
	Cyanobacteria							6726	4.67083		2.05	4.23	8.4	8.4
		Nostocophycideae						6342	4.40417		1.93	3.99	7.92	7.92
			Nostocales					6342	4.40417		1.93	3.99	7.92	7.92
				Nostocaceae				6342	4.40417		1.93	3.99	7.92	7.92
					(family level ID only)			6342	4.40417		1.93	3.99	7.92	7.92
		Oscillatoriophycideae						289	0.200694		0.09	0.18	0.36	0.36
			Oscillatoriales					289	0.200694		0.09	0.18	0.36	0.36
				Phormidiaceae				289	0.200694		0.09	0.18	0.36	0.36
					(family level ID only)			289	0.200694		0.09	0.18	0.36	0.36
		Synechococcophycideae						95	0.0659722		0.03	0.06	0.12	0.12
			Pseudanabaenales					95	0.0659722		0.03	0.06	0.12	0.12
				Pseudanabaenaceae				95	0.0659722		0.03	0.06	0.12	0.12
					(family level ID only)			95	0.0659722		0.03	0.06	0.12	0.12
	Firmicutes							10741	9523 : 1218		3.27	6.75	13.42	13.42
		Bacilli						9558	9297 : 261		2.91	6.01	11.94	11.94
			Bacillales					2218	2027 : 191		0.68	1.39	2.77	2.77
				Alicyclobacillaceae				108	0.075		0.03	0.07	0.13	0.13
					(family level ID only)			97	0.0673611		0.03	0.06	0.12	0.12
					Tumebacillus			11	00:11:00		0	0.01	0.01	0.01
						(genus level ID only)		11	00:11:00		0	0.01	0.01	0.01
				Bacillaceae				649	566 : 83		0.2	0.41	0.81	0.81
					(slash calls)			14	00:14:00		0	0.01	0.02	0.02
					Anoxybacillus			332	11 days, 12:56:00		0.1	0.21	0.41	0.41
						(genus level ID only)		56	00:56:00		0.02	0.04	0.07	0.07
						(slash calls)		276	11 days, 12:00:00		0.08	0.17	0.34	0.34
					Bacillus			215	8 days, 10:13:00		0.07	0.14	0.27	0.27
						(slash calls)		13	00:13:00		0	0.01	0.02	0.02
						decisifrondis	99.22 - 100	202	8 days, 10:00:00	62.38 : 37.62	0.06	0.13	0.25	0.25
					Geobacillus			88	3 days, 16:00:00		0.03	0.06	0.11	0.11
						(slash calls)		10	10:00:00		0	0.01	0.01	0.01
						thermoglucosidasius	100 - 100	17	17:00:00	4 days, 4:00:00	0.01	0.01	0.02	0.02
						toebii	99.13 - 99.56	61	2 days, 13:00:00	42.62 : 57.38	0.02	0.04	0.08	0.08
				Bacillales incertae sedis				36	1 day, 12:00:00		0.01	0.02	0.04	0.04
					Exiguobacterium			36	1 day, 12:00:00		0.01	0.02	0.04	0.04
						acetylicum	99.56 - 99.56	36	1 day, 12:00:00	63.89 : 36.11	0.01	0.02	0.04	0.04
				Staphylococcaceae				1425	59 days, 9:00:00		0.43	0.9	1.78	1.78
					Macrococcus			50	2 days, 2:00:00		0.02	0.03	0.06	0.06
						(slash calls)		50	2 days, 2:00:00		0.02	0.03	0.06	0.06
					Staphylococcus			1375	57 days, 7:00:00		0.42	0.86	1.72	1.72
						(slash calls)		1285	53 days, 13:00:00		0.39	0.81	1.61	1.61
						epidermidis	100 - 100	16	16:00:00	4 days, 4:00:00	0	0.01	0.02	0.02
						jettensis	99.56 - 100	60	2 days, 12:00:00	30 : 70	0.02	0.04	0.07	0.07
						simulans	99.56 - 99.56	14	14:00:00	4 days, 4:00:00	0	0.01	0.02	0.02
			Lactobacillales					7340	7270 : 70		2.24	4.61	9.17	9.17
				Carnobacteriaceae				13	00:13:00		0	0.01	0.02	0.02
					Agitococcus			13	00:13:00		0	0.01	0.02	0.02
						(genus level ID only)		13	00:13:00		0	0.01	0.02	0.02
				Streptococcaceae				7327	302 days, 22:57:00		2.23	4.6	9.15	9.15
					Lactococcus			139	5 days, 19:00:00		0.04	0.09	0.17	0.17
						(slash calls)		60	2 days, 12:00:00		0.02	0.04	0.07	0.07
						lactis	100 - 100	79	3 days, 7:00:00	25.32 : 74.68	0.02	0.05	0.1	0.1
					Streptococcus			7188	297 days, 3:57:00		2.19	4.52	8.98	8.98
						(slash calls)		6666	275 days, 9:57:00		2.03	4.19	8.33	8.33
						australis	99.11 - 99.55	156	6 days, 12:00:00	32.69 : 67.31	0.05	0.1	0.19	0.19
						mitis	99.56 - 100	205	8 days, 13:00:00	35.12 : 64.88	0.06	0.13	0.26	0.26
						pseudopneumoniae	100 - 100	137	5 days, 17:00:00	37.23 : 62.77	0.04	0.09	0.17	0.17
						sinensis	100 - 100	24	1 day, 0:00:00	0.0694444	0.01	0.02	0.03	0.03
		Clostridia						1183	226 : 957		0.36	0.74	1.48	1.48
			Clostridiales					1077	151 : 926		0.33	0.68	1.35	1.35
				Clostridiales Family XI. Incertae Sedis				151	6 days, 7:00:00		0.05	0.09	0.19	0.19
					Anaerococcus			79	3 days, 7:00:00		0.02	0.05	0.1	0.1
						(slash calls)		79	3 days, 7:00:00		0.02	0.05	0.1	0.1
					Finegoldia			72	3 days, 0:00:00		0.02	0.05	0.09	0.09
						magna	99.09 - 100	72	3 days, 0:00:00	52.78 : 47.22	0.02	0.05	0.09	0.09
				Clostridiales Family XIII. Incertae Sedis				15	00:15:00		0	0.01	0.02	0.02
					(family level ID only)			15	00:15:00		0	0.01	0.02	0.02
				Eubacteriaceae				94	0.0652778		0.03	0.06	0.12	0.12
					Eubacterium			94	0.0652778		0.03	0.06	0.12	0.12
						(genus level ID only)		94	0.0652778		0.03	0.06	0.12	0.12
				Heliobacteriaceae				13	00:13:00		0	0.01	0.02	0.02
					(family level ID only)			13	00:13:00		0	0.01	0.02	0.02
				Lachnospiraceae				462	0.320833		0.14	0.29	0.58	0.58
					(family level ID only)			367	0.254861		0.11	0.23	0.46	0.46
					Dorea			36	00:36:00		0.01	0.02	0.04	0.04
						formicigenerans	99.54 - 99.54	36	00:36:00	63.89 : 36.11	0.01	0.02	0.04	0.04
					Sporobacterium			59	00:59:00		0.02	0.04	0.07	0.07
						sp.	99.19 - 99.19	59	00:59:00	81.36 : 18.64	0.02	0.04	0.07	0.07
				Peptococcaceae				39	00:39:00		0.01	0.02	0.05	0.05
					(family level ID only)			39	00:39:00		0.01	0.02	0.05	0.05
				Peptoniphilaceae				303	0.210417		0.09	0.19	0.38	0.38
					(family level ID only)			200	0.138889		0.06	0.13	0.25	0.25
					Anaerococcus			46	00:46:00		0.01	0.03	0.06	0.06
						(genus level ID only)		46	00:46:00		0.01	0.03	0.06	0.06
					Finegoldia			57	00:57:00		0.02	0.04	0.07	0.07
						(genus level ID only)		57	00:57:00		0.02	0.04	0.07	0.07
			Thermoanaerobacterales					106	3 days, 3:31:00		0.03	0.07	0.13	0.13
				Thermoanaerobacteraceae				31	00:31:00		0.01	0.02	0.04	0.04
					(family level ID only)			31	00:31:00		0.01	0.02	0.04	0.04
				Thermoanaerobacterales Family III. Incertae Sedis				75	3 days, 3:00:00		0.02	0.05	0.09	0.09
					Caldicellulosiruptor			75	3 days, 3:00:00		0.02	0.05	0.09	0.09
						lactoaceticus	99.15 - 99.57	75	3 days, 3:00:00	49.33 : 50.67	0.02	0.05	0.09	0.09
	Planctomycetes							321	0.222917		0.1	0.2	0.4	0.4
		Planctomycetia						321	0.222917		0.1	0.2	0.4	0.4
			Planctomycetales					321	0.222917		0.1	0.2	0.4	0.4
				Planctomycetaceae				321	0.222917		0.1	0.2	0.4	0.4
					(family level ID only)			321	0.222917		0.1	0.2	0.4	0.4
	Proteobacteria							38606	27931 : 10675		11.77	24.26	48.22	48.22
		Alphaproteobacteria						10567	6370 : 4197		3.22	6.64	13.2	13.2
			Caulobacterales					239	163 : 76		0.07	0.15	0.3	0.3
				Caulobacteraceae				239	163 : 76		0.07	0.15	0.3	0.3
					(slash calls)			147	6 days, 3:00:00		0.04	0.09	0.18	0.18
					Brevundimonas			16	16:00:00		0	0.01	0.02	0.02
						(slash calls)		16	16:00:00		0	0.01	0.02	0.02
					Caulobacter			24	00:24:00		0.01	0.02	0.03	0.03
						(genus level ID only)		24	00:24:00		0.01	0.02	0.03	0.03
					Phenylobacterium			52	00:52:00		0.02	0.03	0.06	0.06
						(genus level ID only)		52	00:52:00		0.02	0.03	0.06	0.06
			Rhizobiales					1209	668 : 541		0.37	0.76	1.51	1.51
				Bradyrhizobiaceae				481	31 : 450		0.15	0.3	0.6	0.6
					(slash calls)			481	31 : 450		0.15	0.3	0.6	0.6
				Hyphomicrobiaceae				37	1 day, 13:00:00		0.01	0.02	0.05	0.05
					Devosia			37	1 day, 13:00:00		0.01	0.02	0.05	0.05
						neptuniae	99.51 - 99.51	37	1 day, 13:00:00	27.03 : 72.97	0.01	0.02	0.05	0.05
				Methylobacteriaceae				610	25 days, 0:10:00		0.19	0.38	0.76	0.76
					Methylobacterium			610	25 days, 0:10:00		0.19	0.38	0.76	0.76
						(genus level ID only)		10	00:10:00		0	0.01	0.01	0.01
						(slash calls)		344	14 days, 8:00:00		0.1	0.22	0.43	0.43
						aerolatum	100 - 100	120	5 days, 0:00:00	2 days, 22:30:00	0.04	0.08	0.15	0.15
						jeotgali	100 - 100	136	5 days, 16:00:00	74.26 : 25.74	0.04	0.09	0.17	0.17
				Phyllobacteriaceae				81	0.05625		0.02	0.05	0.1	0.1
					(slash calls)			81	0.05625		0.02	0.05	0.1	0.1
			Rhodobacterales					6314	4262 : 2052		1.92	3.97	7.89	7.89
				Rhodobacteraceae				6314	4262 : 2052		1.92	3.97	7.89	7.89
					(family level ID only)			112	0.0777778		0.03	0.07	0.14	0.14
					(slash calls)			32	00:32:00		0.01	0.02	0.04	0.04
					Amaricoccus			61	2 days, 13:00:00		0.02	0.04	0.08	0.08
						macauensis	99.35 - 99.35	61	2 days, 13:00:00	31.15 : 68.85	0.02	0.04	0.08	0.08
					Paracoccus			6109	4201 : 1908		1.86	3.84	7.63	7.63
						(genus level ID only)		14	00:14:00		0	0.01	0.02	0.02
						(slash calls)		3795	3567 : 228		1.16	2.39	4.74	4.74
						caeni	100 - 100	30	1 day, 6:00:00	40 : 60	0.01	0.02	0.04	0.04
						marinus	99.02 - 99.02	604	25 days, 4:00:00	59.93 : 40.07	0.18	0.38	0.75	0.75
						sp.	99.55 - 100	1666	1.15694	44.36 : 55.64	0.51	1.05	2.08	2.08
			Rhodospirillales					1428	0.991667		0.44	0.9	1.78	1.78
				Acetobacteraceae				1428	0.991667		0.44	0.9	1.78	1.78
					(family level ID only)			1034	0.718056		0.32	0.65	1.29	1.29
					Paracraurococcus			394	0.273611		0.12	0.25	0.49	0.49
						(genus level ID only)		394	0.273611		0.12	0.25	0.49	0.49
			Sphingomonadales					1377	1277 : 100		0.42	0.87	1.72	1.72
				Sphingomonadaceae				1377	1277 : 100		0.42	0.87	1.72	1.72
					(slash calls)			285	11 days, 4:17:00		0.09	0.18	0.36	0.36
					Sphingomonas			1092	1009 : 83		0.33	0.69	1.36	1.36
						(genus level ID only)		18	00:18:00		0.01	0.01	0.02	0.02
						(slash calls)		637	26 days, 13:00:00		0.19	0.4	0.8	0.8
						echinoides	99.11 - 99.11	126	5 days, 6:00:00	2 days, 2:50:00	0.04	0.08	0.16	0.16
						glacialis	100 - 100	35	1 day, 11:00:00	65.71 : 34.29	0.01	0.02	0.04	0.04
						sp.	99.51 - 99.51	65	0.0451389	35.38 : 64.62	0.02	0.04	0.08	0.08
						yabuuchiae	99.11 - 99.56	211	8 days, 19:00:00	54.98 : 45.02	0.06	0.13	0.26	0.26
		Betaproteobacteria						7527	3812 : 3715		2.29	4.73	9.4	9.4
			Burkholderiales					7472	3812 : 3660		2.28	4.7	9.33	9.33
				Burkholderiaceae				3878	309 : 3569		1.18	2.44	4.84	4.84
					(slash calls)			3569	2.47847		1.09	2.24	4.46	4.46
					Cupriavidus			78	3 days, 6:00:00		0.02	0.05	0.1	0.1
						(slash calls)		13	13:00:00		0	0.01	0.02	0.02
						necator	100 - 100	65	2 days, 17:00:00	40 : 60	0.02	0.04	0.08	0.08
					Ralstonia			231	9 days, 15:00:00		0.07	0.15	0.29	0.29
						insidiosa	99.44 - 100	231	9 days, 15:00:00	44.59 : 55.41	0.07	0.15	0.29	0.29
				Comamonadaceae				3550	3459 : 91		1.08	2.23	4.43	4.43
					(slash calls)			93	3 days, 21:00:00		0.03	0.06	0.12	0.12
					Acidovorax			28	00:28:00		0.01	0.02	0.03	0.03
						(slash calls)		28	00:28:00		0.01	0.02	0.03	0.03
					Pelomonas			3429	3366 : 63		1.05	2.16	4.28	4.28
						(slash calls)		3168	3105 : 63		0.97	1.99	3.96	3.96
						aquatica	100 - 100	28	1 day, 4:00:00	64.29 : 35.71	0.01	0.02	0.03	0.03
						puraquae	99.08 - 100	233	9 days, 17:00:00	63.09 : 36.91	0.07	0.15	0.29	0.29
				unclassified Burkholderiales				44	1 day, 20:00:00		0.01	0.03	0.05	0.05
					(family level ID only)			10	10:00:00		0	0.01	0.01	0.01
					(slash calls)			15	15:00:00		0	0.01	0.02	0.02
					Tepidicella			19	19:00:00		0.01	0.01	0.02	0.02
						xavieri	99.54 - 99.54	19	19:00:00	4 days, 4:00:00	0.01	0.01	0.02	0.02
			Neisseriales					55	00:55:00		0.02	0.03	0.07	0.07
				Neisseriaceae				55	00:55:00		0.02	0.03	0.07	0.07
					(family level ID only)			55	00:55:00		0.02	0.03	0.07	0.07
		Deltaproteobacteria						97	0.0673611		0.03	0.06	0.12	0.12
			Bdellovibrionales					11	00:11:00		0	0.01	0.01	0.01
				Bacteriovoracaceae				11	00:11:00		0	0.01	0.01	0.01
					Bacteriovorax			11	00:11:00		0	0.01	0.01	0.01
						(genus level ID only)		11	00:11:00		0	0.01	0.01	0.01
			Desulfobacterales					61	0.0423611		0.02	0.04	0.08	0.08
				Desulfobacteraceae				61	0.0423611		0.02	0.04	0.08	0.08
					(family level ID only)			61	0.0423611		0.02	0.04	0.08	0.08
			Desulfuromonadales					25	00:25:00		0.01	0.02	0.03	0.03
				Geobacteraceae				25	00:25:00		0.01	0.02	0.03	0.03
					(family level ID only)			25	00:25:00		0.01	0.02	0.03	0.03
		Gammaproteobacteria						20415	17749 : 2666		6.22	12.83	25.5	25.5
			Aeromonadales					30	1 day, 6:00:00		0.01	0.02	0.04	0.04
				Aeromonadaceae				30	1 day, 6:00:00		0.01	0.02	0.04	0.04
					Aeromonas			30	1 day, 6:00:00		0.01	0.02	0.04	0.04
						(slash calls)		30	1 day, 6:00:00		0.01	0.02	0.04	0.04
			Chromatiales					99	0.06875		0.03	0.06	0.12	0.12
				Ectothiorhodospiraceae				99	0.06875		0.03	0.06	0.12	0.12
					(family level ID only)			99	0.06875		0.03	0.06	0.12	0.12
			Enterobacteriales					5239	5097 : 142		1.6	3.29	6.54	6.54
				Enterobacteriaceae				5239	5097 : 142		1.6	3.29	6.54	6.54
					(slash calls)			4679	193 days, 0:47:00		1.43	2.94	5.84	5.84
					Citrobacter			162	6 days, 18:00:00		0.05	0.1	0.2	0.2
						gillenii	99.11 - 99.11	162	6 days, 18:00:00	40.74 : 59.26	0.05	0.1	0.2	0.2
					Cronobacter			50	2 days, 2:00:00		0.02	0.03	0.06	0.06
						(slash calls)		50	2 days, 2:00:00		0.02	0.03	0.06	0.06
					Erwinia			11	00:11:00		0	0.01	0.01	0.01
						(slash calls)		11	00:11:00		0	0.01	0.01	0.01
					Klebsiella			60	1 day, 20:16:00		0.02	0.04	0.07	0.07
						(slash calls)		44	1 day, 20:00:00		0.01	0.03	0.05	0.05
						pneumoniae	99.42 - 99.42	16	00:16:00	4 days, 4:00:00	0	0.01	0.02	0.02
					Plesiomonas			15	15:00:00		0	0.01	0.02	0.02
						shigelloides	100 - 100	15	15:00:00	4 days, 4:00:00	0	0.01	0.02	0.02
					Proteus			44	1 day, 20:00:00		0.01	0.03	0.05	0.05
						mirabilis	100 - 100	44	1 day, 20:00:00	38.64 : 61.36	0.01	0.03	0.05	0.05
					Serratia			68	0.0472222		0.02	0.04	0.08	0.08
						marcescens	99.08 - 99.08	68	0.0472222	42.65 : 57.35	0.02	0.04	0.08	0.08
					Xenorhabdus			86	3 days, 14:00:00		0.03	0.05	0.11	0.11
						vietnamensis	99.41 - 100	86	3 days, 14:00:00	87.21 : 12.79	0.03	0.05	0.11	0.11
					Yersinia			64	2 days, 16:00:00		0.02	0.04	0.08	0.08
						(slash calls)		64	2 days, 16:00:00		0.02	0.04	0.08	0.08
			Pasteurellales					306	178 : 128		0.09	0.19	0.38	0.38
				Pasteurellaceae				306	178 : 128		0.09	0.19	0.38	0.38
					(slash calls)			178	7 days, 10:00:00		0.05	0.11	0.22	0.22
					Haemophilus			128	0.0888889		0.04	0.08	0.16	0.16
						(slash calls)		128	0.0888889		0.04	0.08	0.16	0.16
			Pseudomonadales					14696	12444 : 2252		4.48	9.24	18.36	18.36
				Moraxellaceae				13864	11812 : 2052		4.23	8.71	17.32	17.32
					(slash calls)			4017	3156 : 861		1.22	2.52	5.02	5.02
					Acinetobacter			4134	3004 : 1130		1.26	2.6	5.16	5.16
						(genus level ID only)		58	00:58:00		0.02	0.04	0.07	0.07
						(slash calls)		3705	2723 : 982		1.13	2.33	4.63	4.63
						johnsonii	99.41 - 100	156	66 : 90	78.21 : 21.79	0.05	0.1	0.19	0.19
						ursingii	100 - 100	215	8 days, 23:00:00	68.84 : 31.16	0.07	0.14	0.27	0.27
					Enhydrobacter			5621	232 days, 5:48:00		1.71	3.53	7.02	7.02
						aerosaccus	99.4 - 100	5621	232 days, 5:48:00	73.58 : 26.42	1.71	3.53	7.02	7.02
					Moraxella			92	3 days, 7:13:00		0.03	0.06	0.11	0.11
						(genus level ID only)		13	00:13:00		0	0.01	0.02	0.02
						osloensis	99.41 - 99.41	79	3 days, 7:00:00	82.28 : 17.72	0.02	0.05	0.1	0.1
				Pseudomonadaceae				832	632 : 200		0.25	0.52	1.04	1.04
					Pseudomonas			832	632 : 200		0.25	0.52	1.04	1.04
						(genus level ID only)		200	0.138889		0.06	0.13	0.25	0.25
						(slash calls)		588	24 days, 12:00:00		0.18	0.37	0.73	0.73
						chlororaphis	100 - 100	11	11:00:00	0.0694444	0	0.01	0.01	0.01
						vranovensis	100 - 100	33	1 day, 9:00:00	57.58 : 42.42	0.01	0.02	0.04	0.04
			Thiotrichales					45	00:45:00		0.01	0.03	0.06	0.06
				Thiotrichaceae				45	00:45:00		0.01	0.03	0.06	0.06
					(family level ID only)			45	00:45:00		0.01	0.03	0.06	0.06
	Thermotogae							35	1 day, 11:00:00		0.01	0.02	0.04	0.04
		Thermotogae						35	1 day, 11:00:00		0.01	0.02	0.04	0.04
			Thermotogales					35	1 day, 11:00:00		0.01	0.02	0.04	0.04
				Thermotogaceae				35	1 day, 11:00:00		0.01	0.02	0.04	0.04
					Fervidobacterium			35	1 day, 11:00:00		0.01	0.02	0.04	0.04
						changbaicum	99.03 - 99.03	35	1 day, 11:00:00	62.86 : 37.14	0.01	0.02	0.04	0.04

## Sheet: COVID-7
COVID-7
Primer	Phylum	Class	Order	Family	Genus	Species	% ID	Count	DB counters	F:R %	% of total reads	% of valid reads	% of mapped reads	% of mapped reads per primer
(consensus)								96006	73702 : 22304		30.71	59.3	100	100
	Actinobacteria							30552	28808 : 1744		9.77	18.87	31.82	31.82
		Actinobacteria						30552	28808 : 1744		9.77	18.87	31.82	31.82
			Actinomycetales					30552	28808 : 1744		9.77	18.87	31.82	31.82
				Actinomycetaceae				1200	1085 : 115		0.38	0.74	1.25	1.25
					Actinomyces			1200	1085 : 115		0.38	0.74	1.25	1.25
						(slash calls)		115	0.0798611		0.04	0.07	0.12	0.12
						odontolyticus	99.1 - 99.55	1085	45 days, 5:00:00	40.37 : 59.63	0.35	0.67	1.13	1.13
				Corynebacteriaceae				222	9 days, 6:00:00		0.07	0.14	0.23	0.23
					Corynebacterium			222	9 days, 6:00:00		0.07	0.14	0.23	0.23
						(slash calls)		222	9 days, 6:00:00		0.07	0.14	0.23	0.23
				Dermacoccaceae				12	12:00:00		0	0.01	0.01	0.01
					Dermacoccus			12	12:00:00		0	0.01	0.01	0.01
						(slash calls)		12	12:00:00		0	0.01	0.01	0.01
				Microbacteriaceae				24650	24063 : 587		7.88	15.22	25.68	25.68
					(family level ID only)			99	0.06875		0.03	0.06	0.1	0.1
					(slash calls)			88	25 : 63		0.03	0.05	0.09	0.09
					Microbacterium			24463	24038 : 425		7.82	15.11	25.48	25.48
						(genus level ID only)		425	0.295139		0.14	0.26	0.44	0.44
						(slash calls)		13833	13833 : 0		4.42	8.54	14.41	14.41
						ginsengisoli	99.37 - 100	10205	10205 : 0	44.31 : 55.69	3.26	6.3	10.63	10.63
				Micrococcaceae				2838	2578 : 260		0.91	1.75	2.96	2.96
					Arthrobacter			504	20 days, 1:23:00		0.16	0.31	0.52	0.52
						(genus level ID only)		23	00:23:00		0.01	0.01	0.02	0.02
						russicus	99.42 - 100	481	20 days, 1:00:00	42.83 : 57.17	0.15	0.3	0.5	0.5
					Rothia			2334	2097 : 237		0.75	1.44	2.43	2.43
						(genus level ID only)		33	00:33:00		0.01	0.02	0.03	0.03
						mucilaginosa	99.11 - 100	2301	2097 : 204	35.77 : 64.23	0.74	1.42	2.4	2.4
				Nocardiaceae				782	0.543056		0.25	0.48	0.81	0.81
					Rhodococcus			782	0.543056		0.25	0.48	0.81	0.81
						(genus level ID only)		21	00:21:00		0.01	0.01	0.02	0.02
						sp.	99.22 - 100	761	0.528472	48.88 : 51.12	0.24	0.47	0.79	0.79
				Propionibacteriaceae				848	35 days, 8:00:00		0.27	0.52	0.88	0.88
					Propionibacterium			848	35 days, 8:00:00		0.27	0.52	0.88	0.88
						acnes	99.22 - 100	848	35 days, 8:00:00	49.53 : 50.47	0.27	0.52	0.88	0.88
	Bacteroidetes							3359	2110 : 1249		1.07	2.07	3.5	3.5
		Bacteroidia						1501	334 : 1167		0.48	0.93	1.56	1.56
			Bacteroidales					1501	334 : 1167		0.48	0.93	1.56	1.56
				Porphyromonadaceae				1167	0.810417		0.37	0.72	1.22	1.22
					(family level ID only)			306	0.2125		0.1	0.19	0.32	0.32
					Porphyromonas			861	0.597917		0.28	0.53	0.9	0.9
						(genus level ID only)		861	0.597917		0.28	0.53	0.9	0.9
				Prevotellaceae				334	13 days, 22:00:00		0.11	0.21	0.35	0.35
					Prevotella			334	13 days, 22:00:00		0.11	0.21	0.35	0.35
						melaninogenica	100 - 100	334	13 days, 22:00:00	68.56 : 31.44	0.11	0.21	0.35	0.35
		Flavobacteriia						1776	74 days, 0:00:00		0.57	1.1	1.85	1.85
			Flavobacteriales					1776	74 days, 0:00:00		0.57	1.1	1.85	1.85
				Flavobacteriaceae				1776	74 days, 0:00:00		0.57	1.1	1.85	1.85
					Capnocytophaga			609	25 days, 9:00:00		0.19	0.38	0.63	0.63
						leadbetteri	99.55 - 100	525	21 days, 21:00:00	64.19 : 35.81	0.17	0.32	0.55	0.55
						sputigena	100 - 100	84	3 days, 12:00:00	78.57 : 21.43	0.03	0.05	0.09	0.09
					Elizabethkingia			1167	48 days, 15:00:00		0.37	0.72	1.22	1.22
						(slash calls)		1020	42 days, 12:00:00		0.33	0.63	1.06	1.06
						miricola	99.42 - 99.42	147	6 days, 3:00:00	38.1 : 61.9	0.05	0.09	0.15	0.15
		Sphingobacteriia						82	0.0569444		0.03	0.05	0.09	0.09
			Sphingobacteriales					82	0.0569444		0.03	0.05	0.09	0.09
				Chitinophagaceae				82	0.0569444		0.03	0.05	0.09	0.09
					(family level ID only)			82	0.0569444		0.03	0.05	0.09	0.09
	Cyanobacteria							86	0.0597222		0.03	0.05	0.09	0.09
		Nostocophycideae						86	0.0597222		0.03	0.05	0.09	0.09
			Nostocales					86	0.0597222		0.03	0.05	0.09	0.09
				Nostocaceae				86	0.0597222		0.03	0.05	0.09	0.09
					(family level ID only)			56	00:56:00		0.02	0.03	0.06	0.06
					(slash calls)			30	00:30:00		0.01	0.02	0.03	0.03
	Firmicutes							16398	14242 : 2156		5.24	10.13	17.08	17.08
		Bacilli						13617	12890 : 727		4.36	8.41	14.18	14.18
			Bacillales					2774	115 days, 3:11:00		0.89	1.71	2.89	2.89
				Bacillales incertae sedis				1707	71 days, 3:00:00		0.55	1.05	1.78	1.78
					Gemella			1707	71 days, 3:00:00		0.55	1.05	1.78	1.78
						(slash calls)		884	36 days, 20:00:00		0.28	0.55	0.92	0.92
						haemolysans	100 - 100	349	14 days, 13:00:00	42.69 : 57.31	0.11	0.22	0.36	0.36
						sanguinis	100 - 100	474	19 days, 18:00:00	40.72 : 59.28	0.15	0.29	0.49	0.49
				Paenibacillaceae				884	36 days, 9:11:00		0.28	0.55	0.92	0.92
					(family level ID only)			11	00:11:00		0	0.01	0.01	0.01
					Paenibacillus			873	36 days, 9:00:00		0.28	0.54	0.91	0.91
						(slash calls)		40	1 day, 16:00:00		0.01	0.02	0.04	0.04
						oceanisedimini	100 - 100	277	11 days, 13:00:00	54.15 : 45.85	0.09	0.17	0.29	0.29
						taichungensis	99.12 - 99.56	556	23 days, 4:00:00	38.13 : 61.87	0.18	0.34	0.58	0.58
				Staphylococcaceae				183	7 days, 15:00:00		0.06	0.11	0.19	0.19
					Staphylococcus			183	7 days, 15:00:00		0.06	0.11	0.19	0.19
						pasteuri	100 - 100	95	3 days, 23:00:00	36.84 : 63.16	0.03	0.06	0.1	0.1
						warneri	100 - 100	88	3 days, 16:00:00	25 : 75	0.03	0.05	0.09	0.09
			Lactobacillales					10843	10127 : 716		3.47	6.7	11.29	11.29
				Carnobacteriaceae				781	581 : 200		0.25	0.48	0.81	0.81
					(slash calls)			18	00:18:00		0.01	0.01	0.02	0.02
					Granulicatella			763	581 : 182		0.24	0.47	0.79	0.79
						(genus level ID only)		182	0.126389		0.06	0.11	0.19	0.19
						adiacens	99.59 - 99.63	252	10 days, 12:00:00	71.43 : 28.57	0.08	0.16	0.26	0.26
						elegans	100 - 100	329	13 days, 17:00:00	55.02 : 44.98	0.11	0.2	0.34	0.34
				Enterococcaceae				11	00:11:00		0	0.01	0.01	0.01
					(slash calls)			11	00:11:00		0	0.01	0.01	0.01
				Lactobacillaceae				695	28 days, 13:10:00		0.22	0.43	0.72	0.72
					(family level ID only)			10	00:10:00		0	0.01	0.01	0.01
					(slash calls)			643	26 days, 19:00:00		0.21	0.4	0.67	0.67
					Lactobacillus			42	1 day, 18:00:00		0.01	0.03	0.04	0.04
						iners	100 - 100	42	1 day, 18:00:00	4 days, 4:00:00	0.01	0.03	0.04	0.04
				Streptococcaceae				9356	8861 : 495		2.99	5.78	9.75	9.75
					Streptococcus			9356	8861 : 495		2.99	5.78	9.75	9.75
						(genus level ID only)		14	00:14:00		0	0.01	0.01	0.01
						(slash calls)		6133	255 days, 13:00:00		1.96	3.79	6.39	6.39
						australis	100 - 100	105	4 days, 9:00:00	68.57 : 31.43	0.03	0.06	0.11	0.11
						mitis	99.56 - 100	1812	75 days, 12:00:00	36.2 : 63.8	0.58	1.12	1.89	1.89
						oralis	100 - 100	112	0.0777778	2 days, 2:50:00	0.04	0.07	0.12	0.12
						parasanguinis	99.56 - 99.56	211	0.146528	40.76 : 59.24	0.07	0.13	0.22	0.22
						pseudopneumoniae	99.55 - 100	784	32 days, 16:00:00	36.48 : 63.52	0.25	0.48	0.82	0.82
						salivarius	99.11 - 99.11	27	1 day, 3:00:00	44.44 : 55.56	0.01	0.02	0.03	0.03
						sp.	100 - 100	158	0.109722	50.63 : 49.37	0.05	0.1	0.16	0.16
		Clostridia						899	0.624306		0.29	0.56	0.94	0.94
			Clostridiales					899	0.624306		0.29	0.56	0.94	0.94
				Lachnospiraceae				899	0.624306		0.29	0.56	0.94	0.94
					Stomatobaculum			899	0.624306		0.29	0.56	0.94	0.94
						longum	99.56 - 100	899	0.624306	40.71 : 59.29	0.29	0.56	0.94	0.94
		Erysipelotrichia						479	19 days, 23:00:00		0.15	0.3	0.5	0.5
			Erysipelotrichales					479	19 days, 23:00:00		0.15	0.3	0.5	0.5
				Erysipelotrichaceae				479	19 days, 23:00:00		0.15	0.3	0.5	0.5
					Bulleidia			479	19 days, 23:00:00		0.15	0.3	0.5	0.5
						extructa	100 - 100	479	19 days, 23:00:00	44.47 : 55.53	0.15	0.3	0.5	0.5
		Negativicutes						1403	873 : 530		0.45	0.87	1.46	1.46
			Selenomonadales					1403	873 : 530		0.45	0.87	1.46	1.46
				Veillonellaceae				1403	873 : 530		0.45	0.87	1.46	1.46
					Veillonella			1403	873 : 530		0.45	0.87	1.46	1.46
						(genus level ID only)		530	0.368056		0.17	0.33	0.55	0.55
						(slash calls)		678	28 days, 6:00:00		0.22	0.42	0.71	0.71
						rogosae	100 - 100	195	8 days, 3:00:00	64.62 : 35.38	0.06	0.12	0.2	0.2
	Fusobacteria							327	0.227083		0.1	0.2	0.34	0.34
		Fusobacteriia						327	0.227083		0.1	0.2	0.34	0.34
			Fusobacteriales					327	0.227083		0.1	0.2	0.34	0.34
				Fusobacteriaceae				327	0.227083		0.1	0.2	0.34	0.34
					Fusobacterium			327	0.227083		0.1	0.2	0.34	0.34
						periodonticum	99.55 - 100	327	0.227083	49.24 : 50.76	0.1	0.2	0.34	0.34
	Nitrospinae							103	0.0715278		0.03	0.06	0.11	0.11
		Nitrospinia						103	0.0715278		0.03	0.06	0.11	0.11
			Nitrospinales					103	0.0715278		0.03	0.06	0.11	0.11
				Nitrospinaceae				103	0.0715278		0.03	0.06	0.11	0.11
					(family level ID only)			103	0.0715278		0.03	0.06	0.11	0.11
	Proteobacteria							45181	28542 : 16639		14.45	27.91	47.06	47.06
		Alphaproteobacteria						19415	13173 : 6242		6.21	11.99	20.22	20.22
			Caulobacterales					2142	30 : 2112		0.69	1.32	2.23	2.23
				Caulobacteraceae				2142	30 : 2112		0.69	1.32	2.23	2.23
					(family level ID only)			250	0.173611		0.08	0.15	0.26	0.26
					(slash calls)			30	1 day, 6:00:00		0.01	0.02	0.03	0.03
					Caulobacter			1759	1.22153		0.56	1.09	1.83	1.83
						(genus level ID only)		1759	1.22153		0.56	1.09	1.83	1.83
					Phenylobacterium			103	0.0715278		0.03	0.06	0.11	0.11
						(genus level ID only)		103	0.0715278		0.03	0.06	0.11	0.11
			Rhizobiales					14219	10101 : 4118		4.55	8.78	14.81	14.81
				Bradyrhizobiaceae				4059	179 : 3880		1.3	2.51	4.23	4.23
					(slash calls)			3658	66 : 3592		1.17	2.26	3.81	3.81
					Afipia			288	0.2		0.09	0.18	0.3	0.3
						genosp.	99.61 - 100	288	0.2	55.21 : 44.79	0.09	0.18	0.3	0.3
					Bosea			113	4 days, 17:00:00		0.04	0.07	0.12	0.12
						(slash calls)		113	4 days, 17:00:00		0.04	0.07	0.12	0.12
				Methylobacteriaceae				9523	395 days, 18:25:00		3.05	5.88	9.92	9.92
					Methylobacterium			9523	395 days, 18:25:00		3.05	5.88	9.92	9.92
						(genus level ID only)		25	00:25:00		0.01	0.02	0.03	0.03
						(slash calls)		917	38 days, 5:00:00		0.29	0.57	0.96	0.96
						jeotgali	99.19 - 100	8581	357 days, 13:00:00	55.05 : 44.95	2.74	5.3	8.94	8.94
				Phyllobacteriaceae				637	424 : 213		0.2	0.39	0.66	0.66
					(slash calls)			546	333 : 213		0.17	0.34	0.57	0.57
					Phyllobacterium			91	3 days, 19:00:00		0.03	0.06	0.09	0.09
						(slash calls)		91	3 days, 19:00:00		0.03	0.06	0.09	0.09
			Sphingomonadales					3054	126 days, 18:12:00		0.98	1.89	3.18	3.18
				Sphingomonadaceae				3054	126 days, 18:12:00		0.98	1.89	3.18	3.18
					(slash calls)			1097	45 days, 5:12:00		0.35	0.68	1.14	1.14
					Sphingomonas			1957	81 days, 13:00:00		0.63	1.21	2.04	2.04
						(slash calls)		1957	81 days, 13:00:00		0.63	1.21	2.04	2.04
		Betaproteobacteria						11424	3949 : 7475		3.65	7.06	11.9	11.9
			Burkholderiales					11135	3660 : 7475		3.56	6.88	11.6	11.6
				Burkholderiaceae				7813	534 : 7279		2.5	4.83	8.14	8.14
					(slash calls)			7240	5.02778		2.32	4.47	7.54	7.54
					Cupriavidus			39	00:39:00		0.01	0.02	0.04	0.04
						sp.	100 - 100	39	00:39:00	48.72 : 51.28	0.01	0.02	0.04	0.04
					Pandoraea			20	20:00:00		0.01	0.01	0.02	0.02
						(slash calls)		20	20:00:00		0.01	0.01	0.02	0.02
					Ralstonia			514	21 days, 10:00:00		0.16	0.32	0.54	0.54
						(slash calls)		164	6 days, 20:00:00		0.05	0.1	0.17	0.17
						insidiosa	99.44 - 100	350	14 days, 14:00:00	29.14 : 70.86	0.11	0.22	0.36	0.36
				Comamonadaceae				2814	2618 : 196		0.9	1.74	2.93	2.93
					Pelomonas			2814	2618 : 196		0.9	1.74	2.93	2.93
						(slash calls)		1758	1562 : 196		0.56	1.09	1.83	1.83
						aquatica	99.59 - 100	77	3 days, 5:00:00	68.83 : 31.17	0.02	0.05	0.08	0.08
						puraquae	99.08 - 100	979	40 days, 19:00:00	54.14 : 45.86	0.31	0.6	1.02	1.02
				unclassified Burkholderiales				508	21 days, 4:00:00		0.16	0.31	0.53	0.53
					(family level ID only)			298	12 days, 10:00:00		0.1	0.18	0.31	0.31
					Tepidicella			210	8 days, 18:00:00		0.07	0.13	0.22	0.22
						xavieri	100 - 100	210	8 days, 18:00:00	50.48 : 49.52	0.07	0.13	0.22	0.22
			Neisseriales					289	12 days, 1:00:00		0.09	0.18	0.3	0.3
				Neisseriaceae				289	12 days, 1:00:00		0.09	0.18	0.3	0.3
					Neisseria			289	12 days, 1:00:00		0.09	0.18	0.3	0.3
						(slash calls)		289	12 days, 1:00:00		0.09	0.18	0.3	0.3
		Deltaproteobacteria						510	0.354167		0.16	0.31	0.53	0.53
			Myxococcales					510	0.354167		0.16	0.31	0.53	0.53
				Polyangiaceae				510	0.354167		0.16	0.31	0.53	0.53
					(family level ID only)			510	0.354167		0.16	0.31	0.53	0.53
		Gammaproteobacteria						13832	11420 : 2412		4.42	8.54	14.41	14.41
			Oceanospirillales					2071	84 days, 2:53:00		0.66	1.28	2.16	2.16
				Halomonadaceae				2071	84 days, 2:53:00		0.66	1.28	2.16	2.16
					Halomonas			2071	84 days, 2:53:00		0.66	1.28	2.16	2.16
						(slash calls)		1839	74 days, 10:53:00		0.59	1.14	1.92	1.92
						stevensii	99.61 - 100	232	9 days, 16:00:00	41.38 : 58.62	0.07	0.14	0.24	0.24
			Pasteurellales					2663	1182 : 1481		0.85	1.64	2.77	2.77
				Pasteurellaceae				2663	1182 : 1481		0.85	1.64	2.77	2.77
					(slash calls)			1970	740 : 1230		0.63	1.22	2.05	2.05
					Haemophilus			693	442 : 251		0.22	0.43	0.72	0.72
						(slash calls)		14	00:14:00		0	0.01	0.01	0.01
						aegyptius	99.44 - 99.44	22	22:00:00	0.0694444	0.01	0.01	0.02	0.02
						parainfluenzae	99.19 - 100	657	420 : 237	58.45 : 41.55	0.21	0.41	0.68	0.68
			Pseudomonadales					9006	8220 : 786		2.88	5.56	9.38	9.38
				Moraxellaceae				8969	8183 : 786		2.87	5.54	9.34	9.34
					(slash calls)			108	3 days, 14:22:00		0.03	0.07	0.11	0.11
					Acinetobacter			7195	6431 : 764		2.3	4.44	7.49	7.49
						(genus level ID only)		19	00:19:00		0.01	0.01	0.02	0.02
						(slash calls)		6831	6431 : 400		2.18	4.22	7.12	7.12
						johnsonii	99.41 - 100	345	0.239583	77.39 : 22.61	0.11	0.21	0.36	0.36
					Enhydrobacter			1234	51 days, 10:00:00		0.39	0.76	1.29	1.29
						aerosaccus	99.41 - 99.41	1234	51 days, 10:00:00	69.53 : 30.47	0.39	0.76	1.29	1.29
					Moraxella			432	18 days, 0:00:00		0.14	0.27	0.45	0.45
						osloensis	99.41 - 100	432	18 days, 0:00:00	68.52 : 31.48	0.14	0.27	0.45	0.45
				Pseudomonadaceae				37	1 day, 13:00:00		0.01	0.02	0.04	0.04
					Pseudomonas			37	1 day, 13:00:00		0.01	0.02	0.04	0.04
						(slash calls)		37	1 day, 13:00:00		0.01	0.02	0.04	0.04
			Xanthomonadales					92	0.0638889		0.03	0.06	0.1	0.1
				Sinobacteraceae				92	0.0638889		0.03	0.06	0.1	0.1
					(family level ID only)			92	0.0638889		0.03	0.06	0.1	0.1

## Sheet: COVID-8
COVID-8
Primer	Phylum	Class	Order	Family	Genus	Species	% ID	Count	DB counters	F:R %	% of total reads	% of valid reads	% of mapped reads	% of mapped reads per primer
(consensus)								124769	93398 : 31371		30.05	59.49	100	100
	Actinobacteria							43955	39679 : 4276		10.58	20.96	35.23	35.23
		Actinobacteria						43955	39679 : 4276		10.58	20.96	35.23	35.23
			Acidimicrobiales					63	0.04375		0.02	0.03	0.05	0.05
				Iamiaceae				63	0.04375		0.02	0.03	0.05	0.05
					(family level ID only)			63	0.04375		0.02	0.03	0.05	0.05
			Actinomycetales					43804	39679 : 4125		10.55	20.89	35.11	35.11
				Corynebacteriaceae				3979	2387 : 1592		0.96	1.9	3.19	3.19
					(family level ID only)			35	00:35:00		0.01	0.02	0.03	0.03
					(slash calls)			136	0.0944444		0.03	0.06	0.11	0.11
					Corynebacterium			3808	2387 : 1421		0.92	1.82	3.05	3.05
						(genus level ID only)		460	0.319444		0.11	0.22	0.37	0.37
						afermentans subsp. lipophilum	99.22 - 99.22	586	24 days, 10:00:00	46.76 : 53.24	0.14	0.28	0.47	0.47
						coyleae	99.19 - 99.19	58	2 days, 10:00:00	70.69 : 29.31	0.01	0.03	0.05	0.05
						sp.	99.56 - 100	349	0.242361	38.68 : 61.32	0.08	0.17	0.28	0.28
						suicordis	99.55 - 100	986	41 days, 2:00:00	40.06 : 59.94	0.24	0.47	0.79	0.79
						tuberculostearicum	99.1 - 100	1369	757 : 612	35.87 : 64.13	0.33	0.65	1.1	1.1
				Dermacoccaceae				1697	1637 : 60		0.41	0.81	1.36	1.36
					(family level ID only)			10	00:10:00		0	0	0.01	0.01
					Dermacoccus			1687	68 days, 5:50:00		0.41	0.8	1.35	1.35
						(genus level ID only)		28	00:28:00		0.01	0.01	0.02	0.02
						(slash calls)		593	24 days, 17:00:00		0.14	0.28	0.48	0.48
						nishinomiyaensis	99.09 - 100	1044	43 days, 12:00:00	44.16 : 55.84	0.25	0.5	0.84	0.84
						sp.	99.55 - 99.55	22	00:22:00	0.0694444	0.01	0.01	0.02	0.02
				Gordoniaceae				235	9 days, 19:00:00		0.06	0.11	0.19	0.19
					Gordonia			235	9 days, 19:00:00		0.06	0.11	0.19	0.19
						(slash calls)		235	9 days, 19:00:00		0.06	0.11	0.19	0.19
				Microbacteriaceae				29179	28485 : 694		7.03	13.91	23.39	23.39
					(family level ID only)			158	63 : 95		0.04	0.08	0.13	0.13
					(slash calls)			56	12:44:00		0.01	0.03	0.04	0.04
					Microbacterium			28955	28410 : 545		6.97	13.81	23.21	23.21
						(genus level ID only)		545	0.378472		0.13	0.26	0.44	0.44
						(slash calls)		17563	17563 : 0		4.23	8.37	14.08	14.08
						ginsengisoli	99.37 - 100	10847	10847 : 0	31.87 : 68.13	2.61	5.17	8.69	8.69
					Microcella			10	00:10:00		0	0	0.01	0.01
						(genus level ID only)		10	00:10:00		0	0	0.01	0.01
				Micrococcaceae				2071	1957 : 114		0.5	0.99	1.66	1.66
					Arthrobacter			807	734 : 73		0.19	0.38	0.65	0.65
						(genus level ID only)		27	00:27:00		0.01	0.01	0.02	0.02
						(slash calls)		46	00:46:00		0.01	0.02	0.04	0.04
						russicus	99.42 - 100	734	30 days, 14:00:00	28.34 : 71.66	0.18	0.35	0.59	0.59
					Kocuria			219	8 days, 5:22:00		0.05	0.1	0.18	0.18
						(slash calls)		164	5 days, 22:22:00		0.04	0.08	0.13	0.13
						rhizophila	99.56 - 100	55	2 days, 7:00:00	63.64 : 36.36	0.01	0.03	0.04	0.04
					Micrococcus			635	26 days, 11:00:00		0.15	0.3	0.51	0.51
						(slash calls)		635	26 days, 11:00:00		0.15	0.3	0.51	0.51
					Nesterenkonia			410	16 days, 7:19:00		0.1	0.2	0.33	0.33
						(genus level ID only)		19	00:19:00		0	0.01	0.02	0.02
						(slash calls)		225	9 days, 9:00:00		0.05	0.11	0.18	0.18
						aethiopica	99.37 - 99.37	35	1 day, 11:00:00	0.0694444	0.01	0.02	0.03	0.03
						lacusekhoensis	100 - 100	29	1 day, 5:00:00	4 days, 4:00:00	0.01	0.01	0.02	0.02
						suensis	99.56 - 100	102	4 days, 6:00:00	44.12 : 55.88	0.02	0.05	0.08	0.08
				Nakamurellaceae				244	10 days, 4:00:00		0.06	0.12	0.2	0.2
					Nakamurella			244	10 days, 4:00:00		0.06	0.12	0.2	0.2
						multipartita	99.36 - 100	244	10 days, 4:00:00	14.75 : 85.25	0.06	0.12	0.2	0.2
				Nocardiaceae				250	0.173611		0.06	0.12	0.2	0.2
					Rhodococcus			250	0.173611		0.06	0.12	0.2	0.2
						sp.	99.09 - 99.54	250	0.173611	43.2 : 56.8	0.06	0.12	0.2	0.2
				Nocardioidaceae				1031	348 : 683		0.25	0.49	0.83	0.83
					(family level ID only)			87	0.0604167		0.02	0.04	0.07	0.07
					Aeromicrobium			137	0.0951389		0.03	0.07	0.11	0.11
						(genus level ID only)		137	0.0951389		0.03	0.07	0.11	0.11
					Marmoricola			23	00:23:00		0.01	0.01	0.02	0.02
						sp.	99.61 - 99.61	23	00:23:00	4 days, 4:00:00	0.01	0.01	0.02	0.02
					Nocardioides			784	348 : 436		0.19	0.37	0.63	0.63
						(genus level ID only)		436	0.302778		0.1	0.21	0.35	0.35
						(slash calls)		54	2 days, 6:00:00		0.01	0.03	0.04	0.04
						aestuarii	99.59 - 99.59	281	11 days, 17:00:00	59.43 : 40.57	0.07	0.13	0.23	0.23
						ginsengagri	99.12 - 99.12	13	13:00:00	0.0694444	0	0.01	0.01	0.01
				Propionibacteriaceae				5118	4386 : 732		1.23	2.44	4.1	4.1
					(family level ID only)			68	0.0472222		0.02	0.03	0.05	0.05
					Microlunatus			288	12 days, 0:00:00		0.07	0.14	0.23	0.23
						aurantiacus	99.54 - 99.54	16	16:00:00	0.0694444	0	0.01	0.01	0.01
						ginsengisoli	99.22 - 99.63	272	11 days, 8:00:00	62.87 : 37.13	0.07	0.13	0.22	0.22
					Propionibacterium			4614	4098 : 516		1.11	2.2	3.7	3.7
						(slash calls)		356	14 days, 20:00:00		0.09	0.17	0.29	0.29
						acnes	99.09 - 100	3659	3155 : 504	46.6 : 53.4	0.88	1.74	2.93	2.93
						granulosum	99.61 - 100	599	24 days, 11:12:00	40.9 : 59.1	0.14	0.29	0.48	0.48
					Tessaracoccus			148	0.102778		0.04	0.07	0.12	0.12
						(genus level ID only)		148	0.102778		0.04	0.07	0.12	0.12
			Solirubrobacterales					88	0.0611111		0.02	0.04	0.07	0.07
				Solirubrobacteraceae				88	0.0611111		0.02	0.04	0.07	0.07
					(family level ID only)			88	0.0611111		0.02	0.04	0.07	0.07
	Bacteroidetes							5463	1251 : 4212		1.32	2.6	4.38	4.38
		Cytophagia						5156	944 : 4212		1.24	2.46	4.13	4.13
			Cytophagales					5156	944 : 4212		1.24	2.46	4.13	4.13
				Cytophagaceae				5156	944 : 4212		1.24	2.46	4.13	4.13
					(family level ID only)			4044	2.80833		0.97	1.93	3.24	3.24
					Hymenobacter			965	797 : 168		0.23	0.46	0.77	0.77
						norwichensis	99.19 - 99.19	797	33 days, 5:00:00	74.78 : 25.22	0.19	0.38	0.64	0.64
						sp.	99.59 - 99.59	168	0.116667	66.07 : 33.93	0.04	0.08	0.13	0.13
					Spirosoma			147	6 days, 3:00:00		0.04	0.07	0.12	0.12
						rigui	100 - 100	147	6 days, 3:00:00	77.55 : 22.45	0.04	0.07	0.12	0.12
		Flavobacteriia						307	12 days, 19:00:00		0.07	0.15	0.25	0.25
			Flavobacteriales					307	12 days, 19:00:00		0.07	0.15	0.25	0.25
				Flavobacteriaceae				307	12 days, 19:00:00		0.07	0.15	0.25	0.25
					Chryseobacterium			307	12 days, 19:00:00		0.07	0.15	0.25	0.25
						hominis	99.59 - 100	307	12 days, 19:00:00	80.78 : 19.22	0.07	0.15	0.25	0.25
	Cyanobacteria							714	0.495833		0.17	0.34	0.57	0.57
		Nostocophycideae						610	0.423611		0.15	0.29	0.49	0.49
			Nostocales					610	0.423611		0.15	0.29	0.49	0.49
				Nostocaceae				610	0.423611		0.15	0.29	0.49	0.49
					(family level ID only)			610	0.423611		0.15	0.29	0.49	0.49
		Synechococcophycideae						104	0.0722222		0.03	0.05	0.08	0.08
			Pseudanabaenales					104	0.0722222		0.03	0.05	0.08	0.08
				Pseudanabaenaceae				104	0.0722222		0.03	0.05	0.08	0.08
					(family level ID only)			104	0.0722222		0.03	0.05	0.08	0.08
	Deinococcus-Thermus							3584	3514 : 70		0.86	1.71	2.87	2.87
		Deinococci						3584	3514 : 70		0.86	1.71	2.87	2.87
			Thermales					3584	3514 : 70		0.86	1.71	2.87	2.87
				Thermaceae				3584	3514 : 70		0.86	1.71	2.87	2.87
					Meiothermus			3584	3514 : 70		0.86	1.71	2.87	2.87
						(genus level ID only)		70	0.0486111		0.02	0.03	0.06	0.06
						(slash calls)		93	3 days, 21:00:00		0.02	0.04	0.07	0.07
						silvanus	99.11 - 100	3421	142 days, 13:00:00	44.11 : 55.89	0.82	1.63	2.74	2.74
	Firmicutes							9472	7564 : 1908		2.28	4.52	7.59	7.59
		Bacilli						7414	7093 : 321		1.79	3.54	5.94	5.94
			Bacillales					6617	6489 : 128		1.59	3.15	5.3	5.3
				Bacillaceae				1266	52 days, 4:14:00		0.3	0.6	1.01	1.01
					(slash calls)			14	00:14:00		0	0.01	0.01	0.01
					Anoxybacillus			875	36 days, 11:00:00		0.21	0.42	0.7	0.7
						(slash calls)		875	36 days, 11:00:00		0.21	0.42	0.7	0.7
					Bacillus			377	15 days, 17:00:00		0.09	0.18	0.3	0.3
						decisifrondis	99.61 - 100	377	15 days, 17:00:00	50.13 : 49.87	0.09	0.18	0.3	0.3
				Staphylococcaceae				5351	5237 : 114		1.29	2.55	4.29	4.29
					Salinicoccus			114	0.0791667		0.03	0.05	0.09	0.09
						sp.	100 - 100	114	0.0791667	20.18 : 79.82	0.03	0.05	0.09	0.09
					Staphylococcus			5237	218 days, 5:00:00		1.26	2.5	4.2	4.2
						(slash calls)		1336	55 days, 16:00:00		0.32	0.64	1.07	1.07
						cohnii	99.21 - 100	3155	131 days, 11:00:00	43.99 : 56.01	0.76	1.5	2.53	2.53
						warneri	100 - 100	746	31 days, 2:00:00	32.84 : 67.16	0.18	0.36	0.6	0.6
			Lactobacillales					797	604 : 193		0.19	0.38	0.64	0.64
				Carnobacteriaceae				797	604 : 193		0.19	0.38	0.64	0.64
					(family level ID only)			164	0.113889		0.04	0.08	0.13	0.13
					Alkalibacterium			633	25 days, 4:29:00		0.15	0.3	0.51	0.51
						(genus level ID only)		29	00:29:00		0.01	0.01	0.02	0.02
						gilvum	99.21 - 99.26	604	25 days, 4:00:00	51.32 : 48.68	0.15	0.29	0.48	0.48
		Clostridia						2058	471 : 1587		0.5	0.98	1.65	1.65
			Clostridiales					2058	471 : 1587		0.5	0.98	1.65	1.65
				Clostridiaceae				12	00:12:00		0	0.01	0.01	0.01
					Clostridium			12	00:12:00		0	0.01	0.01	0.01
						(genus level ID only)		12	00:12:00		0	0.01	0.01	0.01
				Clostridiales Family XI. Incertae Sedis				471	19 days, 15:00:00		0.11	0.22	0.38	0.38
					Finegoldia			471	19 days, 15:00:00		0.11	0.22	0.38	0.38
						magna	99.35 - 100	471	19 days, 15:00:00	24.2 : 75.8	0.11	0.22	0.38	0.38
				Peptoniphilaceae				1575	1.09375		0.38	0.75	1.26	1.26
					(family level ID only)			1564	1.08611		0.38	0.75	1.25	1.25
					Finegoldia			11	00:11:00		0	0.01	0.01	0.01
						(genus level ID only)		11	00:11:00		0	0.01	0.01	0.01
	Proteobacteria							61581	41390 : 20191		14.83	29.36	49.36	49.36
		Alphaproteobacteria						21933	13911 : 8022		5.28	10.46	17.58	17.58
			Caulobacterales					1376	1254 : 122		0.33	0.66	1.1	1.1
				Caulobacteraceae				1376	1254 : 122		0.33	0.66	1.1	1.1
					(family level ID only)			112	0.0777778		0.03	0.05	0.09	0.09
					(slash calls)			1254	52 days, 6:00:00		0.3	0.6	1.01	1.01
					Caulobacter			10	00:10:00		0	0	0.01	0.01
						(genus level ID only)		10	00:10:00		0	0	0.01	0.01
			Rhizobiales					2732	2020 : 712		0.66	1.3	2.19	2.19
				Bradyrhizobiaceae				1660	948 : 712		0.4	0.79	1.33	1.33
					(slash calls)			712	0.494444		0.17	0.34	0.57	0.57
					Bosea			948	39 days, 12:00:00		0.23	0.45	0.76	0.76
						(slash calls)		179	7 days, 11:00:00		0.04	0.09	0.14	0.14
						massiliensis	99.21 - 99.26	769	32 days, 1:00:00	52.15 : 47.85	0.19	0.37	0.62	0.62
				Methylobacteriaceae				679	28 days, 7:00:00		0.16	0.32	0.54	0.54
					Methylobacterium			679	28 days, 7:00:00		0.16	0.32	0.54	0.54
						aerolatum	99.11 - 99.55	274	11 days, 10:00:00	42.34 : 57.66	0.07	0.13	0.22	0.22
						jeotgali	99.55 - 100	405	16 days, 21:00:00	43.7 : 56.3	0.1	0.19	0.32	0.32
				Phyllobacteriaceae				393	16 days, 9:00:00		0.09	0.19	0.31	0.31
					(slash calls)			393	16 days, 9:00:00		0.09	0.19	0.31	0.31
			Rhodobacterales					1623	703 : 920		0.39	0.77	1.3	1.3
				Rhodobacteraceae				1623	703 : 920		0.39	0.77	1.3	1.3
					(family level ID only)			433	0.300694		0.1	0.21	0.35	0.35
					Paracoccus			615	531 : 84		0.15	0.29	0.49	0.49
						(slash calls)		92	3 days, 20:00:00		0.02	0.04	0.07	0.07
						sp.	99.1 - 99.1	84	0.0583333	45.24 : 54.76	0.02	0.04	0.07	0.07
						yeei	99.51 - 100	439	18 days, 7:00:00	42.6 : 57.4	0.11	0.21	0.35	0.35
					Rubellimicrobium			575	172 : 403		0.14	0.27	0.46	0.46
						(genus level ID only)		403	0.279861		0.1	0.19	0.32	0.32
						(slash calls)		172	7 days, 4:00:00		0.04	0.08	0.14	0.14
			Rhodospirillales					1429	59 days, 13:00:00		0.34	0.68	1.15	1.15
				Acetobacteraceae				1429	59 days, 13:00:00		0.34	0.68	1.15	1.15
					Roseomonas			1429	59 days, 13:00:00		0.34	0.68	1.15	1.15
						(slash calls)		884	36 days, 20:00:00		0.21	0.42	0.71	0.71
						mucosa	100 - 100	545	22 days, 17:00:00	35.78 : 64.22	0.13	0.26	0.44	0.44
			Sphingomonadales					14773	8505 : 6268		3.56	7.04	11.84	11.84
				Erythrobacteraceae				511	21 days, 7:00:00		0.12	0.24	0.41	0.41
					Porphyrobacter			511	21 days, 7:00:00		0.12	0.24	0.41	0.41
						(slash calls)		462	19 days, 6:00:00		0.11	0.22	0.37	0.37
						sanguineus	99.51 - 99.51	49	2 days, 1:00:00	38.78 : 61.22	0.01	0.02	0.04	0.04
				Sphingomonadaceae				14262	7994 : 6268		3.43	6.8	11.43	11.43
					(family level ID only)			1083	0.752083		0.26	0.52	0.87	0.87
					(slash calls)			1866	1803 : 63		0.45	0.89	1.5	1.5
					Sphingomonas			11313	6191 : 5122		2.72	5.39	9.07	9.07
						(genus level ID only)		4431	3.07708		1.07	2.11	3.55	3.55
						(slash calls)		3385	140 days, 13:12:00		0.82	1.61	2.71	2.71
						glacialis	99.02 - 99.51	795	33 days, 3:00:00	37.74 : 62.26	0.19	0.38	0.64	0.64
						mali	100 - 100	66	2 days, 18:00:00	37.88 : 62.12	0.02	0.03	0.05	0.05
						oligophenolica	99.56 - 99.56	10	10:00:00	4 days, 4:00:00	0	0	0.01	0.01
						sp.	99.11 - 100	679	0.471528	35.64 : 64.36	0.16	0.32	0.54	0.54
						yabuuchiae	99.11 - 99.56	1947	81 days, 3:00:00	43.86 : 56.14	0.47	0.93	1.56	1.56
		Betaproteobacteria						17896	6671 : 11225		4.31	8.53	14.34	14.34
			Burkholderiales					17684	6671 : 11013		4.26	8.43	14.17	14.17
				Burkholderiaceae				11746	1084 : 10662		2.83	5.6	9.41	9.41
					(slash calls)			10602	0 : 10602		2.55	5.06	8.5	8.5
					Cupriavidus			313	12 days, 3:22:00		0.08	0.15	0.25	0.25
						(slash calls)		181	7 days, 13:00:00		0.04	0.09	0.15	0.15
						necator	100 - 100	110	4 days, 14:00:00	51.82 : 48.18	0.03	0.05	0.09	0.09
						sp.	100 - 100	22	00:22:00	45.45 : 54.55	0.01	0.01	0.02	0.02
					Pandoraea			133	4 days, 14:23:00		0.03	0.06	0.11	0.11
						(slash calls)		121	4 days, 14:11:00		0.03	0.06	0.1	0.1
						norimbergensis	99.44 - 99.44	12	00:12:00	0.0694444	0	0.01	0.01	0.01
					Ralstonia			698	28 days, 11:15:00		0.17	0.33	0.56	0.56
						(genus level ID only)		15	00:15:00		0	0.01	0.01	0.01
						insidiosa	99.44 - 100	683	28 days, 11:00:00	24.3 : 75.7	0.16	0.33	0.55	0.55
				Comamonadaceae				5544	5193 : 351		1.34	2.64	4.44	4.44
					Pelomonas			5544	5193 : 351		1.34	2.64	4.44	4.44
						(slash calls)		3918	3567 : 351		0.94	1.87	3.14	3.14
						aquatica	99.59 - 100	545	22 days, 17:00:00	67.16 : 32.84	0.13	0.26	0.44	0.44
						puraquae	99.08 - 100	1081	45 days, 1:00:00	49.4 : 50.6	0.26	0.52	0.87	0.87
				unclassified Burkholderiales				394	16 days, 10:00:00		0.09	0.19	0.32	0.32
					Tepidicella			394	16 days, 10:00:00		0.09	0.19	0.32	0.32
						xavieri	99.6 - 99.6	394	16 days, 10:00:00	51.02 : 48.98	0.09	0.19	0.32	0.32
			Neisseriales					212	0.147222		0.05	0.1	0.17	0.17
				Neisseriaceae				212	0.147222		0.05	0.1	0.17	0.17
					(family level ID only)			212	0.147222		0.05	0.1	0.17	0.17
		Gammaproteobacteria						21752	20808 : 944		5.24	10.37	17.43	17.43
			Aeromonadales					136	5 days, 16:00:00		0.03	0.06	0.11	0.11
				Aeromonadaceae				136	5 days, 16:00:00		0.03	0.06	0.11	0.11
					Aeromonas			136	5 days, 16:00:00		0.03	0.06	0.11	0.11
						(slash calls)		136	5 days, 16:00:00		0.03	0.06	0.11	0.11
			Alteromonadales					69	0.0479167		0.02	0.03	0.06	0.06
				Shewanellaceae				69	0.0479167		0.02	0.03	0.06	0.06
					(family level ID only)			69	0.0479167		0.02	0.03	0.06	0.06
			Chromatiales					255	10 days, 15:00:00		0.06	0.12	0.2	0.2
				Chromatiaceae				255	10 days, 15:00:00		0.06	0.12	0.2	0.2
					Rheinheimera			255	10 days, 15:00:00		0.06	0.12	0.2	0.2
						chironomi	99.61 - 99.61	172	7 days, 4:00:00	46.51 : 53.49	0.04	0.08	0.14	0.14
						soli	99.19 - 99.19	83	3 days, 11:00:00	77.11 : 22.89	0.02	0.04	0.07	0.07
			Enterobacteriales					107	3 days, 9:26:00		0.03	0.05	0.09	0.09
				Enterobacteriaceae				107	3 days, 9:26:00		0.03	0.05	0.09	0.09
					(slash calls)			47	21:26:00		0.01	0.02	0.04	0.04
					Erwinia			60	2 days, 12:00:00		0.01	0.03	0.05	0.05
						(slash calls)		60	2 days, 12:00:00		0.01	0.03	0.05	0.05
			Oceanospirillales					285	11 days, 21:00:00		0.07	0.14	0.23	0.23
				Halomonadaceae				285	11 days, 21:00:00		0.07	0.14	0.23	0.23
					Halomonas			285	11 days, 21:00:00		0.07	0.14	0.23	0.23
						(slash calls)		285	11 days, 21:00:00		0.07	0.14	0.23	0.23
			Pseudomonadales					20859	20010 : 849		5.02	9.95	16.72	16.72
				Moraxellaceae				20287	19438 : 849		4.89	9.67	16.26	16.26
					(family level ID only)			199	0.138194		0.05	0.09	0.16	0.16
					(slash calls)			14109	13625 : 484		3.4	6.73	11.31	11.31
					Acinetobacter			2837	2671 : 166		0.68	1.35	2.27	2.27
						(slash calls)		1347	1271 : 76		0.32	0.64	1.08	1.08
						johnsonii	99.59 - 99.59	74	3 days, 2:00:00	72.97 : 27.03	0.02	0.04	0.06	0.06
						lwoffii	99.44 - 100	1326	55 days, 6:00:00	42.16 : 57.84	0.32	0.63	1.06	1.06
						sp.	99.41 - 100	90	0.0625	14.44 : 85.56	0.02	0.04	0.07	0.07
					Alkanindiges			99	4 days, 3:00:00		0.02	0.05	0.08	0.08
						illinoisensis	100 - 100	99	4 days, 3:00:00	72.73 : 27.27	0.02	0.05	0.08	0.08
					Enhydrobacter			2941	122 days, 13:00:00		0.71	1.4	2.36	2.36
						aerosaccus	99.39 - 99.46	2941	122 days, 13:00:00	72.15 : 27.85	0.71	1.4	2.36	2.36
					Moraxella			102	4 days, 6:00:00		0.02	0.05	0.08	0.08
						osloensis	99.41 - 99.41	102	4 days, 6:00:00	82.35 : 17.65	0.02	0.05	0.08	0.08
				Pseudomonadaceae				572	23 days, 20:00:00		0.14	0.27	0.46	0.46
					Pseudomonas			572	23 days, 20:00:00		0.14	0.27	0.46	0.46
						(slash calls)		572	23 days, 20:00:00		0.14	0.27	0.46	0.46
			Xanthomonadales					41	1 day, 17:00:00		0.01	0.02	0.03	0.03
				Xanthomonadaceae				41	1 day, 17:00:00		0.01	0.02	0.03	0.03
					Pseudomonas			41	1 day, 17:00:00		0.01	0.02	0.03	0.03
						(slash calls)		41	1 day, 17:00:00		0.01	0.02	0.03	0.03
