# Supplementary material for: Lung microbiome on admission in critically ill patients with acute bacterial and viral pneumonia
Source: Sci Rep. 2023 Oct 18;13:17724. doi: 10.1038/s41598-023-45007-4 (PMC10584954; doi:10.1038/s41598-023-45007-4)
Supplement: Supplementary file 6 — Supplementary Table S6. [file 41598_2023_45007_MOESM6_ESM.xlsx]

## Sheet: Phylum
Supplementary Table S6. Lung microbiome at the phylum and genus levels and number of different genus found in adult patients admitted to the ICU with S. pneumoniae severe pneumonia. Original microbiome data of each sample is shown in separate sheets.
Patient	SPN-1		SPN-2		SPN-3		SPN-4		SPN-5		SPN-6		SPN-7		SPN-8		SPN-9		SPN-10		SPN-11		SPN-12		Average
Concomitant viral pathogen	none		RSV		none		Influenza AH1		hMPV		none		none		none		Influenza AH1		Influenza AH1		Influenza AH1		none
Phylum	Reads counta	%b	Reads counta	%b	Reads counta	%b	Reads counta	%b	Reads counta	%b	Reads counta	%b	Reads counta	%b	Reads counta	%b	Reads counta	%b	Reads counta	%b	Reads counta	%b	Reads counta	%b	%c
Actinobacteria	516	0.008	2859	0.04	4621	0.144	223	0.002	857	0.005	1335	0.03	9737	0.126	681	0.002	11	0	14	0.001			347	0.005	0.03
Bacteroidetes			19260	0.269	3429	0.107			877	0.005	490	0.011	12830	0.166			1834	0.013	1197	0.098			27	0	0.056
Chloroflexi													251	0.003											0
Crenarchaeota					321	0.01																			0.001
Cyanobacteria					3196	0.1	109	0.001			98	0.002	794	0.01											0.009
Deinococcus-Thermus					10	0					314	0.007													0.001
Firmicutes	67114	0.992	43870	0.613	9175	0.286	10061	0.091	181097	0.972	37247	0.839	18844	0.243	34156	0.109	133249	0.971	10888	0.893	1447	0.032	22453	0.334	0.531
Fusobacteria			3011	0.042	40	0.001			20	0			858	0.011	28	0	229	0.002							0.005
Gemmatimonadetes													65	0.001											0
Proteobacteria	43	0.001	2618	0.037	11309	0.352	100208	0.906	3414	0.018	4925	0.111	32574	0.42	278693	0.889	1891	0.014	96	0.008	43143	0.968	44491	0.661	0.365
Spirochaetes													1114	0.014											0.001
Synergistetes													237	0.003											0
Tenericutes													159	0.002											0
Verrucomicrobia													35	0											0
Total	67673	1	71618	1	32101	1	110601	1	186265	1	44409	1	77498	1	313558	1	137214	1	12195	1	44590	1	67318	1	1
a. Number of reads
b. Percentage of reads
c. Average of percentages

## Sheet: Genus
	SPN-1		SPN-2		SPN-3		SPN-4		SPN-5		SPN-6		SPN-7		SPN-8		SPN-9		SPN-10		SPN-11		SPN-12		Average
Total genus in sample	n=4		n=39		n=74		n=10		n=41		n=34		n=51		n=12		n=10		n=6		n=3		n=16
Concomitant viral pathogen	none		RSV		none		Influenza AH1		hMPV		none		none		none		Influenza AH1		Influenza AH1		Influenza AH1		none
Genus	Reads counta	%b	Reads counta	%b	Reads counta	%b	Reads counta	%b	Reads counta	%b	Reads counta	%b	Reads counta	%b	Reads counta	%b	Reads counta	%b	Reads counta	%b	Reads counta	%b	Reads counta	%b	%c
Acinetobacter					1270	0.0395626																			0.00329689
Actinomyces			2001	0.0279399																					0.00232833
Aeromonas					299	0.00931435																			0.000776196
Alloprevotella			4987	0.0696333																					0.00580278
Bacillus					230	0.00716489																			0.000597074
Bacteroides					460	0.0143298																			0.00119415
Bulleidia			776	0.0108353																					0.000902939
Campylobacter			1336	0.0186545									816	0.0105293											0.00243199
Candidatus Nitrososphaera					321	0.00999969																			0.000833307
Corynebacterium					975	0.0303729							1867	0.0240909											0.00453865
Cupriavidus													1625	0.0209683											0.00174736
Enterobacter																							6398	0.0950414	0.00792012
Eubacterium			727	0.0101511																					0.000845923
Fusobacterium			2486	0.0347119																					0.00289266
Gemella	233	0.00344303																							0.000286919
Haemophilus					219	0.00682222	74042	0.669451							261495	0.833961					30963	0.694393			0.183719
Hymenobacter					259	0.00806828																			0.000672357
Klebsiella																							12449	0.184928	0.0154107
Megasphaera			1134	0.015834																					0.0013195
Methylobacterium													2620	0.0338073											0.00281728
Microbacterium	61	0.000901393			1167	0.036354					1034	0.0232836	4267	0.0550595											0.0096332
Micrococcus					988	0.0307779																			0.00256482
Moraxella																							501	0.00744229	0.000620191
Pelomonas					1513	0.0471325					414	0.00932243	6786	0.0875636											0.0120015
Peptococcus													612	0.00789698											0.000658081
Peptostreptococcus													1917	0.0247361											0.00206134
Phocaeicola													1766	0.0227877											0.00189897
Paracoccus													708	0.00913572											0.00076131
Prevotella			8538	0.119216	1641	0.0511199							8184	0.105603					1139	0.0933989					0.0307781
Propionibacterium					996	0.0310271							1617	0.0208651											0.00432434
Pseudoalteromonas					1033	0.0321797							5105	0.0658727											0.00817103
Pseudomonas													1150	0.0148391											0.00123659
Rickettsiella					1062	0.0330831																			0.00275692
Rothia	455	0.00672351																							0.000560292
Selenomonas			2347	0.0327711																					0.00273092
Sphingomonas													1916	0.0247232											0.00206027
Staphylococcus					428	0.0133329											75263	0.548508							0.0468201
Streptococcus	66881	0.988297	31992	0.446703	7237	0.225445	10014	0.0905417	179998	0.966251	37106	0.835551	1983	0.0255878			57939	0.422253	10800	0.885609	1447	0.0324512	21680	0.322054	0.436729
Veillonella			3543	0.0494708	468	0.014579							7801	0.100661	33606	0.107176	1502	0.0109464							0.0235694
Other genus			4232	0.0590913	2335	0.0727392	346	0.00312836	4830	0.025928	1065	0.0239816	5324	0.0686985	1086	0.00346347	1964	0.0143134	197	0.0161542	15	0.000336398	1163	0.0172762	0.0254259
Non-assigned	43	0.000635409	9520	0.132927	10470	0.326158	26199	0.236879	1437	0.00771399	4790	0.107861	21434	0.276575	17371	0.0553996	546	0.00397919	59	0.00483805	12165	0.272819	25127	0.373258	0.14
Total	67673	1	71618	1	32101	1	110601	1	186265	0.999893	44409	1	77498	1	313558	1	137214	1	12195	1	44590	1	67318	1	0.995696
a. Number of reads
b. Percentage of reads
c. Average of percentages

## Sheet: Spneu-1
Streptococcus pneumoniae-1
Primer	Phylum	Class	Order	Family	Genus	Species	% ID	Count	DB counters	F:R %	% of total reads	% of valid reads	% of mapped reads	% of mapped reads per primer
(consensus)								67673	67419 : 254		60.53	76.72	100	100
	Actinobacteria							516	21 days, 12:00:00		0.46	0.58	0.76	0.76
		Actinobacteria						516	21 days, 12:00:00		0.46	0.58	0.76	0.76
			Actinomycetales					516	21 days, 12:00:00		0.46	0.58	0.76	0.76
				Microbacteriaceae				61	2 days, 13:00:00		0.05	0.07	0.09	0.09
					Microbacterium			61	2 days, 13:00:00		0.05	0.07	0.09	0.09
						(slash calls)		29	1 day, 5:00:00		0.03	0.03	0.04	0.04
						ginsengisoli	100 - 100	32	1 day, 8:00:00	59.38 : 40.62	0.03	0.04	0.05	0.05
				Micrococcaceae				455	18 days, 23:00:00		0.41	0.52	0.67	0.67
					Rothia			455	18 days, 23:00:00		0.41	0.52	0.67	0.67
						mucilaginosa	99.11 - 100	455	18 days, 23:00:00	52.09 : 47.91	0.41	0.52	0.67	0.67
	Firmicutes							67114	66903 : 211		60.03	76.08	99.17	99.17
		Bacilli						67114	66903 : 211		60.03	76.08	99.17	99.17
			Bacillales					233	9 days, 17:00:00		0.21	0.26	0.34	0.34
				Bacillales incertae sedis				233	9 days, 17:00:00		0.21	0.26	0.34	0.34
					Gemella			233	9 days, 17:00:00		0.21	0.26	0.34	0.34
						(slash calls)		120	5 days, 0:00:00		0.11	0.14	0.18	0.18
						haemolysans	99.56 - 100	113	4 days, 17:00:00	39.82 : 60.18	0.1	0.13	0.17	0.17
			Lactobacillales					66881	66670 : 211		59.83	75.82	98.83	98.83
				Streptococcaceae				66881	66670 : 211		59.83	75.82	98.83	98.83
					Streptococcus			66881	66670 : 211		59.83	75.82	98.83	98.83
						(genus level ID only)		199	0.138194		0.18	0.23	0.29	0.29
						(slash calls)		63088	63076 : 12		56.43	71.52	93.22	93.22
						mitis	99.11 - 99.56	3571	148 days, 19:00:00	44.19 : 55.81	3.19	4.05	5.28	5.28
						pseudopneumoniae	99.55 - 99.55	11	11:00:00	0.0694444	0.01	0.01	0.02	0.02
						salivarius	100 - 100	12	12:00:00	0.0694444	0.01	0.01	0.02	0.02
	Proteobacteria							43	00:43:00		0.04	0.05	0.06	0.06
		Betaproteobacteria						43	00:43:00		0.04	0.05	0.06	0.06
			Burkholderiales					43	00:43:00		0.04	0.05	0.06	0.06
				Burkholderiaceae				43	00:43:00		0.04	0.05	0.06	0.06
					(slash calls)			43	00:43:00		0.04	0.05	0.06	0.06

## Sheet: Spneu-2
Streptococcus pneumoniae-2
Primer	Phylum	Class	Order	Family	Genus	Species	% ID	Count	DB counters	F:R %	% of total reads	% of valid reads	% of mapped reads	% of mapped reads per primer
(consensus)								71618	55185 : 16433		55.27	66.06	100	100
	Actinobacteria							2859	2670 : 189		2.21	2.64	3.99	3.99
		Actinobacteria						2859	2670 : 189		2.21	2.64	3.99	3.99
			Actinomycetales					2709	2602 : 107		2.09	2.5	3.78	3.78
				Actinomycetaceae				2001	1904 : 97		1.54	1.85	2.79	2.79
					Actinomyces			2001	1904 : 97		1.54	1.85	2.79	2.79
						(genus level ID only)		45	00:45:00		0.03	0.04	0.06	0.06
						(slash calls)		107	2 days, 18:41:00		0.08	0.1	0.15	0.15
						graevenitzii	99.22 - 100	570	23 days, 18:00:00	57.37 : 42.63	0.44	0.53	0.8	0.8
						odontolyticus	99.1 - 100	1279	52 days, 20:11:00	59.5 : 40.5	0.99	1.18	1.79	1.79
				Microbacteriaceae				447	18 days, 15:00:00		0.34	0.41	0.62	0.62
					Microbacterium			447	18 days, 15:00:00		0.34	0.41	0.62	0.62
						(slash calls)		165	6 days, 21:00:00		0.13	0.15	0.23	0.23
						ginsengisoli	99.37 - 100	282	11 days, 18:00:00	56.74 : 43.26	0.22	0.26	0.39	0.39
				Micrococcaceae				251	10 days, 11:00:00		0.19	0.23	0.35	0.35
					Arthrobacter			26	1 day, 2:00:00		0.02	0.02	0.04	0.04
						russicus	99.42 - 100	26	1 day, 2:00:00	0.0694444	0.02	0.02	0.04	0.04
					Rothia			225	9 days, 9:00:00		0.17	0.21	0.31	0.31
						mucilaginosa	99.37 - 100	225	9 days, 9:00:00	53.78 : 46.22	0.17	0.21	0.31	0.31
				Propionibacteriaceae				10	00:10:00		0.01	0.01	0.01	0.01
					Propionibacterium			10	00:10:00		0.01	0.01	0.01	0.01
						(genus level ID only)		10	00:10:00		0.01	0.01	0.01	0.01
			Coriobacteriales					150	68 : 82		0.12	0.14	0.21	0.21
				Coriobacteriaceae				150	68 : 82		0.12	0.14	0.21	0.21
					(slash calls)			82	0.0569444		0.06	0.08	0.11	0.11
					Atopobium			68	2 days, 20:00:00		0.05	0.06	0.09	0.09
						parvulum	99.18 - 100	68	2 days, 20:00:00	61.76 : 38.24	0.05	0.06	0.09	0.09
	Bacteroidetes							19260	11058 : 8202		14.86	17.77	26.89	26.89
		Bacteroidia						18857	10655 : 8202		14.55	17.39	26.33	26.33
			Bacteroidales					18857	10655 : 8202		14.55	17.39	26.33	26.33
				Porphyromonadaceae				388	0.269444		0.3	0.36	0.54	0.54
					(family level ID only)			13	00:13:00		0.01	0.01	0.02	0.02
					Porphyromonas			21	00:21:00		0.02	0.02	0.03	0.03
						(genus level ID only)		21	00:21:00		0.02	0.02	0.03	0.03
					Tannerella			354	0.245833		0.27	0.33	0.49	0.49
						(genus level ID only)		200	0.138889		0.15	0.18	0.28	0.28
						sp.	99.42 - 99.42	154	0.106944	57.14 : 42.86	0.12	0.14	0.22	0.22
				Prevotellaceae				13153	10655 : 2498		10.15	12.13	18.37	18.37
					(family level ID only)			883	0.613194		0.68	0.81	1.23	1.23
					Alloprevotella			4987	4525 : 462		3.85	4.6	6.96	6.96
						(genus level ID only)		99	0.06875		0.08	0.09	0.14	0.14
						rava	99.11 - 100	1007	644 : 363	69.22 : 30.78	0.78	0.93	1.41	1.41
						tannerae	99.18 - 100	3881	161 days, 17:00:00	55.01 : 44.99	2.99	3.58	5.42	5.42
					Prevotella			7283	6130 : 1153		5.62	6.72	10.17	10.17
						(genus level ID only)		150	0.104167		0.12	0.14	0.21	0.21
						(slash calls)		356	35 : 321		0.27	0.33	0.5	0.5
						aurantiaca	99.19 - 99.19	698	29 days, 2:00:00	60.17 : 39.83	0.54	0.64	0.97	0.97
						copri	99.41 - 100	511	0.354861	53.23 : 46.77	0.39	0.47	0.71	0.71
						histicola	99.09 - 100	1276	53 days, 4:00:00	57.29 : 42.71	0.98	1.18	1.78	1.78
						melaninogenica	99.42 - 100	428	16 days, 9:35:00	55.37 : 44.63	0.33	0.39	0.6	0.6
						nanceiensis	99.42 - 99.42	11	11:00:00	4 days, 4:00:00	0.01	0.01	0.02	0.02
						oulorum	99.11 - 100	536	22 days, 8:00:00	51.12 : 48.88	0.41	0.49	0.75	0.75
						pallens	99.19 - 100	2486	2373 : 113	49.28 : 50.72	1.92	2.29	3.47	3.47
						salivae	99.11 - 100	583	23 days, 8:23:00	56.09 : 43.91	0.45	0.54	0.81	0.81
						shahii	99.42 - 100	132	5 days, 12:00:00	69.7 : 30.3	0.1	0.12	0.18	0.18
						veroralis	99.11 - 99.59	116	4 days, 20:00:00	52.59 : 47.41	0.09	0.11	0.16	0.16
				[Paraprevotellaceae]				5316	3.69167		4.1	4.9	7.42	7.42
					(slash calls)			4061	2.82014		3.13	3.75	5.67	5.67
					[Prevotella]			1255	0.871528		0.97	1.16	1.75	1.75
						tannerae	99.1 - 100	1255	0.871528	51.16 : 48.84	0.97	1.16	1.75	1.75
		Flavobacteriia						403	16 days, 19:00:00		0.31	0.37	0.56	0.56
			Flavobacteriales					403	16 days, 19:00:00		0.31	0.37	0.56	0.56
				Flavobacteriaceae				403	16 days, 19:00:00		0.31	0.37	0.56	0.56
					Capnocytophaga			403	16 days, 19:00:00		0.31	0.37	0.56	0.56
						leadbetteri	99.55 - 100	403	16 days, 19:00:00	51.12 : 48.88	0.31	0.37	0.56	0.56
	Firmicutes							43870	38292 : 5578		33.85	40.47	61.26	61.26
		Bacilli						32101	31917 : 184		24.77	29.61	44.82	44.82
			Bacillales					109	3 days, 1:36:00		0.08	0.1	0.15	0.15
				Bacillaceae				36	00:36:00		0.03	0.03	0.05	0.05
					(family level ID only)			36	00:36:00		0.03	0.03	0.05	0.05
				Bacillales incertae sedis				73	3 days, 1:00:00		0.06	0.07	0.1	0.1
					Gemella			73	3 days, 1:00:00		0.06	0.07	0.1	0.1
						(slash calls)		11	11:00:00		0.01	0.01	0.02	0.02
						haemolysans	100 - 100	32	1 day, 8:00:00	68.75 : 31.25	0.02	0.03	0.04	0.04
						sanguinis	100 - 100	30	1 day, 6:00:00	43.33 : 56.67	0.02	0.03	0.04	0.04
			Lactobacillales					31992	31844 : 148		24.69	29.51	44.67	44.67
				Streptococcaceae				31992	31844 : 148		24.69	29.51	44.67	44.67
					Streptococcus			31992	31844 : 148		24.69	29.51	44.67	44.67
						(genus level ID only)		105	0.0729167		0.08	0.1	0.15	0.15
						(slash calls)		29746	29746 : 0		22.96	27.44	41.53	41.53
						australis	100 - 100	223	9 days, 7:00:00	67.26 : 32.74	0.17	0.21	0.31	0.31
						parasanguinis	99.11 - 99.11	16	16:00:00	0.0694444	0.01	0.01	0.02	0.02
						peroris	100 - 100	25	1 day, 1:00:00	2 days, 0:52:00	0.02	0.02	0.03	0.03
						pneumoniae	99.11 - 100	997	41 days, 13:00:00	38.11 : 61.89	0.77	0.92	1.39	1.39
						pseudopneumoniae	100 - 100	76	3 days, 4:00:00	46.05 : 53.95	0.06	0.07	0.11	0.11
						salivarius	100 - 100	621	24 days, 2:43:00	49.6 : 50.4	0.48	0.57	0.87	0.87
						sinensis	99.44 - 99.44	183	7 days, 15:00:00	51.91 : 48.09	0.14	0.17	0.26	0.26
		Clostridia						3969	1782 : 2187		3.06	3.66	5.54	5.54
			Clostridiales					3969	1782 : 2187		3.06	3.66	5.54	5.54
				Clostridiaceae				825	294 : 531		0.64	0.76	1.15	1.15
					(family level ID only)			531	0.36875		0.41	0.49	0.74	0.74
					(slash calls)			120	5 days, 0:00:00		0.09	0.11	0.17	0.17
					Clostridium			174	7 days, 6:00:00		0.13	0.16	0.24	0.24
						(slash calls)		174	7 days, 6:00:00		0.13	0.16	0.24	0.24
				Clostridiales Family XI. Incertae Sedis				109	0.0756944		0.08	0.1	0.15	0.15
					(family level ID only)			109	0.0756944		0.08	0.1	0.15	0.15
				Clostridiales Family XIII. Incertae Sedis				1015	758 : 257		0.78	0.94	1.42	1.42
					(family level ID only)			257	0.178472		0.2	0.24	0.36	0.36
					Eubacterium			727	30 days, 7:00:00		0.56	0.67	1.02	1.02
						infirmum	99.55 - 99.55	37	1 day, 13:00:00	43.24 : 56.76	0.03	0.03	0.05	0.05
						sulci	99.55 - 100	690	28 days, 18:00:00	50.58 : 49.42	0.53	0.64	0.96	0.96
					Mogibacterium			31	1 day, 7:00:00		0.02	0.03	0.04	0.04
						(slash calls)		31	1 day, 7:00:00		0.02	0.03	0.04	0.04
				Eubacteriaceae				26	00:26:00		0.02	0.02	0.04	0.04
					(family level ID only)			26	00:26:00		0.02	0.02	0.04	0.04
				Lachnospiraceae				1229	515 : 714		0.95	1.13	1.72	1.72
					(family level ID only)			205	0.142361		0.16	0.19	0.29	0.29
					Butyrivibrio			99	0.06875		0.08	0.09	0.14	0.14
						(genus level ID only)		99	0.06875		0.08	0.09	0.14	0.14
					Catonella			55	2 days, 7:00:00		0.04	0.05	0.08	0.08
						morbi	100 - 100	55	2 days, 7:00:00	32.73 : 67.27	0.04	0.05	0.08	0.08
					Lachnoanaerobaculum			229	9 days, 13:00:00		0.18	0.21	0.32	0.32
						(slash calls)		34	1 day, 10:00:00		0.03	0.03	0.05	0.05
						orale	99.11 - 100	94	3 days, 22:00:00	61.7 : 38.3	0.07	0.09	0.13	0.13
						umeaense	99.19 - 100	101	4 days, 5:00:00	59.41 : 40.59	0.08	0.09	0.14	0.14
					Moryella			14	14:00:00		0.01	0.01	0.02	0.02
						indoligenes	99.35 - 99.35	14	14:00:00	0.0694444	0.01	0.01	0.02	0.02
					Oribacterium			321	217 : 104		0.25	0.3	0.45	0.45
						(genus level ID only)		10	00:10:00		0.01	0.01	0.01	0.01
						(slash calls)		71	0.0493056		0.05	0.07	0.1	0.1
						asaccharolyticum	99.55 - 99.55	10	00:10:00	0.0694444	0.01	0.01	0.01	0.01
						parvum	100 - 100	13	00:13:00	4 days, 4:00:00	0.01	0.01	0.02	0.02
						sinus	99.55 - 100	217	9 days, 1:00:00	40.55 : 59.45	0.17	0.2	0.3	0.3
					Stomatobaculum			306	0.2125		0.24	0.28	0.43	0.43
						longum	99.35 - 100	306	0.2125	54.9 : 45.1	0.24	0.28	0.43	0.43
				Peptostreptococcaceae				215	8 days, 23:00:00		0.17	0.2	0.3	0.3
					Peptostreptococcus			215	8 days, 23:00:00		0.17	0.2	0.3	0.3
						stomatis	99.55 - 100	215	8 days, 23:00:00	60.93 : 39.07	0.17	0.2	0.3	0.3
				Ruminococcaceae				48	00:48:00		0.04	0.04	0.07	0.07
					(family level ID only)			48	00:48:00		0.04	0.04	0.07	0.07
				Veillonellaceae				502	0.348611		0.39	0.46	0.7	0.7
					(family level ID only)			143	0.0993056		0.11	0.13	0.2	0.2
					Selenomonas			34	00:34:00		0.03	0.03	0.05	0.05
						(genus level ID only)		34	00:34:00		0.03	0.03	0.05	0.05
					Veillonella			325	0.225694		0.25	0.3	0.45	0.45
						(slash calls)		98	0.0680556		0.08	0.09	0.14	0.14
						dispar	99.61 - 100	227	0.157639	51.54 : 48.46	0.18	0.21	0.32	0.32
		Erysipelotrichi						834	0.579167		0.64	0.77	1.16	1.16
			Erysipelotrichales					834	0.579167		0.64	0.77	1.16	1.16
				Erysipelotrichaceae				834	0.579167		0.64	0.77	1.16	1.16
					(slash calls)			58	00:58:00		0.04	0.05	0.08	0.08
					Bulleidia			776	0.538889		0.6	0.72	1.08	1.08
						moorei	100 - 100	776	0.538889	58.12 : 41.88	0.6	0.72	1.08	1.08
		Erysipelotrichia						213	8 days, 21:00:00		0.16	0.2	0.3	0.3
			Erysipelotrichales					213	8 days, 21:00:00		0.16	0.2	0.3	0.3
				Erysipelotrichaceae				213	8 days, 21:00:00		0.16	0.2	0.3	0.3
					Solobacterium			213	8 days, 21:00:00		0.16	0.2	0.3	0.3
						moorei	99.21 - 100	213	8 days, 21:00:00	47.89 : 52.11	0.16	0.2	0.3	0.3
		Negativicutes						6753	4380 : 2373		5.21	6.23	9.43	9.43
			Selenomonadales					6753	4380 : 2373		5.21	6.23	9.43	9.43
				Veillonellaceae				6753	4380 : 2373		5.21	6.23	9.43	9.43
					Dialister			54	2 days, 6:00:00		0.04	0.05	0.08	0.08
						invisus	99.59 - 100	54	2 days, 6:00:00	62.96 : 37.04	0.04	0.05	0.08	0.08
					Megasphaera			1134	809 : 325		0.88	1.05	1.58	1.58
						genomosp.	99.44 - 100	325	0.225694	55.69 : 44.31	0.25	0.3	0.45	0.45
						micronuciformis	99.22 - 100	809	33 days, 17:00:00	49.44 : 50.56	0.62	0.75	1.13	1.13
					Selenomonas			2347	299 : 2048		1.81	2.17	3.28	3.28
						(genus level ID only)		1624	1.12778		1.25	1.5	2.27	2.27
						infelix	99.44 - 100	85	3 days, 13:00:00	43.53 : 56.47	0.07	0.08	0.12	0.12
						sp.	99.22 - 100	424	0.294444	45.99 : 54.01	0.33	0.39	0.59	0.59
						sputigena	99.22 - 100	214	8 days, 22:00:00	62.62 : 37.38	0.17	0.2	0.3	0.3
					Veillonella			3218	134 days, 2:00:00		2.48	2.97	4.49	4.49
						(slash calls)		679	28 days, 7:00:00		0.52	0.63	0.95	0.95
						atypica	99.44 - 100	2408	100 days, 8:00:00	47.55 : 52.45	1.86	2.22	3.36	3.36
						dispar	99.58 - 100	50	2 days, 2:00:00	1 day, 22:54:00	0.04	0.05	0.07	0.07
						tobetsuensis	99.58 - 100	81	3 days, 9:00:00	32.1 : 67.9	0.06	0.07	0.11	0.11
	Fusobacteria							3011	1636 : 1375		2.32	2.78	4.2	4.2
		Fusobacteriia						3011	1636 : 1375		2.32	2.78	4.2	4.2
			Fusobacteriales					3011	1636 : 1375		2.32	2.78	4.2	4.2
				Fusobacteriaceae				2496	1636 : 860		1.93	2.3	3.49	3.49
					(slash calls)			10	10:00:00		0.01	0.01	0.01	0.01
					Fusobacterium			2486	1626 : 860		1.92	2.29	3.47	3.47
						(slash calls)		992	39 days, 5:51:00		0.77	0.92	1.39	1.39
						nucleatum	99.21 - 99.6	94	3 days, 22:00:00	56.38 : 43.62	0.07	0.09	0.13	0.13
						periodonticum	99.1 - 100	1400	591 : 809	55.07 : 44.93	1.08	1.29	1.95	1.95
				Leptotrichiaceae				515	0.357639		0.4	0.48	0.72	0.72
					(family level ID only)			170	0.118056		0.13	0.16	0.24	0.24
					Leptotrichia			345	0.239583		0.27	0.32	0.48	0.48
						(genus level ID only)		113	0.0784722		0.09	0.1	0.16	0.16
						(slash calls)		114	0.0791667		0.09	0.11	0.16	0.16
						genomosp.	99.54 - 99.55	103	0.0715278	37.86 : 62.14	0.08	0.1	0.14	0.14
						sp.	99.21 - 99.21	15	00:15:00	4 days, 4:00:00	0.01	0.01	0.02	0.02
	Proteobacteria							2618	1529 : 1089		2.02	2.41	3.66	3.66
		Alphaproteobacteria						283	62 : 221		0.22	0.26	0.4	0.4
			Sphingomonadales					283	62 : 221		0.22	0.26	0.4	0.4
				Sphingomonadaceae				283	62 : 221		0.22	0.26	0.4	0.4
					(family level ID only)			221	0.153472		0.17	0.2	0.31	0.31
					(slash calls)			62	2 days, 14:00:00		0.05	0.06	0.09	0.09
		Betaproteobacteria						559	190 : 369		0.43	0.52	0.78	0.78
			Burkholderiales					413	85 : 328		0.32	0.38	0.58	0.58
				Burkholderiaceae				308	0.951389		0.24	0.28	0.43	0.43
					(slash calls)			290	0.201389		0.22	0.27	0.4	0.4
					Ralstonia			18	18:00:00		0.01	0.02	0.03	0.03
						insidiosa	100 - 100	18	18:00:00	0.0694444	0.01	0.02	0.03	0.03
				Comamonadaceae				67	2 days, 19:00:00		0.05	0.06	0.09	0.09
					Pelomonas			67	2 days, 19:00:00		0.05	0.06	0.09	0.09
						(slash calls)		44	1 day, 20:00:00		0.03	0.04	0.06	0.06
						aquatica	100 - 100	23	23:00:00	0.0694444	0.02	0.02	0.03	0.03
				Oxalobacteraceae				38	00:38:00		0.03	0.04	0.05	0.05
					(family level ID only)			38	00:38:00		0.03	0.04	0.05	0.05
			Neisseriales					146	4 days, 9:41:00		0.11	0.13	0.2	0.2
				Neisseriaceae				146	4 days, 9:41:00		0.11	0.13	0.2	0.2
					(slash calls)			13	00:13:00		0.01	0.01	0.02	0.02
					Neisseria			133	4 days, 9:28:00		0.1	0.12	0.19	0.19
						(slash calls)		82	2 days, 6:28:00		0.06	0.08	0.11	0.11
						flavescens	100 - 100	38	1 day, 14:00:00	60.53 : 39.47	0.03	0.04	0.05	0.05
						oralis	100 - 100	13	13:00:00	4 days, 4:00:00	0.01	0.01	0.02	0.02
		Epsilonproteobacteria						1368	997 : 371		1.06	1.26	1.91	1.91
			Campylobacterales					1368	997 : 371		1.06	1.26	1.91	1.91
				Campylobacteraceae				1368	997 : 371		1.06	1.26	1.91	1.91
					(family level ID only)			32	00:32:00		0.02	0.03	0.04	0.04
					Campylobacter			1336	997 : 339		1.03	1.23	1.87	1.87
						(genus level ID only)		125	0.0868056		0.1	0.12	0.17	0.17
						(slash calls)		418	340 : 78		0.32	0.39	0.58	0.58
						concisus	99.54 - 100	702	566 : 136	55.98 : 44.02	0.54	0.65	0.98	0.98
						gracilis	100 - 100	91	3 days, 19:00:00	56.04 : 43.96	0.07	0.08	0.13	0.13
		Gammaproteobacteria						408	280 : 128		0.31	0.38	0.57	0.57
			Enterobacteriales					20	20:00:00		0.02	0.02	0.03	0.03
				Enterobacteriaceae				20	20:00:00		0.02	0.02	0.03	0.03
					(slash calls)			20	20:00:00		0.02	0.02	0.03	0.03
			Pasteurellales					378	250 : 128		0.29	0.35	0.53	0.53
				Pasteurellaceae				378	250 : 128		0.29	0.35	0.53	0.53
					(slash calls)			91	3 days, 0:19:00		0.07	0.08	0.13	0.13
					Actinobacillus			20	20:00:00		0.02	0.02	0.03	0.03
						ureae	99.11 - 99.11	20	20:00:00	0.0694444	0.02	0.02	0.03	0.03
					Aggregatibacter			208	122 : 86		0.16	0.19	0.29	0.29
						segnis	99.07 - 100	208	122 : 86	52.4 : 47.6	0.16	0.19	0.29	0.29
					Haemophilus			59	1 day, 12:23:00		0.05	0.05	0.08	0.08
						(slash calls)		46	23:23:00		0.04	0.04	0.06	0.06
						aegyptius	99.44 - 99.44	13	13:00:00	0.0694444	0.01	0.01	0.02	0.02
			Pseudomonadales					10	10:00:00		0.01	0.01	0.01	0.01
				Pseudomonadaceae				10	10:00:00		0.01	0.01	0.01	0.01
					Pseudomonas			10	10:00:00		0.01	0.01	0.01	0.01
						(slash calls)		10	10:00:00		0.01	0.01	0.01	0.01

## Sheet: Spneu-3
Streptococcus pneumoniae-3
Primer	Phylum	Class	Order	Family	Genus	Species	% ID	Count	DB counters	F:R %	% of total reads	% of valid reads	% of mapped reads	% of mapped reads per primer
(consensus)								32101	21064 : 11037		14.77	30.79	100	100
	Actinobacteria							4621	3991 : 630		2.13	4.43	14.4	14.4
		Actinobacteria						4621	3991 : 630		2.13	4.43	14.4	14.4
			Actinomycetales					4581	3951 : 630		2.11	4.39	14.27	14.27
				Actinomycetaceae				14	00:14:00		0.01	0.01	0.04	0.04
					Actinomyces			14	00:14:00		0.01	0.01	0.04	0.04
						sp.	100 - 100	14	00:14:00	4 days, 4:00:00	0.01	0.01	0.04	0.04
				Corynebacteriaceae				985	653 : 332		0.45	0.94	3.07	3.07
					(family level ID only)			10	00:10:00		0	0.01	0.03	0.03
					Corynebacterium			975	653 : 322		0.45	0.94	3.04	3.04
						(genus level ID only)		14	00:14:00		0.01	0.01	0.04	0.04
						(slash calls)		94	3 days, 22:00:00		0.04	0.09	0.29	0.29
						amycolatum	99.61 - 99.63	24	1 day, 0:00:00	45.83 : 54.17	0.01	0.02	0.07	0.07
						aurimucosum	100 - 100	14	14:00:00	4 days, 4:00:00	0.01	0.01	0.04	0.04
						kroppenstedtii	99.21 - 99.21	45	1 day, 21:00:00	4 days, 4:00:00	0.02	0.04	0.14	0.14
						lipophiloflavum	99.6 - 100	397	16 days, 13:00:00	62.47 : 37.53	0.18	0.38	1.24	1.24
						macginleyi	99.54 - 100	32	1 day, 8:00:00	68.75 : 31.25	0.01	0.03	0.1	0.1
						pilbarense	99.61 - 99.61	11	11:00:00	0.0694444	0.01	0.01	0.03	0.03
						sp.	99.54 - 100	308	0.213889	34.09 : 65.91	0.14	0.3	0.96	0.96
						tuberculostearicum	100 - 100	15	15:00:00	4 days, 4:00:00	0.01	0.01	0.05	0.05
						variabile	100 - 100	21	21:00:00	47.62 : 52.38	0.01	0.02	0.07	0.07
				Dermabacteraceae				13	13:00:00		0.01	0.01	0.04	0.04
					Brachybacterium			13	13:00:00		0.01	0.01	0.04	0.04
						(slash calls)		13	13:00:00		0.01	0.01	0.04	0.04
				Frankiaceae				15	00:15:00		0.01	0.01	0.05	0.05
					(family level ID only)			15	00:15:00		0.01	0.01	0.05	0.05
				Microbacteriaceae				1249	1140 : 109		0.57	1.2	3.89	3.89
					(family level ID only)			32	00:32:00		0.01	0.03	0.1	0.1
					(slash calls)			28	00:28:00		0.01	0.03	0.09	0.09
					Microbacterium			1167	47 days, 1:38:00		0.54	1.12	3.64	3.64
						(genus level ID only)		38	00:38:00		0.02	0.04	0.12	0.12
						(slash calls)		496	20 days, 16:00:00		0.23	0.48	1.55	1.55
						ginsengisoli	99.37 - 100	633	26 days, 9:00:00	53.4 : 46.6	0.29	0.61	1.97	1.97
					Microcella			11	00:11:00		0.01	0.01	0.03	0.03
						(genus level ID only)		11	00:11:00		0.01	0.01	0.03	0.03
					Pseudoclavibacter			11	11:00:00		0.01	0.01	0.03	0.03
						helvolus	100 - 100	11	11:00:00	4 days, 4:00:00	0.01	0.01	0.03	0.03
				Micrococcaceae				1278	1151 : 127		0.59	1.23	3.98	3.98
					(family level ID only)			70	2 days, 11:11:00		0.03	0.07	0.22	0.22
					(slash calls)			78	1 day, 20:34:00		0.04	0.07	0.24	0.24
					Arthrobacter			25	1 day, 1:00:00		0.01	0.02	0.08	0.08
						russicus	99.42 - 99.42	25	1 day, 1:00:00	2 days, 0:52:00	0.01	0.02	0.08	0.08
					Kocuria			92	3 days, 20:00:00		0.04	0.09	0.29	0.29
						(slash calls)		28	1 day, 4:00:00		0.01	0.03	0.09	0.09
						rhizophila	99.61 - 100	64	2 days, 16:00:00	34.38 : 65.62	0.03	0.06	0.2	0.2
					Micrococcus			988	906 : 82		0.45	0.95	3.08	3.08
						(slash calls)		738	30 days, 18:00:00		0.34	0.71	2.3	2.3
						luteus	99.64 - 99.64	67	0.0465278	0.0694444	0.03	0.06	0.21	0.21
						lylae	99.37 - 100	168	7 days, 0:00:00	44.05 : 55.95	0.08	0.16	0.52	0.52
						sp.	99.28 - 99.28	15	00:15:00	0.0694444	0.01	0.01	0.05	0.05
					Rothia			25	1 day, 1:00:00		0.01	0.02	0.08	0.08
						mucilaginosa	99.55 - 99.55	25	1 day, 1:00:00	2 days, 8:44:00	0.01	0.02	0.08	0.08
				Mycobacteriaceae				10	10:00:00		0	0.01	0.03	0.03
					Mycobacterium			10	10:00:00		0	0.01	0.03	0.03
						(slash calls)		10	10:00:00		0	0.01	0.03	0.03
				Nocardioidaceae				10	00:10:00		0	0.01	0.03	0.03
					(family level ID only)			10	00:10:00		0	0.01	0.03	0.03
				Propionibacteriaceae				996	41 days, 0:12:00		0.46	0.96	3.1	3.1
					Propionibacterium			996	41 days, 0:12:00		0.46	0.96	3.1	3.1
						(genus level ID only)		12	00:12:00		0.01	0.01	0.04	0.04
						acnes	99.56 - 100	984	41 days, 0:00:00	54.78 : 45.22	0.45	0.94	3.07	3.07
				Pseudonocardiaceae				11	00:11:00		0.01	0.01	0.03	0.03
					(family level ID only)			11	00:11:00		0.01	0.01	0.03	0.03
			Bifidobacteriales					40	1 day, 16:00:00		0.02	0.04	0.12	0.12
				Bifidobacteriaceae				40	1 day, 16:00:00		0.02	0.04	0.12	0.12
					Alloscardovia			12	12:00:00		0.01	0.01	0.04	0.04
						omnicolens	100 - 100	12	12:00:00	0.0694444	0.01	0.01	0.04	0.04
					Scardovia			28	1 day, 4:00:00		0.01	0.03	0.09	0.09
						wiggsiae	100 - 100	28	1 day, 4:00:00	4 days, 4:00:00	0.01	0.03	0.09	0.09
	Bacteroidetes							3429	2594 : 835		1.58	3.29	10.68	10.68
		Bacteroidia						2403	1958 : 445		1.11	2.31	7.49	7.49
			Bacteroidales					2403	1958 : 445		1.11	2.31	7.49	7.49
				Bacteroidaceae				703	415 : 288		0.32	0.67	2.19	2.19
					(family level ID only)			243	24 : 219		0.11	0.23	0.76	0.76
					Bacteroides			460	391 : 69		0.21	0.44	1.43	1.43
						plebeius	99.1 - 100	460	391 : 69	40.65 : 59.35	0.21	0.44	1.43	1.43
				Prevotellaceae				1700	1543 : 157		0.78	1.63	5.3	5.3
					(family level ID only)			59	00:59:00		0.03	0.06	0.18	0.18
					Prevotella			1641	1543 : 98		0.76	1.57	5.11	5.11
						(genus level ID only)		73	0.0506944		0.03	0.07	0.23	0.23
						(slash calls)		13	13:00:00		0.01	0.01	0.04	0.04
						histicola	99.1 - 100	817	34 days, 1:00:00	76.25 : 23.75	0.38	0.78	2.55	2.55
						melaninogenica	100 - 100	41	1 day, 17:00:00	31.71 : 68.29	0.02	0.04	0.13	0.13
						oris	99.42 - 99.42	25	00:25:00	2 days, 0:52:00	0.01	0.02	0.08	0.08
						pallens	100 - 100	20	20:00:00	2 days, 2:50:00	0.01	0.02	0.06	0.06
						salivae	99.18 - 100	555	23 days, 3:00:00	75.5 : 24.5	0.26	0.53	1.73	1.73
						veroralis	99.55 - 99.59	97	4 days, 1:00:00	59.79 : 40.21	0.04	0.09	0.3	0.3
		Cytophagia						482	211 : 271		0.22	0.46	1.5	1.5
			Cytophagales					482	211 : 271		0.22	0.46	1.5	1.5
				Cytophagaceae				482	211 : 271		0.22	0.46	1.5	1.5
					(family level ID only)			112	0.0777778		0.05	0.11	0.35	0.35
					Hymenobacter			259	8 days, 19:48:00		0.12	0.25	0.81	0.81
						(genus level ID only)		16	00:16:00		0.01	0.02	0.05	0.05
						norwichensis	99.19 - 99.19	10	10:00:00	4 days, 4:00:00	0	0.01	0.03	0.03
						perfusus	99.19 - 99.19	201	8 days, 9:00:00	78.61 : 21.39	0.09	0.19	0.63	0.63
						sp.	99.59 - 99.59	32	00:32:00	0.0694444	0.01	0.03	0.1	0.1
					Spirosoma			111	0.0770833		0.05	0.11	0.35	0.35
						(genus level ID only)		111	0.0770833		0.05	0.11	0.35	0.35
		Flavobacteriia						392	297 : 95		0.18	0.38	1.22	1.22
			Flavobacteriales					392	297 : 95		0.18	0.38	1.22	1.22
				Cryomorphaceae				336	12 days, 9:39:00		0.15	0.32	1.05	1.05
					(family level ID only)			336	12 days, 9:39:00		0.15	0.32	1.05	1.05
				Flavobacteriaceae				56	00:56:00		0.03	0.05	0.17	0.17
					(family level ID only)			22	00:22:00		0.01	0.02	0.07	0.07
					Flavobacterium			34	00:34:00		0.02	0.03	0.11	0.11
						(genus level ID only)		34	00:34:00		0.02	0.03	0.11	0.11
		Sphingobacteriia						152	5 days, 8:24:00		0.07	0.15	0.47	0.47
			Sphingobacteriales					152	5 days, 8:24:00		0.07	0.15	0.47	0.47
				Sphingobacteriaceae				152	5 days, 8:24:00		0.07	0.15	0.47	0.47
					(slash calls)			11	00:11:00		0.01	0.01	0.03	0.03
					Pedobacter			120	4 days, 11:13:00		0.06	0.12	0.37	0.37
						(slash calls)		107	4 days, 11:00:00		0.05	0.1	0.33	0.33
						sp.	99.55 - 99.55	13	00:13:00	4 days, 4:00:00	0.01	0.01	0.04	0.04
					Sphingobacterium			21	21:00:00		0.01	0.02	0.07	0.07
						kitahiroshimense	99.55 - 99.55	21	21:00:00	52.38 : 47.62	0.01	0.02	0.07	0.07
	Crenarchaeota							321	0.222917		0.15	0.31	1	1
		Thaumarchaeota						321	0.222917		0.15	0.31	1	1
			Nitrososphaerales					321	0.222917		0.15	0.31	1	1
				Nitrososphaeraceae				321	0.222917		0.15	0.31	1	1
					Candidatus Nitrososphaera			321	0.222917		0.15	0.31	1	1
						(genus level ID only)		321	0.222917		0.15	0.31	1	1
	Cyanobacteria							3196	25 : 3171		1.47	3.07	9.96	9.96
		Nostocophycideae						1373	0.953472		0.63	1.32	4.28	4.28
			Nostocales					1373	0.953472		0.63	1.32	4.28	4.28
				Nostocaceae				1373	0.953472		0.63	1.32	4.28	4.28
					(family level ID only)			1373	0.953472		0.63	1.32	4.28	4.28
		Oscillatoriophycideae						1185	25 : 1160		0.55	1.14	3.69	3.69
			Oscillatoriales					1185	25 : 1160		0.55	1.14	3.69	3.69
				Phormidiaceae				1160	0.805556		0.53	1.11	3.61	3.61
					(family level ID only)			1160	0.805556		0.53	1.11	3.61	3.61
				unclassified Oscillatoriales				25	1 day, 1:00:00		0.01	0.02	0.08	0.08
					(family level ID only)			25	1 day, 1:00:00		0.01	0.02	0.08	0.08
		Synechococcophycideae						638	0.443056		0.29	0.61	1.99	1.99
			Pseudanabaenales					638	0.443056		0.29	0.61	1.99	1.99
				Pseudanabaenaceae				638	0.443056		0.29	0.61	1.99	1.99
					(family level ID only)			638	0.443056		0.29	0.61	1.99	1.99
	Deinococcus-Thermus							10	00:10:00		0	0.01	0.03	0.03
		Deinococci						10	00:10:00		0	0.01	0.03	0.03
			Deinococcales					10	00:10:00		0	0.01	0.03	0.03
				Trueperaceae				10	00:10:00		0	0.01	0.03	0.03
					(family level ID only)			10	00:10:00		0	0.01	0.03	0.03
	Firmicutes							9175	8259 : 916		4.22	8.8	28.58	28.58
		Bacilli						8221	7561 : 660		3.78	7.89	25.61	25.61
			Bacillales					925	658 : 267		0.43	0.89	2.88	2.88
				Bacillaceae				420	230 : 190		0.19	0.4	1.31	1.31
					(family level ID only)			190	0.131944		0.09	0.18	0.59	0.59
					Bacillus			230	9 days, 14:00:00		0.11	0.22	0.72	0.72
						decisifrondis	99.61 - 100	230	9 days, 14:00:00	78.7 : 21.3	0.11	0.22	0.72	0.72
				Paenibacillaceae				25	00:25:00		0.01	0.02	0.08	0.08
					(family level ID only)			25	00:25:00		0.01	0.02	0.08	0.08
				Planococcaceae				41	00:41:00		0.02	0.04	0.13	0.13
					(family level ID only)			41	00:41:00		0.02	0.04	0.13	0.13
				Staphylococcaceae				439	17 days, 20:11:00		0.2	0.42	1.37	1.37
					(family level ID only)			11	00:11:00		0.01	0.01	0.03	0.03
					Staphylococcus			428	17 days, 20:00:00		0.2	0.41	1.33	1.33
						(slash calls)		239	9 days, 23:00:00		0.11	0.23	0.74	0.74
						cohnii	100 - 100	151	6 days, 7:00:00	40.4 : 59.6	0.07	0.14	0.47	0.47
						epidermidis	100 - 100	28	1 day, 4:00:00	39.29 : 60.71	0.01	0.03	0.09	0.09
						pettenkoferi	99.44 - 99.44	10	10:00:00	4 days, 4:00:00	0	0.01	0.03	0.03
			Lactobacillales					7296	6903 : 393		3.36	7	22.73	22.73
				Leuconostocaceae				48	2 days, 0:00:00		0.02	0.05	0.15	0.15
					Leuconostoc			48	2 days, 0:00:00		0.02	0.05	0.15	0.15
						carnosum	100 - 100	48	2 days, 0:00:00	56.25 : 43.75	0.02	0.05	0.15	0.15
				Streptococcaceae				7248	6855 : 393		3.34	6.95	22.58	22.58
					(family level ID only)			11	00:11:00		0.01	0.01	0.03	0.03
					Streptococcus			7237	6855 : 382		3.33	6.94	22.54	22.54
						(genus level ID only)		116	0.0805556		0.05	0.11	0.36	0.36
						(slash calls)		5733	238 days, 21:00:00		2.64	5.5	17.86	17.86
						anginosus	100 - 100	12	12:00:00	4 days, 4:00:00	0.01	0.01	0.04	0.04
						australis	99.6 - 100	138	5 days, 18:00:00	61.59 : 38.41	0.06	0.13	0.43	0.43
						caballi	100 - 100	51	2 days, 3:00:00	78.43 : 21.57	0.02	0.05	0.16	0.16
						intermedius	99.6 - 100	49	2 days, 1:00:00	71.43 : 28.57	0.02	0.05	0.15	0.15
						mitis	99.56 - 99.56	29	1 day, 5:00:00	41.38 : 58.62	0.01	0.03	0.09	0.09
						peroris	100 - 100	41	1 day, 17:00:00	68.29 : 31.71	0.02	0.04	0.13	0.13
						pneumoniae	99.56 - 100	456	261 : 195	18.64 : 81.36	0.21	0.44	1.42	1.42
						pseudopneumoniae	100 - 100	26	1 day, 2:00:00	42.31 : 57.69	0.01	0.02	0.08	0.08
						salivarius	100 - 100	87	3 days, 15:00:00	34.48 : 65.52	0.04	0.08	0.27	0.27
						sanguinis	100 - 100	70	2 days, 22:00:00	64.29 : 35.71	0.03	0.07	0.22	0.22
						sinensis	99.44 - 99.44	43	1 day, 19:00:00	51.16 : 48.84	0.02	0.04	0.13	0.13
						thermophilus	99.6 - 100	315	13 days, 3:00:00	45.71 : 54.29	0.14	0.3	0.98	0.98
						vestibularis	99.63 - 99.63	71	0.0493056	0.0694444	0.03	0.07	0.22	0.22
		Clostridia						460	230 : 230		0.21	0.44	1.43	1.43
			Clostridiales					460	230 : 230		0.21	0.44	1.43	1.43
				Clostridiaceae				23	00:23:00		0.01	0.02	0.07	0.07
					(family level ID only)			23	00:23:00		0.01	0.02	0.07	0.07
				Clostridiales Family XI. Incertae Sedis				199	8 days, 7:00:00		0.09	0.19	0.62	0.62
					Finegoldia			39	1 day, 15:00:00		0.02	0.04	0.12	0.12
						magna	100 - 100	39	1 day, 15:00:00	41.03 : 58.97	0.02	0.04	0.12	0.12
					Helcococcus			11	11:00:00		0.01	0.01	0.03	0.03
						sueciensis	100 - 100	11	11:00:00	0.0694444	0.01	0.01	0.03	0.03
					Peptoniphilus			149	6 days, 5:00:00		0.07	0.14	0.46	0.46
						(slash calls)		76	3 days, 4:00:00		0.03	0.07	0.24	0.24
						lacrimalis	99.61 - 100	73	3 days, 1:00:00	64.38 : 35.62	0.03	0.07	0.23	0.23
				Eubacteriaceae				12	00:12:00		0.01	0.01	0.04	0.04
					(family level ID only)			12	00:12:00		0.01	0.01	0.04	0.04
				Lachnospiraceae				31	1 day, 7:00:00		0.01	0.03	0.1	0.1
					(slash calls)			18	18:00:00		0.01	0.02	0.06	0.06
					Coprococcus			13	13:00:00		0.01	0.01	0.04	0.04
						catus	99.19 - 99.19	13	13:00:00	4 days, 4:00:00	0.01	0.01	0.04	0.04
				Oscillospiraceae				15	00:15:00		0.01	0.01	0.05	0.05
					(family level ID only)			15	00:15:00		0.01	0.01	0.05	0.05
				Peptoniphilaceae				74	0.0513889		0.03	0.07	0.23	0.23
					Anaerococcus			19	00:19:00		0.01	0.02	0.06	0.06
						sp.	100 - 100	19	00:19:00	4 days, 4:00:00	0.01	0.02	0.06	0.06
					Peptoniphilus			55	00:55:00		0.03	0.05	0.17	0.17
						(slash calls)		55	00:55:00		0.03	0.05	0.17	0.17
				Ruminococcaceae				25	00:25:00		0.01	0.02	0.08	0.08
					(family level ID only)			12	00:12:00		0.01	0.01	0.04	0.04
					Faecalibacterium			13	00:13:00		0.01	0.01	0.04	0.04
						prausnitzii	99.2 - 99.2	13	00:13:00	4 days, 4:00:00	0.01	0.01	0.04	0.04
				Veillonellaceae				81	0.05625		0.04	0.08	0.25	0.25
					Veillonella			81	0.05625		0.04	0.08	0.25	0.25
						(genus level ID only)		22	00:22:00		0.01	0.02	0.07	0.07
						(slash calls)		12	00:12:00		0.01	0.01	0.04	0.04
						dispar	99.61 - 100	47	00:47:00	4 days, 4:00:00	0.02	0.05	0.15	0.15
		Negativicutes						494	19 days, 12:26:00		0.23	0.47	1.54	1.54
			Selenomonadales					494	19 days, 12:26:00		0.23	0.47	1.54	1.54
				Veillonellaceae				494	19 days, 12:26:00		0.23	0.47	1.54	1.54
					Megasphaera			26	00:26:00		0.01	0.02	0.08	0.08
						(slash calls)		13	00:13:00		0.01	0.01	0.04	0.04
						sp.	100 - 100	13	00:13:00	4 days, 4:00:00	0.01	0.01	0.04	0.04
					Veillonella			468	19 days, 12:00:00		0.22	0.45	1.46	1.46
						alcalescens	99.58 - 100	55	2 days, 7:00:00	43.64 : 56.36	0.03	0.05	0.17	0.17
						atypica	100 - 100	27	1 day, 3:00:00	4 days, 4:00:00	0.01	0.03	0.08	0.08
						parvula	99.58 - 100	76	3 days, 4:00:00	47.37 : 52.63	0.03	0.07	0.24	0.24
						rogosae	99.22 - 100	310	12 days, 22:00:00	57.74 : 42.26	0.14	0.3	0.97	0.97
	Fusobacteria							40	00:40:00		0.02	0.04	0.12	0.12
		Fusobacteriia						40	00:40:00		0.02	0.04	0.12	0.12
			Fusobacteriales					40	00:40:00		0.02	0.04	0.12	0.12
				Leptotrichiaceae				40	00:40:00		0.02	0.04	0.12	0.12
					Leptotrichia			40	00:40:00		0.02	0.04	0.12	0.12
						genomosp.	100 - 100	40	00:40:00	2 days, 2:50:00	0.02	0.04	0.12	0.12
	Proteobacteria							11309	6195 : 5114		5.2	10.85	35.23	35.23
		Alphaproteobacteria						1892	600 : 1292		0.87	1.81	5.89	5.89
			Caulobacterales					139	5 days, 19:00:00		0.06	0.13	0.43	0.43
				Caulobacteraceae				139	5 days, 19:00:00		0.06	0.13	0.43	0.43
					(slash calls)			42	1 day, 18:00:00		0.02	0.04	0.13	0.13
					Brevundimonas			97	4 days, 1:00:00		0.04	0.09	0.3	0.3
						(slash calls)		97	4 days, 1:00:00		0.04	0.09	0.3	0.3
			Rhizobiales					184	5 days, 6:58:00		0.08	0.18	0.57	0.57
				Bradyrhizobiaceae				108	3 days, 14:22:00		0.05	0.1	0.34	0.34
					(slash calls)			49	2 days, 1:00:00		0.02	0.05	0.15	0.15
					Afipia			22	00:22:00		0.01	0.02	0.07	0.07
						genosp.	100 - 100	22	00:22:00	4 days, 4:00:00	0.01	0.02	0.07	0.07
					Bosea			15	15:00:00		0.01	0.01	0.05	0.05
						(slash calls)		15	15:00:00		0.01	0.01	0.05	0.05
					Bradyrhizobium			22	22:00:00		0.01	0.02	0.07	0.07
						(slash calls)		22	22:00:00		0.01	0.02	0.07	0.07
				Brucellaceae				13	00:13:00		0.01	0.01	0.04	0.04
					Ochrobactrum			13	00:13:00		0.01	0.01	0.04	0.04
						sp.	100 - 100	13	00:13:00	4 days, 4:00:00	0.01	0.01	0.04	0.04
				Hyphomicrobiaceae				24	14:10:00		0.01	0.02	0.07	0.07
					(family level ID only)			10	00:10:00		0	0.01	0.03	0.03
					Devosia			14	14:00:00		0.01	0.01	0.04	0.04
						insulae	100 - 100	14	14:00:00	4 days, 4:00:00	0.01	0.01	0.04	0.04
				Methylobacteriaceae				10	10:00:00		0	0.01	0.03	0.03
					Methylobacterium			10	10:00:00		0	0.01	0.03	0.03
						jeotgali	100 - 100	10	10:00:00	4 days, 4:00:00	0	0.01	0.03	0.03
				Phyllobacteriaceae				29	16:13:00		0.01	0.03	0.09	0.09
					Aminobacter			16	16:00:00		0.01	0.02	0.05	0.05
						(slash calls)		16	16:00:00		0.01	0.02	0.05	0.05
					Mesorhizobium			13	00:13:00		0.01	0.01	0.04	0.04
						(genus level ID only)		13	00:13:00		0.01	0.01	0.04	0.04
			Rhodobacterales					421	0.292361		0.19	0.4	1.31	1.31
				Rhodobacteraceae				421	0.292361		0.19	0.4	1.31	1.31
					(family level ID only)			360	0.25		0.17	0.35	1.12	1.12
					Rhodobacter			61	0.0423611		0.03	0.06	0.19	0.19
						(genus level ID only)		61	0.0423611		0.03	0.06	0.19	0.19
			Rhodospirillales					715	106 : 609		0.33	0.69	2.23	2.23
				Acetobacteraceae				557	0.386806		0.26	0.53	1.74	1.74
					(family level ID only)			511	0.354861		0.24	0.49	1.59	1.59
					Roseococcus			46	00:46:00		0.02	0.04	0.14	0.14
						(genus level ID only)		46	00:46:00		0.02	0.04	0.14	0.14
				Rhodospirillaceae				158	4 days, 10:52:00		0.07	0.15	0.49	0.49
					(slash calls)			52	00:52:00		0.02	0.05	0.16	0.16
					Novispirillum			106	4 days, 10:00:00		0.05	0.1	0.33	0.33
						itersonii	100 - 100	106	4 days, 10:00:00	44.34 : 55.66	0.05	0.1	0.33	0.33
			Sphingomonadales					433	229 : 204		0.2	0.42	1.35	1.35
				Sphingomonadaceae				433	229 : 204		0.2	0.42	1.35	1.35
					(family level ID only)			60	0.0416667		0.03	0.06	0.19	0.19
					(slash calls)			210	148 : 62		0.1	0.2	0.65	0.65
					Sphingomonas			163	81 : 82		0.08	0.16	0.51	0.51
						(genus level ID only)		69	0.0479167		0.03	0.07	0.21	0.21
						(slash calls)		70	2 days, 22:00:00		0.03	0.07	0.22	0.22
						aerolata	99.56 - 99.56	11	11:00:00	0.0694444	0.01	0.01	0.03	0.03
						sp.	100 - 100	13	00:13:00	4 days, 4:00:00	0.01	0.01	0.04	0.04
		Betaproteobacteria						2344	1667 : 677		1.08	2.25	7.3	7.3
			Burkholderiales					2276	1648 : 628		1.05	2.18	7.09	7.09
				Burkholderiaceae				723	135 : 588		0.33	0.69	2.25	2.25
					(family level ID only)			43	1 day, 19:00:00		0.02	0.04	0.13	0.13
					(slash calls)			588	0.408333		0.27	0.56	1.83	1.83
					Ralstonia			92	3 days, 20:00:00		0.04	0.09	0.29	0.29
						(slash calls)		36	1 day, 12:00:00		0.02	0.03	0.11	0.11
						insidiosa	99.44 - 100	56	2 days, 8:00:00	23.21 : 76.79	0.03	0.05	0.17	0.17
				Comamonadaceae				1553	63 days, 1:40:00		0.71	1.49	4.84	4.84
					Limnohabitans			18	18:00:00		0.01	0.02	0.06	0.06
						parvus	100 - 100	18	18:00:00	4 days, 4:00:00	0.01	0.02	0.06	0.06
					Pelomonas			1513	62 days, 7:18:00		0.7	1.45	4.71	4.71
						(slash calls)		1315	54 days, 1:18:00		0.61	1.26	4.1	4.1
						aquatica	99.59 - 100	80	3 days, 8:00:00	68.75 : 31.25	0.04	0.08	0.25	0.25
						puraquae	99.08 - 100	118	4 days, 22:00:00	59.32 : 40.68	0.05	0.11	0.37	0.37
					Roseateles			22	00:22:00		0.01	0.02	0.07	0.07
						(genus level ID only)		22	00:22:00		0.01	0.02	0.07	0.07
			Neisseriales					68	19:49:00		0.03	0.07	0.21	0.21
				Neisseriaceae				68	19:49:00		0.03	0.07	0.21	0.21
					(family level ID only)			49	00:49:00		0.02	0.05	0.15	0.15
					Neisseria			19	19:00:00		0.01	0.02	0.06	0.06
						(slash calls)		19	19:00:00		0.01	0.02	0.06	0.06
		Gammaproteobacteria						7073	3928 : 3145		3.25	6.78	22.03	22.03
			Aeromonadales					331	12 days, 11:32:00		0.15	0.32	1.03	1.03
				Aeromonadaceae				309	12 days, 11:10:00		0.14	0.3	0.96	0.96
					(family level ID only)			10	00:10:00		0	0.01	0.03	0.03
					Aeromonas			299	12 days, 11:00:00		0.14	0.29	0.93	0.93
						sharmana	99.39 - 99.39	299	12 days, 11:00:00	3.34 : 96.66	0.14	0.29	0.93	0.93
				Succinivibrionaceae				22	00:22:00		0.01	0.02	0.07	0.07
					Succinivibrio			22	00:22:00		0.01	0.02	0.07	0.07
						(genus level ID only)		22	00:22:00		0.01	0.02	0.07	0.07
			Alteromonadales					1134	0.7875		0.52	1.09	3.53	3.53
				Pseudoalteromonadaceae				1134	0.7875		0.52	1.09	3.53	3.53
					(slash calls)			101	0.0701389		0.05	0.1	0.31	0.31
					Pseudoalteromonas			1033	0.717361		0.48	0.99	3.22	3.22
						(slash calls)		1033	0.717361		0.48	0.99	3.22	3.22
			Chromatiales					220	9 days, 4:00:00		0.1	0.21	0.69	0.69
				Chromatiaceae				220	9 days, 4:00:00		0.1	0.21	0.69	0.69
					(slash calls)			127	5 days, 7:00:00		0.06	0.12	0.4	0.4
					Rheinheimera			93	3 days, 21:00:00		0.04	0.09	0.29	0.29
						(slash calls)		93	3 days, 21:00:00		0.04	0.09	0.29	0.29
			Enterobacteriales					1670	1512 : 158		0.77	1.6	5.2	5.2
				Enterobacteriaceae				1670	1512 : 158		0.77	1.6	5.2	5.2
					(slash calls)			1425	1267 : 158		0.66	1.37	4.44	4.44
					Klebsiella			11	11:00:00		0.01	0.01	0.03	0.03
						(slash calls)		11	11:00:00		0.01	0.01	0.03	0.03
					Leclercia			108	4 days, 12:00:00		0.05	0.1	0.34	0.34
						adecarboxylata	99.26 - 100	108	4 days, 12:00:00	46.3 : 53.7	0.05	0.1	0.34	0.34
					Pantoea			11	11:00:00		0.01	0.01	0.03	0.03
						(slash calls)		11	11:00:00		0.01	0.01	0.03	0.03
					Plesiomonas			61	2 days, 13:00:00		0.03	0.06	0.19	0.19
						shigelloides	100 - 100	61	2 days, 13:00:00	62.3 : 37.7	0.03	0.06	0.19	0.19
					Yersinia			54	2 days, 6:00:00		0.02	0.05	0.17	0.17
						(slash calls)		54	2 days, 6:00:00		0.02	0.05	0.17	0.17
			Legionellales					1240	0.861111		0.57	1.19	3.86	3.86
				Coxiellaceae				1240	0.861111		0.57	1.19	3.86	3.86
					(family level ID only)			178	0.123611		0.08	0.17	0.55	0.55
					Rickettsiella			1062	0.7375		0.49	1.02	3.31	3.31
						(genus level ID only)		253	0.175694		0.12	0.24	0.79	0.79
						(slash calls)		809	0.561806		0.37	0.78	2.52	2.52
			Oceanospirillales					55	10:45:00		0.03	0.05	0.17	0.17
				Oceanospirillaceae				55	10:45:00		0.03	0.05	0.17	0.17
					(family level ID only)			13	00:13:00		0.01	0.01	0.04	0.04
					Amphritea			32	00:32:00		0.01	0.03	0.1	0.1
						(genus level ID only)		10	00:10:00		0	0.01	0.03	0.03
						sp.	99.39 - 99.39	22	00:22:00	4 days, 4:00:00	0.01	0.02	0.07	0.07
					Marinomonas			10	10:00:00		0	0.01	0.03	0.03
						(slash calls)		10	10:00:00		0	0.01	0.03	0.03
			Pasteurellales					229	78 : 151		0.11	0.22	0.71	0.71
				Pasteurellaceae				229	78 : 151		0.11	0.22	0.71	0.71
					(slash calls)			10	10:00:00		0	0.01	0.03	0.03
					Haemophilus			219	68 : 151		0.1	0.21	0.68	0.68
						(genus level ID only)		59	00:59:00		0.03	0.06	0.18	0.18
						(slash calls)		34	00:34:00		0.02	0.03	0.11	0.11
						parainfluenzae	99.21 - 100	126	2 days, 20:58:00	36.51 : 63.49	0.06	0.12	0.39	0.39
			Pseudomonadales					2034	1695 : 339		0.94	1.95	6.34	6.34
				Moraxellaceae				1951	1612 : 339		0.9	1.87	6.08	6.08
					(slash calls)			664	25 days, 18:46:00		0.31	0.64	2.07	2.07
					Acinetobacter			1270	994 : 276		0.58	1.22	3.96	3.96
						(genus level ID only)		200	0.138889		0.09	0.19	0.62	0.62
						(slash calls)		981	40 days, 21:00:00		0.45	0.94	3.06	3.06
						baumannii	99.41 - 99.41	38	00:38:00	4 days, 4:00:00	0.02	0.04	0.12	0.12
						johnsonii	100 - 100	12	00:12:00	0.0694444	0.01	0.01	0.04	0.04
						lwoffii	99.41 - 99.41	13	00:13:00	4 days, 4:00:00	0.01	0.01	0.04	0.04
						sp.	100 - 100	13	00:13:00	4 days, 4:00:00	0.01	0.01	0.04	0.04
						ursingii	99.61 - 99.61	13	13:00:00	4 days, 4:00:00	0.01	0.01	0.04	0.04
					Psychrobacter			17	00:17:00		0.01	0.02	0.05	0.05
						(genus level ID only)		17	00:17:00		0.01	0.02	0.05	0.05
				Pseudomonadaceae				83	3 days, 11:00:00		0.04	0.08	0.26	0.26
					(slash calls)			12	12:00:00		0.01	0.01	0.04	0.04
					Pseudomonas			71	2 days, 23:00:00		0.03	0.07	0.22	0.22
						(slash calls)		71	2 days, 23:00:00		0.03	0.07	0.22	0.22
			Thiotrichales					14	00:14:00		0.01	0.01	0.04	0.04
				Piscirickettsiaceae				14	00:14:00		0.01	0.01	0.04	0.04
					Thioalkalimicrobium			14	00:14:00		0.01	0.01	0.04	0.04
						(genus level ID only)		14	00:14:00		0.01	0.01	0.04	0.04
			Vibrionales					15	00:15:00		0.01	0.01	0.05	0.05
				Vibrionaceae				15	00:15:00		0.01	0.01	0.05	0.05
					Vibrio			15	00:15:00		0.01	0.01	0.05	0.05
						(slash calls)		15	00:15:00		0.01	0.01	0.05	0.05
			Xanthomonadales					131	4 days, 18:17:00		0.06	0.13	0.41	0.41
				Sinobacteraceae				17	00:17:00		0.01	0.02	0.05	0.05
					(family level ID only)			17	00:17:00		0.01	0.02	0.05	0.05
				Xanthomonadaceae				114	4 days, 18:00:00		0.05	0.11	0.36	0.36
					(slash calls)			68	2 days, 20:00:00		0.03	0.07	0.21	0.21
					Xanthomonas			46	1 day, 22:00:00		0.02	0.04	0.14	0.14
						(slash calls)		46	1 day, 22:00:00		0.02	0.04	0.14	0.14

## Sheet: Spneu-4
Streptococcus pneumoniae-4
71167937
Primer	Phylum	Class	Order	Family	Genus	Species	% ID	Count	DB counters	F:R %	% of total reads	% of valid reads	% of mapped reads	% of mapped reads per primer
(consensus)								110601	89131 : 21470		54.48	76.04	100	100
	Actinobacteria							223	9 days, 7:00:00		0.11	0.15	0.2	0.2
		Actinobacteria						223	9 days, 7:00:00		0.11	0.15	0.2	0.2
			Actinomycetales					223	9 days, 7:00:00		0.11	0.15	0.2	0.2
				Microbacteriaceae				143	5 days, 23:00:00		0.07	0.1	0.13	0.13
					Microbacterium			143	5 days, 23:00:00		0.07	0.1	0.13	0.13
						(slash calls)		55	2 days, 7:00:00		0.03	0.04	0.05	0.05
						ginsengisoli	99.37 - 100	88	3 days, 16:00:00	68.18 : 31.82	0.04	0.06	0.08	0.08
				Propionibacteriaceae				80	3 days, 8:00:00		0.04	0.06	0.07	0.07
					Propionibacterium			80	3 days, 8:00:00		0.04	0.06	0.07	0.07
						acnes	100 - 100	80	3 days, 8:00:00	40 : 60	0.04	0.06	0.07	0.07
	Cyanobacteria							109	0.0756944		0.05	0.07	0.1	0.1
		Nostocophycideae						50	00:50:00		0.02	0.03	0.05	0.05
			Nostocales					50	00:50:00		0.02	0.03	0.05	0.05
				Nostocaceae				50	00:50:00		0.02	0.03	0.05	0.05
					(family level ID only)			50	00:50:00		0.02	0.03	0.05	0.05
		Oscillatoriophycideae						59	00:59:00		0.03	0.04	0.05	0.05
			Oscillatoriales					59	00:59:00		0.03	0.04	0.05	0.05
				Phormidiaceae				59	00:59:00		0.03	0.04	0.05	0.05
					(family level ID only)			59	00:59:00		0.03	0.04	0.05	0.05
	Firmicutes							10061	10034 : 27		4.96	6.92	9.1	9.1
		Bacilli						10061	10034 : 27		4.96	6.92	9.1	9.1
			Bacillales					47	1 day, 11:12:00		0.02	0.03	0.04	0.04
				Bacillaceae				12	00:12:00		0.01	0.01	0.01	0.01
					(family level ID only)			12	00:12:00		0.01	0.01	0.01	0.01
				Staphylococcaceae				35	1 day, 11:00:00		0.02	0.02	0.03	0.03
					Staphylococcus			35	1 day, 11:00:00		0.02	0.02	0.03	0.03
						(slash calls)		35	1 day, 11:00:00		0.02	0.02	0.03	0.03
			Lactobacillales					10014	416 days, 15:15:00		4.93	6.89	9.05	9.05
				Streptococcaceae				10014	416 days, 15:15:00		4.93	6.89	9.05	9.05
					Streptococcus			10014	416 days, 15:15:00		4.93	6.89	9.05	9.05
						(genus level ID only)		15	00:15:00		0.01	0.01	0.01	0.01
						(slash calls)		9157	381 days, 13:00:00		4.51	6.3	8.28	8.28
						pneumoniae	99.56 - 100	802	33 days, 10:00:00	39.28 : 60.72	0.4	0.55	0.73	0.73
						thermophilus	100 - 100	40	1 day, 16:00:00	1 day, 21:55:00	0.02	0.03	0.04	0.04
	Proteobacteria							100208	78874 : 21334		49.36	68.9	90.6	90.6
		Alphaproteobacteria						140	25 : 115		0.07	0.1	0.13	0.13
			Rhodospirillales					115	0.0798611		0.06	0.08	0.1	0.1
				Acetobacteraceae				115	0.0798611		0.06	0.08	0.1	0.1
					(family level ID only)			115	0.0798611		0.06	0.08	0.1	0.1
			Sphingomonadales					25	1 day, 1:00:00		0.01	0.02	0.02	0.02
				Sphingomonadaceae				25	1 day, 1:00:00		0.01	0.02	0.02	0.02
					Sphingomonas			25	1 day, 1:00:00		0.01	0.02	0.02	0.02
						echinoides	99.11 - 99.11	25	1 day, 1:00:00	2 days, 8:44:00	0.01	0.02	0.02	0.02
		Betaproteobacteria						115	24 : 91		0.06	0.08	0.1	0.1
			Burkholderiales					103	0.563194		0.05	0.07	0.09	0.09
				Burkholderiaceae				91	0.0631944		0.04	0.06	0.08	0.08
					(slash calls)			91	0.0631944		0.04	0.06	0.08	0.08
				Comamonadaceae				12	12:00:00		0.01	0.01	0.01	0.01
					Pelomonas			12	12:00:00		0.01	0.01	0.01	0.01
						puraquae	100 - 100	12	12:00:00	4 days, 4:00:00	0.01	0.01	0.01	0.01
			Neisseriales					12	12:00:00		0.01	0.01	0.01	0.01
				Neisseriaceae				12	12:00:00		0.01	0.01	0.01	0.01
					Neisseria			12	12:00:00		0.01	0.01	0.01	0.01
						(slash calls)		12	12:00:00		0.01	0.01	0.01	0.01
		Gammaproteobacteria						99953	78825 : 21128		49.23	68.72	90.37	90.37
			Enterobacteriales					1535	62 days, 19:28:00		0.76	1.06	1.39	1.39
				Enterobacteriaceae				1535	62 days, 19:28:00		0.76	1.06	1.39	1.39
					(slash calls)			1507	62 days, 19:00:00		0.74	1.04	1.36	1.36
					Escherichia			28	00:28:00		0.01	0.02	0.03	0.03
						coli	100 - 100	28	00:28:00	53.57 : 46.43	0.01	0.02	0.03	0.03
			Pasteurellales					98418	77318 : 21100		48.48	67.67	88.98	88.98
				Pasteurellaceae				98418	77318 : 21100		48.48	67.67	88.98	88.98
					(slash calls)			24365	23832 : 533		12	16.75	22.03	22.03
					Haemophilus			74042	53475 : 20567		36.47	50.91	66.95	66.95
						(genus level ID only)		785	0.545139		0.39	0.54	0.71	0.71
						(slash calls)		15043	23 : 15020		7.41	10.34	13.6	13.6
						aegyptius	99.19 - 100	40396	40396 : 0	60.8 : 39.2	19.9	27.77	36.52	36.52
						influenzae	99.09 - 100	17818	13056 : 4762	59.11 : 40.89	8.78	12.25	16.11	16.11
					Pasteurella			11	11:00:00		0.01	0.01	0.01	0.01
						(slash calls)		11	11:00:00		0.01	0.01	0.01	0.01

## Sheet: Spneu-5
Streptococcus pneumoniae-5
71168051
Primer	Phylum	Class	Order	Family	Genus	Species	% ID	Count	DB counters	F:R %	% of total reads	% of valid reads	% of mapped reads	% of mapped reads per primer
(consensus)								186265	183300 : 2965		62.44	79.76	100	100
	Actinobacteria							857	34 days, 9:32:00		0.29	0.37	0.46	0.46
		Actinobacteria						857	34 days, 9:32:00		0.29	0.37	0.46	0.46
			Actinomycetales					857	34 days, 9:32:00		0.29	0.37	0.46	0.46
				Actinomycetaceae				48	1 day, 13:11:00		0.02	0.02	0.03	0.03
					Actinomyces			48	1 day, 13:11:00		0.02	0.02	0.03	0.03
						naeslundii	100 - 100	25	1 day, 1:00:00	4 days, 4:00:00	0.01	0.01	0.01	0.01
						oris	99.43 - 99.43	11	00:11:00	0.0694444	0	0	0.01	0.01
						turicensis	99.59 - 99.59	12	12:00:00	4 days, 4:00:00	0	0.01	0.01	0.01
				Corynebacteriaceae				11	11:00:00		0	0	0.01	0.01
					Corynebacterium			11	11:00:00		0	0	0.01	0.01
						kroppenstedtii	99.55 - 99.55	11	11:00:00	4 days, 4:00:00	0	0	0.01	0.01
				Intrasporangiaceae				11	11:00:00		0	0	0.01	0.01
					(slash calls)			11	11:00:00		0	0	0.01	0.01
				Microbacteriaceae				694	28 days, 1:21:00		0.23	0.3	0.37	0.37
					Microbacterium			694	28 days, 1:21:00		0.23	0.3	0.37	0.37
						(genus level ID only)		21	00:21:00		0.01	0.01	0.01	0.01
						(slash calls)		193	8 days, 1:00:00		0.06	0.08	0.1	0.1
						ginsengisoli	99.37 - 100	480	20 days, 0:00:00	54.79 : 45.21	0.16	0.21	0.26	0.26
				Micrococcaceae				43	1 day, 19:00:00		0.01	0.02	0.02	0.02
					Arthrobacter			33	1 day, 9:00:00		0.01	0.01	0.02	0.02
						russicus	99.42 - 99.42	33	1 day, 9:00:00	60.61 : 39.39	0.01	0.01	0.02	0.02
					Micrococcus			10	10:00:00		0	0	0.01	0.01
						lylae	100 - 100	10	10:00:00	4 days, 4:00:00	0	0	0.01	0.01
				Propionibacteriaceae				50	2 days, 2:00:00		0.02	0.02	0.03	0.03
					Propionibacterium			50	2 days, 2:00:00		0.02	0.02	0.03	0.03
						acnes	100 - 100	50	2 days, 2:00:00	1 day, 22:54:00	0.02	0.02	0.03	0.03
	Bacteroidetes							877	36 days, 13:00:00		0.29	0.38	0.47	0.47
		Bacteroidia						798	33 days, 6:00:00		0.27	0.34	0.43	0.43
			Bacteroidales					798	33 days, 6:00:00		0.27	0.34	0.43	0.43
				Prevotellaceae				798	33 days, 6:00:00		0.27	0.34	0.43	0.43
					Prevotella			798	33 days, 6:00:00		0.27	0.34	0.43	0.43
						melaninogenica	100 - 100	44	1 day, 20:00:00	2 days, 2:50:00	0.01	0.02	0.02	0.02
						oulorum	99.19 - 99.19	10	10:00:00	4 days, 4:00:00	0	0	0.01	0.01
						pallens	99.59 - 100	731	30 days, 11:00:00	55.81 : 44.19	0.25	0.31	0.39	0.39
						salivae	100 - 100	13	13:00:00	4 days, 4:00:00	0	0.01	0.01	0.01
		Flavobacteriia						79	3 days, 7:00:00		0.03	0.03	0.04	0.04
			Flavobacteriales					79	3 days, 7:00:00		0.03	0.03	0.04	0.04
				Flavobacteriaceae				79	3 days, 7:00:00		0.03	0.03	0.04	0.04
					Chryseobacterium			37	1 day, 13:00:00		0.01	0.02	0.02	0.02
						hispanicum	100 - 100	37	1 day, 13:00:00	40.54 : 59.46	0.01	0.02	0.02	0.02
					Cloacibacterium			11	11:00:00		0	0	0.01	0.01
						(slash calls)		11	11:00:00		0	0	0.01	0.01
					Elizabethkingia			20	20:00:00		0.01	0.01	0.01	0.01
						miricola	99.59 - 100	20	20:00:00	2 days, 2:50:00	0.01	0.01	0.01	0.01
					Flavobacterium			11	11:00:00		0	0	0.01	0.01
						(slash calls)		11	11:00:00		0	0	0.01	0.01
	Firmicutes							181097	178688 : 2409		60.71	77.55	97.23	97.23
		Bacilli						180540	178168 : 2372		60.52	77.31	96.93	96.93
			Bacillales					542	368 : 174		0.18	0.23	0.29	0.29
				Bacillaceae				507	333 : 174		0.17	0.22	0.27	0.27
					(slash calls)			80	0.0555556		0.03	0.03	0.04	0.04
					Anoxybacillus			87	1 day, 22:41:00		0.03	0.04	0.05	0.05
						(slash calls)		75	1 day, 22:29:00		0.03	0.03	0.04	0.04
						sp.	100 - 100	12	00:12:00	4 days, 4:00:00	0	0.01	0.01	0.01
					Bacillus			309	10 days, 16:53:00		0.1	0.13	0.17	0.17
						(genus level ID only)		23	00:23:00		0.01	0.01	0.01	0.01
						(slash calls)		250	9 days, 4:30:00		0.08	0.11	0.13	0.13
						licheniformis	100 - 100	36	1 day, 12:00:00	52.78 : 47.22	0.01	0.02	0.02	0.02
					Geobacillus			31	1 day, 7:00:00		0.01	0.01	0.02	0.02
						(slash calls)		31	1 day, 7:00:00		0.01	0.01	0.02	0.02
				Bacillales incertae sedis				10	10:00:00		0	0	0.01	0.01
					Gemella			10	10:00:00		0	0	0.01	0.01
						(slash calls)		10	10:00:00		0	0	0.01	0.01
				Paenibacillaceae				15	15:00:00		0.01	0.01	0.01	0.01
					Aneurinibacillus			15	15:00:00		0.01	0.01	0.01	0.01
						thermoaerophilus	100 - 100	15	15:00:00	4 days, 4:00:00	0.01	0.01	0.01	0.01
				Staphylococcaceae				10	10:00:00		0	0	0.01	0.01
					Staphylococcus			10	10:00:00		0	0	0.01	0.01
						(slash calls)		10	10:00:00		0	0	0.01	0.01
			Lactobacillales					179998	177800 : 2198		60.34	77.08	96.64	96.64
				Streptococcaceae				179998	177800 : 2198		60.34	77.08	96.64	96.64
					Streptococcus			179998	177800 : 2198		60.34	77.08	96.64	96.64
						(genus level ID only)		1811	1.25764		0.61	0.78	0.97	0.97
						(slash calls)		168679	168640 : 39		56.54	72.23	90.56	90.56
						dentirousetti	99.55 - 99.55	12	12:00:00	4 days, 4:00:00	0	0.01	0.01	0.01
						gordonii	100 - 100	10	10:00:00	0.0694444	0	0	0.01	0.01
						infantis	99.45 - 99.45	12	00:12:00	0.0694444	0	0.01	0.01	0.01
						minor	100 - 100	10	00:10:00	4 days, 4:00:00	0	0	0.01	0.01
						oralis	99.21 - 99.26	49	00:49:00	0.0694444	0.02	0.02	0.03	0.03
						pneumoniae	99.11 - 100	9361	9084 : 277	35.3 : 64.7	3.14	4.01	5.03	5.03
						pseudopneumoniae	100 - 100	13	13:00:00	0.0694444	0	0.01	0.01	0.01
						sobrinus	100 - 100	41	1 day, 17:00:00	48.78 : 51.22	0.01	0.02	0.02	0.02
		Clostridia						267	11 days, 3:00:00		0.09	0.11	0.14	0.14
			Clostridiales					267	11 days, 3:00:00		0.09	0.11	0.14	0.14
				Clostridiaceae				167	6 days, 23:00:00		0.06	0.07	0.09	0.09
					Clostridium			167	6 days, 23:00:00		0.06	0.07	0.09	0.09
						perfringens	99.35 - 100	167	6 days, 23:00:00	55.69 : 44.31	0.06	0.07	0.09	0.09
				Clostridiales Family XI. Incertae Sedis				100	4 days, 4:00:00		0.03	0.04	0.05	0.05
					Parvimonas			83	3 days, 11:00:00		0.03	0.04	0.04	0.04
						micra	99.59 - 100	83	3 days, 11:00:00	51.81 : 48.19	0.03	0.04	0.04	0.04
					Peptoniphilus			17	17:00:00		0.01	0.01	0.01	0.01
						lacrimalis	100 - 100	17	17:00:00	0.0694444	0.01	0.01	0.01	0.01
		Negativicutes						290	10 days, 13:37:00		0.1	0.12	0.16	0.16
			Selenomonadales					290	10 days, 13:37:00		0.1	0.12	0.16	0.16
				Veillonellaceae				290	10 days, 13:37:00		0.1	0.12	0.16	0.16
					Megasphaera			37	00:37:00		0.01	0.02	0.02	0.02
						genomosp.	100 - 100	37	00:37:00	59.46 : 40.54	0.01	0.02	0.02	0.02
					Veillonella			253	10 days, 13:00:00		0.08	0.11	0.14	0.14
						alcalescens	99.44 - 100	153	6 days, 9:00:00	53.59 : 46.41	0.05	0.07	0.08	0.08
						dispar	99.58 - 99.58	13	13:00:00	0.0694444	0	0.01	0.01	0.01
						parvula	100 - 100	55	2 days, 7:00:00	54.55 : 45.45	0.02	0.02	0.03	0.03
						rogosae	100 - 100	32	1 day, 8:00:00	65.62 : 34.38	0.01	0.01	0.02	0.02
	Fusobacteria							20	20:00:00		0.01	0.01	0.01	0.01
		Fusobacteriia						20	20:00:00		0.01	0.01	0.01	0.01
			Fusobacteriales					20	20:00:00		0.01	0.01	0.01	0.01
				Fusobacteriaceae				20	20:00:00		0.01	0.01	0.01	0.01
					Fusobacterium			20	20:00:00		0.01	0.01	0.01	0.01
						(slash calls)		20	20:00:00		0.01	0.01	0.01	0.01
	Proteobacteria							3414	2890 : 524		1.14	1.46	1.83	1.83
		Alphaproteobacteria						150	5 days, 17:13:00		0.05	0.06	0.08	0.08
			Caulobacterales					12	12:00:00		0	0.01	0.01	0.01
				Caulobacteraceae				12	12:00:00		0	0.01	0.01	0.01
					(slash calls)			12	12:00:00		0	0.01	0.01	0.01
			Rhizobiales					86	3 days, 1:13:00		0.03	0.04	0.05	0.05
				Bradyrhizobiaceae				43	1 day, 6:13:00		0.01	0.02	0.02	0.02
					(slash calls)			43	1 day, 6:13:00		0.01	0.02	0.02	0.02
				Methylobacteriaceae				43	1 day, 19:00:00		0.01	0.02	0.02	0.02
					Methylobacterium			43	1 day, 19:00:00		0.01	0.02	0.02	0.02
						(slash calls)		28	1 day, 4:00:00		0.01	0.01	0.02	0.02
						jeotgali	100 - 100	15	15:00:00	4 days, 4:00:00	0.01	0.01	0.01	0.01
			Sphingomonadales					52	2 days, 4:00:00		0.02	0.02	0.03	0.03
				Sphingomonadaceae				52	2 days, 4:00:00		0.02	0.02	0.03	0.03
					(slash calls)			52	2 days, 4:00:00		0.02	0.02	0.03	0.03
		Betaproteobacteria						1313	828 : 485		0.44	0.56	0.7	0.7
			Burkholderiales					1204	719 : 485		0.4	0.52	0.65	0.65
				Burkholderiaceae				557	82 : 475		0.19	0.24	0.3	0.3
					(slash calls)			475	0.329861		0.16	0.2	0.26	0.26
					Ralstonia			82	3 days, 10:00:00		0.03	0.04	0.04	0.04
						insidiosa	99.44 - 100	82	3 days, 10:00:00	36.59 : 63.41	0.03	0.04	0.04	0.04
				Comamonadaceae				647	26 days, 13:10:00		0.22	0.28	0.35	0.35
					(slash calls)			249	10 days, 9:00:00		0.08	0.11	0.13	0.13
					Acidovorax			191	7 days, 13:10:00		0.06	0.08	0.1	0.1
						(slash calls)		10	00:10:00		0	0	0.01	0.01
						delafieldii	100 - 100	46	1 day, 22:00:00	39.13 : 60.87	0.02	0.02	0.02	0.02
						soli	100 - 100	135	5 days, 15:00:00	59.26 : 40.74	0.05	0.06	0.07	0.07
					Comamonas			24	1 day, 0:00:00		0.01	0.01	0.01	0.01
						(slash calls)		24	1 day, 0:00:00		0.01	0.01	0.01	0.01
					Pelomonas			183	7 days, 15:00:00		0.06	0.08	0.1	0.1
						(slash calls)		59	2 days, 11:00:00		0.02	0.03	0.03	0.03
						puraquae	100 - 100	124	5 days, 4:00:00	52.42 : 47.58	0.04	0.05	0.07	0.07
			Hydrogenophilales					21	21:00:00		0.01	0.01	0.01	0.01
				Hydrogenophilaceae				21	21:00:00		0.01	0.01	0.01	0.01
					Hydrogenophilus			21	21:00:00		0.01	0.01	0.01	0.01
						(slash calls)		11	11:00:00		0	0	0.01	0.01
						thermoluteolus	100 - 100	10	10:00:00	4 days, 4:00:00	0	0	0.01	0.01
			Neisseriales					88	3 days, 16:00:00		0.03	0.04	0.05	0.05
				Neisseriaceae				88	3 days, 16:00:00		0.03	0.04	0.05	0.05
					Alysiella			23	23:00:00		0.01	0.01	0.01	0.01
						filiformis	100 - 100	23	23:00:00	52.17 : 47.83	0.01	0.01	0.01	0.01
					Neisseria			65	2 days, 17:00:00		0.02	0.03	0.03	0.03
						(slash calls)		55	2 days, 7:00:00		0.02	0.02	0.03	0.03
						meningitidis	99.08 - 99.08	10	10:00:00	0.0694444	0	0	0.01	0.01
		Gammaproteobacteria						1951	80 days, 5:26:00		0.65	0.84	1.05	1.05
			Aeromonadales					15	15:00:00		0.01	0.01	0.01	0.01
				Aeromonadaceae				15	15:00:00		0.01	0.01	0.01	0.01
					Aeromonas			15	15:00:00		0.01	0.01	0.01	0.01
						(slash calls)		15	15:00:00		0.01	0.01	0.01	0.01
			Alteromonadales					22	22:00:00		0.01	0.01	0.01	0.01
				Shewanellaceae				22	22:00:00		0.01	0.01	0.01	0.01
					Shewanella			22	22:00:00		0.01	0.01	0.01	0.01
						(slash calls)		12	12:00:00		0	0.01	0.01	0.01
						seohaensis	99.41 - 99.41	10	10:00:00	4 days, 4:00:00	0	0	0.01	0.01
			Enterobacteriales					613	24 days, 23:14:00		0.21	0.26	0.33	0.33
				Enterobacteriaceae				613	24 days, 23:14:00		0.21	0.26	0.33	0.33
					(slash calls)			475	19 days, 5:14:00		0.16	0.2	0.26	0.26
					Enterobacter			13	13:00:00		0	0.01	0.01	0.01
						(slash calls)		13	13:00:00		0	0.01	0.01	0.01
					Klebsiella			66	2 days, 18:00:00		0.02	0.03	0.04	0.04
						pneumoniae	100 - 100	53	2 days, 5:00:00	43.4 : 56.6	0.02	0.02	0.03	0.03
						variicola	100 - 100	13	13:00:00	4 days, 4:00:00	0	0.01	0.01	0.01
					Leclercia			39	1 day, 15:00:00		0.01	0.02	0.02	0.02
						adecarboxylata	100 - 100	39	1 day, 15:00:00	58.97 : 41.03	0.01	0.02	0.02	0.02
					Raoultella			10	10:00:00		0	0	0.01	0.01
						(slash calls)		10	10:00:00		0	0	0.01	0.01
					Yokenella			10	10:00:00		0	0	0.01	0.01
						regensburgei	99.11 - 99.11	10	10:00:00	0.0694444	0	0	0.01	0.01
			Pseudomonadales					1301	53 days, 17:12:00		0.44	0.56	0.7	0.7
				Moraxellaceae				46	1 day, 22:00:00		0.02	0.02	0.02	0.02
					(slash calls)			25	1 day, 1:00:00		0.01	0.01	0.01	0.01
					Acinetobacter			21	21:00:00		0.01	0.01	0.01	0.01
						soli	99.37 - 99.37	10	10:00:00	4 days, 4:00:00	0	0	0.01	0.01
						ursingii	100 - 100	11	11:00:00	4 days, 4:00:00	0	0	0.01	0.01
				Pseudomonadaceae				1255	51 days, 19:12:00		0.42	0.54	0.67	0.67
					(slash calls)			15	15:00:00		0.01	0.01	0.01	0.01
					Pseudomonas			1240	51 days, 4:12:00		0.42	0.53	0.67	0.67
						(slash calls)		1167	48 days, 3:12:00		0.39	0.5	0.63	0.63
						agarici	99.08 - 100	73	3 days, 1:00:00	42.47 : 57.53	0.02	0.03	0.04	0.04

## Sheet: Spneu-6
Streptococcus pneumoniae-6
Primer	Phylum	Class	Order	Family	Genus	Species	% ID	Count	DB counters	F:R %	% of total reads	% of valid reads	% of mapped reads	% of mapped reads per primer
(consensus)								44409	41706 : 2703		24.48	48.37	100	100
	Actinobacteria							1335	1184 : 151		0.74	1.45	3.01	3.01
		Actinobacteria						1335	1184 : 151		0.74	1.45	3.01	3.01
			Acidimicrobiales					37	00:37:00		0.02	0.04	0.08	0.08
				Acidimicrobiaceae				37	00:37:00		0.02	0.04	0.08	0.08
					(family level ID only)			37	00:37:00		0.02	0.04	0.08	0.08
			Actinomycetales					1298	1184 : 114		0.72	1.41	2.92	2.92
				Actinomycetaceae				31	1 day, 7:00:00		0.02	0.03	0.07	0.07
					Actinomyces			31	1 day, 7:00:00		0.02	0.03	0.07	0.07
						naeslundii	99.61 - 99.63	31	1 day, 7:00:00	61.29 : 38.71	0.02	0.03	0.07	0.07
				Microbacteriaceae				1126	1012 : 114		0.62	1.23	2.54	2.54
					(family level ID only)			92	0.0638889		0.05	0.1	0.21	0.21
					Microbacterium			1034	42 days, 4:22:00		0.57	1.13	2.33	2.33
						(genus level ID only)		22	00:22:00		0.01	0.02	0.05	0.05
						(slash calls)		357	14 days, 21:00:00		0.2	0.39	0.8	0.8
						ginsengisoli	99.37 - 100	655	27 days, 7:00:00	33.44 : 66.56	0.36	0.71	1.47	1.47
				Micrococcaceae				36	1 day, 12:00:00		0.02	0.04	0.08	0.08
					(slash calls)			11	11:00:00		0.01	0.01	0.02	0.02
					Arthrobacter			15	15:00:00		0.01	0.02	0.03	0.03
						russicus	99.42 - 99.42	15	15:00:00	4 days, 4:00:00	0.01	0.02	0.03	0.03
					Kocuria			10	10:00:00		0.01	0.01	0.02	0.02
						(slash calls)		10	10:00:00		0.01	0.01	0.02	0.02
				Propionibacteriaceae				105	4 days, 9:00:00		0.06	0.11	0.24	0.24
					Propionibacterium			105	4 days, 9:00:00		0.06	0.11	0.24	0.24
						acnes	99.61 - 100	105	4 days, 9:00:00	70.48 : 29.52	0.06	0.11	0.24	0.24
	Bacteroidetes							490	228 : 262		0.27	0.53	1.1	1.1
		Bacteroidia						72	3 days, 0:00:00		0.04	0.08	0.16	0.16
			Bacteroidales					72	3 days, 0:00:00		0.04	0.08	0.16	0.16
				Porphyromonadaceae				72	3 days, 0:00:00		0.04	0.08	0.16	0.16
					Porphyromonas			72	3 days, 0:00:00		0.04	0.08	0.16	0.16
						endodontalis	100 - 100	72	3 days, 0:00:00	65.28 : 34.72	0.04	0.08	0.16	0.16
		Cytophagia						270	54 : 216		0.15	0.29	0.61	0.61
			Cytophagales					270	54 : 216		0.15	0.29	0.61	0.61
				Cytophagaceae				270	54 : 216		0.15	0.29	0.61	0.61
					(family level ID only)			216	0.15		0.12	0.24	0.49	0.49
					Hymenobacter			54	2 days, 6:00:00		0.03	0.06	0.12	0.12
						perfusus	99.19 - 99.19	54	2 days, 6:00:00	68.52 : 31.48	0.03	0.06	0.12	0.12
		Flavobacteriia						102	4 days, 6:00:00		0.06	0.11	0.23	0.23
			Flavobacteriales					102	4 days, 6:00:00		0.06	0.11	0.23	0.23
				Flavobacteriaceae				102	4 days, 6:00:00		0.06	0.11	0.23	0.23
					Capnocytophaga			61	2 days, 13:00:00		0.03	0.07	0.14	0.14
						gingivalis	100 - 100	61	2 days, 13:00:00	60.66 : 39.34	0.03	0.07	0.14	0.14
					Chryseobacterium			28	1 day, 4:00:00		0.02	0.03	0.06	0.06
						ureilyticum	99.19 - 99.19	28	1 day, 4:00:00	53.57 : 46.43	0.02	0.03	0.06	0.06
					Cloacibacterium			13	13:00:00		0.01	0.01	0.03	0.03
						(slash calls)		13	13:00:00		0.01	0.01	0.03	0.03
		Sphingobacteriia						46	00:46:00		0.03	0.05	0.1	0.1
			Sphingobacteriales					46	00:46:00		0.03	0.05	0.1	0.1
				Chitinophagaceae				46	00:46:00		0.03	0.05	0.1	0.1
					Sediminibacterium			46	00:46:00		0.03	0.05	0.1	0.1
						(genus level ID only)		46	00:46:00		0.03	0.05	0.1	0.1
	Cyanobacteria							98	0.0680556		0.05	0.11	0.22	0.22
		Nostocophycideae						81	0.05625		0.04	0.09	0.18	0.18
			Nostocales					81	0.05625		0.04	0.09	0.18	0.18
				Nostocaceae				81	0.05625		0.04	0.09	0.18	0.18
					(family level ID only)			81	0.05625		0.04	0.09	0.18	0.18
		Oscillatoriophycideae						17	00:17:00		0.01	0.02	0.04	0.04
			Oscillatoriales					17	00:17:00		0.01	0.02	0.04	0.04
				Phormidiaceae				17	00:17:00		0.01	0.02	0.04	0.04
					(family level ID only)			17	00:17:00		0.01	0.02	0.04	0.04
	Deinococcus-Thermus							314	0.218056		0.17	0.34	0.71	0.71
		Deinococci						314	0.218056		0.17	0.34	0.71	0.71
			Deinococcales					314	0.218056		0.17	0.34	0.71	0.71
				Deinococcaceae				314	0.218056		0.17	0.34	0.71	0.71
					(family level ID only)			314	0.218056		0.17	0.34	0.71	0.71
	Firmicutes							37247	36458 : 789		20.53	40.57	83.87	83.87
		Bacilli						37237	36448 : 789		20.53	40.56	83.85	83.85
			Bacillales					131	45 : 86		0.07	0.14	0.29	0.29
				Bacillaceae				10	00:10:00		0.01	0.01	0.02	0.02
					(family level ID only)			10	00:10:00		0.01	0.01	0.02	0.02
				Paenibacillaceae				76	0.0527778		0.04	0.08	0.17	0.17
					(family level ID only)			76	0.0527778		0.04	0.08	0.17	0.17
				Staphylococcaceae				45	1 day, 21:00:00		0.02	0.05	0.1	0.1
					Staphylococcus			45	1 day, 21:00:00		0.02	0.05	0.1	0.1
						(slash calls)		14	14:00:00		0.01	0.02	0.03	0.03
						epidermidis	100 - 100	31	1 day, 7:00:00	64.52 : 35.48	0.02	0.03	0.07	0.07
			Lactobacillales					37106	36403 : 703		20.46	40.41	83.56	83.56
				Streptococcaceae				37106	36403 : 703		20.46	40.41	83.56	83.56
					Streptococcus			37106	36403 : 703		20.46	40.41	83.56	83.56
						(genus level ID only)		1073	587 : 486		0.59	1.17	2.42	2.42
						(slash calls)		33351	33351 : 0		18.39	36.32	75.1	75.1
						pneumoniae	99.11 - 100	2672	2455 : 217	34.96 : 65.04	1.47	2.91	6.02	6.02
						pseudopneumoniae	100 - 100	10	10:00:00	0.0694444	0.01	0.01	0.02	0.02
		Negativicutes						10	10:00:00		0.01	0.01	0.02	0.02
			Selenomonadales					10	10:00:00		0.01	0.01	0.02	0.02
				Veillonellaceae				10	10:00:00		0.01	0.01	0.02	0.02
					Veillonella			10	10:00:00		0.01	0.01	0.02	0.02
						alcalescens	99.58 - 99.58	10	10:00:00	0.0694444	0.01	0.01	0.02	0.02
	Proteobacteria							4925	3836 : 1089		2.72	5.36	11.09	11.09
		Alphaproteobacteria						937	556 : 381		0.52	1.02	2.11	2.11
			Caulobacterales					480	20 days, 0:00:00		0.26	0.52	1.08	1.08
				Caulobacteraceae				480	20 days, 0:00:00		0.26	0.52	1.08	1.08
					(slash calls)			480	20 days, 0:00:00		0.26	0.52	1.08	1.08
			Rhizobiales					72	1 day, 21:27:00		0.04	0.08	0.16	0.16
				Bradyrhizobiaceae				56	1 day, 21:11:00		0.03	0.06	0.13	0.13
					(slash calls)			45	1 day, 21:00:00		0.02	0.05	0.1	0.1
					Afipia			11	00:11:00		0.01	0.01	0.02	0.02
						genosp.	100 - 100	11	00:11:00	4 days, 4:00:00	0.01	0.01	0.02	0.02
				Methylobacteriaceae				16	00:16:00		0.01	0.02	0.04	0.04
					Methylobacterium			16	00:16:00		0.01	0.02	0.04	0.04
						(genus level ID only)		16	00:16:00		0.01	0.02	0.04	0.04
			Rhodospirillales					274	0.190278		0.15	0.3	0.62	0.62
				Acetobacteraceae				274	0.190278		0.15	0.3	0.62	0.62
					(family level ID only)			274	0.190278		0.15	0.3	0.62	0.62
			Sphingomonadales					111	31 : 80		0.06	0.12	0.25	0.25
				Sphingomonadaceae				111	31 : 80		0.06	0.12	0.25	0.25
					(slash calls)			20	20:00:00		0.01	0.02	0.05	0.05
					Lutibacterium			24	00:24:00		0.01	0.03	0.05	0.05
						sp.	100 - 100	24	00:24:00	4 days, 4:00:00	0.01	0.03	0.05	0.05
					Sphingomonas			67	11:56:00		0.04	0.07	0.15	0.15
						(genus level ID only)		22	00:22:00		0.01	0.02	0.05	0.05
						mali	100 - 100	11	11:00:00	0.0694444	0.01	0.01	0.02	0.02
						sp.	99.51 - 99.63	34	00:34:00	41.18 : 58.82	0.02	0.04	0.08	0.08
		Betaproteobacteria						958	547 : 411		0.53	1.04	2.16	2.16
			Burkholderiales					911	500 : 411		0.5	0.99	2.05	2.05
				Burkholderiaceae				419	32 : 387		0.23	0.46	0.94	0.94
					(slash calls)			387	0.26875		0.21	0.42	0.87	0.87
					Cupriavidus			11	11:00:00		0.01	0.01	0.02	0.02
						(slash calls)		11	11:00:00		0.01	0.01	0.02	0.02
					Ralstonia			21	21:00:00		0.01	0.02	0.05	0.05
						insidiosa	99.44 - 100	21	21:00:00	0.0694444	0.01	0.02	0.05	0.05
				Comamonadaceae				492	19 days, 12:24:00		0.27	0.54	1.11	1.11
					(family level ID only)			13	00:13:00		0.01	0.01	0.03	0.03
					Comamonas			55	2 days, 7:00:00		0.03	0.06	0.12	0.12
						(slash calls)		55	2 days, 7:00:00		0.03	0.06	0.12	0.12
					Diaphorobacter			10	10:00:00		0.01	0.01	0.02	0.02
						nitroreducens	99.54 - 99.54	10	10:00:00	4 days, 4:00:00	0.01	0.01	0.02	0.02
					Pelomonas			414	16 days, 19:11:00		0.23	0.45	0.93	0.93
						(slash calls)		248	9 days, 21:11:00		0.14	0.27	0.56	0.56
						aquatica	100 - 100	39	1 day, 15:00:00	56.41 : 43.59	0.02	0.04	0.09	0.09
						puraquae	99.08 - 100	127	5 days, 7:00:00	67.72 : 32.28	0.07	0.14	0.29	0.29
			Neisseriales					47	1 day, 23:00:00		0.03	0.05	0.11	0.11
				Neisseriaceae				47	1 day, 23:00:00		0.03	0.05	0.11	0.11
					Neisseria			47	1 day, 23:00:00		0.03	0.05	0.11	0.11
						(slash calls)		47	1 day, 23:00:00		0.03	0.05	0.11	0.11
		Gammaproteobacteria						3030	2733 : 297		1.67	3.3	6.82	6.82
			Chromatiales					20	20:00:00		0.01	0.02	0.05	0.05
				Chromatiaceae				20	20:00:00		0.01	0.02	0.05	0.05
					(slash calls)			20	20:00:00		0.01	0.02	0.05	0.05
			Enterobacteriales					2687	2505 : 182		1.48	2.93	6.05	6.05
				Enterobacteriaceae				2687	2505 : 182		1.48	2.93	6.05	6.05
					(family level ID only)			32	00:32:00		0.02	0.03	0.07	0.07
					(slash calls)			2494	2430 : 64		1.37	2.72	5.62	5.62
					Eschericia/Shigella			31	1 day, 7:00:00		0.02	0.03	0.07	0.07
						coli/dysenteriae	100 - 100	31	1 day, 7:00:00	64.52 : 35.48	0.02	0.03	0.07	0.07
					Klebsiella			33	00:33:00		0.02	0.04	0.07	0.07
						pneumoniae	99.41 - 99.41	33	00:33:00	66.67 : 33.33	0.02	0.04	0.07	0.07
					Pantoea			21	21:00:00		0.01	0.02	0.05	0.05
						(slash calls)		21	21:00:00		0.01	0.02	0.05	0.05
					Proteus			42	23:19:00		0.02	0.05	0.09	0.09
						(genus level ID only)		19	00:19:00		0.01	0.02	0.04	0.04
						mirabilis	99.54 - 100	23	23:00:00	0.0694444	0.01	0.03	0.05	0.05
					Providencia			34	00:34:00		0.02	0.04	0.08	0.08
						(genus level ID only)		20	00:20:00		0.01	0.02	0.05	0.05
						vermicola	99.41 - 99.41	14	00:14:00	0.0694444	0.01	0.02	0.03	0.03
			Pasteurellales					229	7 days, 9:52:00		0.13	0.25	0.52	0.52
				Pasteurellaceae				229	7 days, 9:52:00		0.13	0.25	0.52	0.52
					(slash calls)			171	4 days, 23:52:00		0.09	0.19	0.39	0.39
					Mannheimia			58	2 days, 10:00:00		0.03	0.06	0.13	0.13
						varigena	99.42 - 100	58	2 days, 10:00:00	67.24 : 32.76	0.03	0.06	0.13	0.13
			Pseudomonadales					31	1 day, 7:00:00		0.02	0.03	0.07	0.07
				Moraxellaceae				10	10:00:00		0.01	0.01	0.02	0.02
					Alkanindiges			10	10:00:00		0.01	0.01	0.02	0.02
						illinoisensis	99.6 - 99.6	10	10:00:00	4 days, 4:00:00	0.01	0.01	0.02	0.02
				Pseudomonadaceae				21	21:00:00		0.01	0.02	0.05	0.05
					Pseudomonas			21	21:00:00		0.01	0.02	0.05	0.05
						(slash calls)		21	21:00:00		0.01	0.02	0.05	0.05
			Thiotrichales					36	00:36:00		0.02	0.04	0.08	0.08
				Piscirickettsiaceae				36	00:36:00		0.02	0.04	0.08	0.08
					Thiomicrospira			36	00:36:00		0.02	0.04	0.08	0.08
						(slash calls)		36	00:36:00		0.02	0.04	0.08	0.08
			Xanthomonadales					27	00:27:00		0.01	0.03	0.06	0.06
				Xanthomonadaceae				27	00:27:00		0.01	0.03	0.06	0.06
					Lysobacter			27	00:27:00		0.01	0.03	0.06	0.06
						(genus level ID only)		27	00:27:00		0.01	0.03	0.06	0.06

## Sheet: Spneu-7
Streptococcus pneumoniae-7
Primer	Phylum	Class	Order	Family	Genus	Species	% ID	Count	DB counters	F:R %	% of total reads	% of valid reads	% of mapped reads	% of mapped reads per primer
(consensus)								77498	50637 : 26861		28.62	53.53	100	100
	Actinobacteria							9737	8290 : 1447		3.6	6.73	12.56	12.56
		Actinobacteria						9737	8290 : 1447		3.6	6.73	12.56	12.56
			Actinomycetales					9709	8290 : 1419		3.59	6.71	12.53	12.53
				Actinomycetaceae				906	272 : 634		0.33	0.63	1.17	1.17
					(family level ID only)			12	00:12:00		0	0.01	0.02	0.02
					Actinobaculum			407	0.282639		0.15	0.28	0.53	0.53
						(genus level ID only)		32	00:32:00		0.01	0.02	0.04	0.04
						sp.	99.27 - 100	375	0.260417	73.6 : 26.4	0.14	0.26	0.48	0.48
					Actinomyces			487	272 : 215		0.18	0.34	0.63	0.63
						(genus level ID only)		115	0.0798611		0.04	0.08	0.15	0.15
						(slash calls)		195	95 : 100		0.07	0.13	0.25	0.25
						odontolyticus	99.19 - 100	177	7 days, 9:00:00	4 days, 4:00:00	0.07	0.12	0.23	0.23
				Bogoriellaceae				14	00:14:00		0.01	0.01	0.02	0.02
					Georgenia			14	00:14:00		0.01	0.01	0.02	0.02
						deserti	99.38 - 99.38	14	00:14:00	4 days, 4:00:00	0.01	0.01	0.02	0.02
				Brevibacteriaceae				10	00:10:00		0	0.01	0.01	0.01
					(family level ID only)			10	00:10:00		0	0.01	0.01	0.01
				Corynebacteriaceae				1930	1525 : 405		0.71	1.33	2.49	2.49
					(family level ID only)			63	0.04375		0.02	0.04	0.08	0.08
					Corynebacterium			1867	1525 : 342		0.69	1.29	2.41	2.41
						(genus level ID only)		54	00:54:00		0.02	0.04	0.07	0.07
						(slash calls)		546	258 : 288		0.2	0.38	0.7	0.7
						durum	99.2 - 100	200	8 days, 8:00:00	3 days, 6:22:00	0.07	0.14	0.26	0.26
						jeikeium	99.1 - 99.1	10	10:00:00	0.0694444	0	0.01	0.01	0.01
						kroppenstedtii	99.21 - 99.21	620	25 days, 20:00:00	81.77 : 18.23	0.23	0.43	0.8	0.8
						propinquum	99.09 - 99.11	343	14 days, 7:00:00	32.65 : 67.35	0.13	0.24	0.44	0.44
						suicordis	99.55 - 100	94	3 days, 22:00:00	54.26 : 45.74	0.03	0.06	0.12	0.12
				Dermacoccaceae				36	1 day, 12:00:00		0.01	0.02	0.05	0.05
					(slash calls)			36	1 day, 12:00:00		0.01	0.02	0.05	0.05
				Intrasporangiaceae				68	2 days, 20:00:00		0.03	0.05	0.09	0.09
					(slash calls)			68	2 days, 20:00:00		0.03	0.05	0.09	0.09
				Microbacteriaceae				4279	4040 : 239		1.58	2.96	5.52	5.52
					(slash calls)			12	12:00:00		0	0.01	0.02	0.02
					Microbacterium			4267	4028 : 239		1.58	2.95	5.51	5.51
						(genus level ID only)		239	0.165972		0.09	0.17	0.31	0.31
						(slash calls)		669	27 days, 21:00:00		0.25	0.46	0.86	0.86
						ginsengisoli	99.37 - 100	3341	139 days, 5:00:00	53.49 : 46.51	1.23	2.31	4.31	4.31
						profundi	99.37 - 99.37	18	18:00:00	4 days, 4:00:00	0.01	0.01	0.02	0.02
				Micrococcaceae				701	28 days, 9:20:00		0.26	0.48	0.9	0.9
					Arthrobacter			169	7 days, 1:00:00		0.06	0.12	0.22	0.22
						russicus	99.42 - 99.6	169	7 days, 1:00:00	49.11 : 50.89	0.06	0.12	0.22	0.22
					Rothia			532	21 days, 8:20:00		0.2	0.37	0.69	0.69
						(genus level ID only)		20	00:20:00		0.01	0.01	0.03	0.03
						aeria	100 - 100	66	2 days, 18:00:00	77.27 : 22.73	0.02	0.05	0.09	0.09
						dentocariosa	100 - 100	27	1 day, 3:00:00	4 days, 4:00:00	0.01	0.02	0.03	0.03
						mucilaginosa	99.61 - 100	419	17 days, 11:00:00	47.49 : 52.51	0.15	0.29	0.54	0.54
				Nocardiaceae				33	1 day, 9:00:00		0.01	0.02	0.04	0.04
					Rhodococcus			33	1 day, 9:00:00		0.01	0.02	0.04	0.04
						aetherivorans	99.37 - 99.37	33	1 day, 9:00:00	63.64 : 36.36	0.01	0.02	0.04	0.04
				Nocardioidaceae				93	2 days, 20:25:00		0.03	0.06	0.12	0.12
					Nocardioides			93	2 days, 20:25:00		0.03	0.06	0.12	0.12
						dubius	99.37 - 99.37	68	2 days, 20:00:00	57.35 : 42.65	0.03	0.05	0.09	0.09
						sp.	99.37 - 99.37	25	00:25:00	2 days, 12:40:00	0.01	0.02	0.03	0.03
				Propionibacteriaceae				1639	1567 : 72		0.61	1.13	2.11	2.11
					(family level ID only)			22	00:22:00		0.01	0.02	0.03	0.03
					Propionibacterium			1617	65 days, 7:50:00		0.6	1.12	2.09	2.09
						(genus level ID only)		12	00:12:00		0	0.01	0.02	0.02
						acnes	99.22 - 100	1605	65 days, 7:38:00	62.93 : 37.07	0.59	1.11	2.07	2.07
			Coriobacteriales					28	00:28:00		0.01	0.02	0.04	0.04
				Coriobacteriaceae				28	00:28:00		0.01	0.02	0.04	0.04
					(slash calls)			28	00:28:00		0.01	0.02	0.04	0.04
	Bacteroidetes							12830	8706 : 4124		4.74	8.86	16.56	16.56
		Bacteroidia						12054	8159 : 3895		4.45	8.33	15.55	15.55
			Bacteroidales					12054	8159 : 3895		4.45	8.33	15.55	15.55
				Prevotellaceae				10263	6393 : 3870		3.79	7.09	13.24	13.24
					(family level ID only)			2069	1.43681		0.76	1.43	2.67	2.67
					Alloprevotella			10	10:00:00		0	0.01	0.01	0.01
						tannerae	99.59 - 99.59	10	10:00:00	4 days, 4:00:00	0	0.01	0.01	0.01
					Prevotella			8184	6383 : 1801		3.02	5.65	10.56	10.56
						(genus level ID only)		416	0.288889		0.15	0.29	0.54	0.54
						(slash calls)		402	0.279167		0.15	0.28	0.52	0.52
						copri	99.42 - 100	446	0.309722	32.74 : 67.26	0.16	0.31	0.58	0.58
						histicola	99.18 - 100	358	14 days, 22:00:00	59.78 : 40.22	0.13	0.25	0.46	0.46
						melaninogenica	99.11 - 99.11	61	2 days, 13:00:00	59.02 : 40.98	0.02	0.04	0.08	0.08
						oulorum	99.1 - 100	5828	5309 : 519	61.19 : 38.81	2.15	4.03	7.52	7.52
						pallens	99.19 - 99.6	158	5 days, 20:18:00	76.58 : 23.42	0.06	0.11	0.2	0.2
						salivae	99.12 - 100	515	21 days, 11:00:00	55.15 : 44.85	0.19	0.36	0.66	0.66
				[Paraprevotellaceae]				25	00:25:00		0.01	0.02	0.03	0.03
					[Prevotella]			25	00:25:00		0.01	0.02	0.03	0.03
						tannerae	100 - 100	25	00:25:00	0.0694444	0.01	0.02	0.03	0.03
				unclassified Bacteroidales				1766	73 days, 14:00:00		0.65	1.22	2.28	2.28
					Phocaeicola			1766	73 days, 14:00:00		0.65	1.22	2.28	2.28
						abscessus	99.11 - 100	1766	73 days, 14:00:00	49.94 : 50.06	0.65	1.22	2.28	2.28
		Flavobacteriia						776	547 : 229		0.29	0.54	1	1
			Flavobacteriales					776	547 : 229		0.29	0.54	1	1
				Flavobacteriaceae				776	547 : 229		0.29	0.54	1	1
					(slash calls)			214	0.148611		0.08	0.15	0.28	0.28
					Capnocytophaga			190	7 days, 7:15:00		0.07	0.13	0.25	0.25
						(genus level ID only)		15	00:15:00		0.01	0.01	0.02	0.02
						granulosa	99.55 - 99.55	78	3 days, 6:00:00	46.15 : 53.85	0.03	0.05	0.1	0.1
						sputigena	99.59 - 99.59	97	4 days, 1:00:00	70.1 : 29.9	0.04	0.07	0.13	0.13
					Flavobacterium			28	1 day, 4:00:00		0.01	0.02	0.04	0.04
						sinopsychrotolerans	100 - 100	28	1 day, 4:00:00	39.29 : 60.71	0.01	0.02	0.04	0.04
					Wautersiella			344	14 days, 8:00:00		0.13	0.24	0.44	0.44
						falsenii	99.1 - 99.55	344	14 days, 8:00:00	43.31 : 56.69	0.13	0.24	0.44	0.44
	Chloroflexi							251	0.174306		0.09	0.17	0.32	0.32
		Caldilineae						251	0.174306		0.09	0.17	0.32	0.32
			Caldilineales					251	0.174306		0.09	0.17	0.32	0.32
				Caldilineaceae				251	0.174306		0.09	0.17	0.32	0.32
					(family level ID only)			251	0.174306		0.09	0.17	0.32	0.32
	Cyanobacteria							794	0.551389		0.29	0.55	1.02	1.02
		Nostocophycideae						123	0.0854167		0.05	0.08	0.16	0.16
			Nostocales					123	0.0854167		0.05	0.08	0.16	0.16
				Nostocaceae				123	0.0854167		0.05	0.08	0.16	0.16
					(family level ID only)			123	0.0854167		0.05	0.08	0.16	0.16
		Oscillatoriophycideae						183	0.127083		0.07	0.13	0.24	0.24
			Oscillatoriales					183	0.127083		0.07	0.13	0.24	0.24
				Phormidiaceae				183	0.127083		0.07	0.13	0.24	0.24
					(family level ID only)			183	0.127083		0.07	0.13	0.24	0.24
		Synechococcophycideae						488	0.338889		0.18	0.34	0.63	0.63
			Pseudanabaenales					488	0.338889		0.18	0.34	0.63	0.63
				Pseudanabaenaceae				488	0.338889		0.18	0.34	0.63	0.63
					(family level ID only)			488	0.338889		0.18	0.34	0.63	0.63
	Firmicutes							18844	11602 : 7242		6.96	13.02	24.32	24.32
		Bacilli						2572	2389 : 183		0.95	1.78	3.32	3.32
			Bacillales					384	14 days, 4:44:00		0.14	0.27	0.5	0.5
				Staphylococcaceae				384	14 days, 4:44:00		0.14	0.27	0.5	0.5
					(family level ID only)			44	00:44:00		0.02	0.03	0.06	0.06
					Staphylococcus			340	14 days, 4:00:00		0.13	0.23	0.44	0.44
						(slash calls)		39	1 day, 15:00:00		0.01	0.03	0.05	0.05
						epidermidis	100 - 100	195	8 days, 3:00:00	56.92 : 43.08	0.07	0.13	0.25	0.25
						hominis	99.56 - 100	106	4 days, 10:00:00	2 days, 2:50:00	0.04	0.07	0.14	0.14
			Lactobacillales					2188	2049 : 139		0.81	1.51	2.82	2.82
				Enterococcaceae				205	8 days, 13:00:00		0.08	0.14	0.26	0.26
					Enterococcus			205	8 days, 13:00:00		0.08	0.14	0.26	0.26
						(slash calls)		205	8 days, 13:00:00		0.08	0.14	0.26	0.26
				Streptococcaceae				1983	1844 : 139		0.73	1.37	2.56	2.56
					Streptococcus			1983	1844 : 139		0.73	1.37	2.56	2.56
						(slash calls)		1782	1643 : 139		0.66	1.23	2.3	2.3
						australis	100 - 100	66	2 days, 18:00:00	69.7 : 30.3	0.02	0.05	0.09	0.09
						constellatus	99.44 - 100	29	1 day, 5:00:00	4 days, 4:00:00	0.01	0.02	0.04	0.04
						mitis	100 - 100	52	2 days, 4:00:00	57.69 : 42.31	0.02	0.04	0.07	0.07
						peroris	100 - 100	10	10:00:00	4 days, 4:00:00	0	0.01	0.01	0.01
						pneumoniae	100 - 100	11	11:00:00	4 days, 4:00:00	0	0.01	0.01	0.01
						sinensis	99.44 - 99.44	33	1 day, 9:00:00	36.36 : 63.64	0.01	0.02	0.04	0.04
		Clostridia						9245	2198 : 7047		3.41	6.39	11.93	11.93
			Clostridiales					9211	2164 : 7047		3.4	6.36	11.89	11.89
				Clostridiaceae				5061	3.51458		1.87	3.5	6.53	6.53
					(family level ID only)			5061	3.51458		1.87	3.5	6.53	6.53
				Clostridiales Family XIII. Incertae Sedis				220	7 days, 10:42:00		0.08	0.15	0.28	0.28
					(family level ID only)			42	00:42:00		0.02	0.03	0.05	0.05
					Eubacterium			57	2 days, 9:00:00		0.02	0.04	0.07	0.07
						infirmum	99.1 - 99.1	57	2 days, 9:00:00	43.86 : 56.14	0.02	0.04	0.07	0.07
					Mogibacterium			121	5 days, 1:00:00		0.04	0.08	0.16	0.16
						(slash calls)		121	5 days, 1:00:00		0.04	0.08	0.16	0.16
				Eubacteriaceae				410	0.284722		0.15	0.28	0.53	0.53
					Eubacterium			410	0.284722		0.15	0.28	0.53	0.53
						saphenum	99.1 - 99.1	410	0.284722	49.51 : 50.49	0.15	0.28	0.53	0.53
				Lachnospiraceae				125	2 days, 21:56:00		0.05	0.09	0.16	0.16
					(family level ID only)			43	00:43:00		0.02	0.03	0.06	0.06
					Oribacterium			69	2 days, 21:00:00		0.03	0.05	0.09	0.09
						sinus	100 - 100	69	2 days, 21:00:00	43.48 : 56.52	0.03	0.05	0.09	0.09
					Stomatobaculum			13	00:13:00		0	0.01	0.02	0.02
						longum	100 - 100	13	00:13:00	0.0694444	0	0.01	0.02	0.02
				Peptococcaceae				650	0.451389		0.24	0.45	0.84	0.84
					(family level ID only)			38	00:38:00		0.01	0.03	0.05	0.05
					Peptococcus			612	0.425		0.23	0.42	0.79	0.79
						sp.	99.21 - 100	612	0.425	63.73 : 36.27	0.23	0.42	0.79	0.79
				Peptoniphilaceae				31	00:31:00		0.01	0.02	0.04	0.04
					(family level ID only)			31	00:31:00		0.01	0.02	0.04	0.04
				Peptostreptococcaceae				1917	79 days, 21:00:00		0.71	1.32	2.47	2.47
					Peptostreptococcus			1917	79 days, 21:00:00		0.71	1.32	2.47	2.47
						stomatis	99.19 - 100	1917	79 days, 21:00:00	65.99 : 34.01	0.71	1.32	2.47	2.47
				Veillonellaceae				797	0.553472		0.29	0.55	1.03	1.03
					(family level ID only)			11	00:11:00		0	0.01	0.01	0.01
					Veillonella			786	0.545833		0.29	0.54	1.01	1.01
						(genus level ID only)		12	00:12:00		0	0.01	0.02	0.02
						(slash calls)		407	0.282639		0.15	0.28	0.53	0.53
						dispar	99.22 - 100	367	0.254861	84.47 : 15.53	0.14	0.25	0.47	0.47
			Thermoanaerobacterales					34	1 day, 10:00:00		0.01	0.02	0.04	0.04
				Thermoanaerobacteraceae				34	1 day, 10:00:00		0.01	0.02	0.04	0.04
					(family level ID only)			34	1 day, 10:00:00		0.01	0.02	0.04	0.04
		Negativicutes						7027	292 days, 7:12:00		2.6	4.85	9.07	9.07
			Selenomonadales					7027	292 days, 7:12:00		2.6	4.85	9.07	9.07
				Veillonellaceae				7027	292 days, 7:12:00		2.6	4.85	9.07	9.07
					Selenomonas			12	00:12:00		0	0.01	0.02	0.02
						(genus level ID only)		12	00:12:00		0	0.01	0.02	0.02
					Veillonella			7015	292 days, 7:00:00		2.59	4.85	9.05	9.05
						(slash calls)		3555	148 days, 3:00:00		1.31	2.46	4.59	4.59
						alcalescens	99.44 - 99.44	10	10:00:00	4 days, 4:00:00	0	0.01	0.01	0.01
						atypica	99.22 - 100	2276	94 days, 20:00:00	58.04 : 41.96	0.84	1.57	2.94	2.94
						dispar	99.22 - 99.22	54	2 days, 6:00:00	55.56 : 44.44	0.02	0.04	0.07	0.07
						rogosae	99.58 - 100	896	37 days, 8:00:00	62.28 : 37.72	0.33	0.62	1.16	1.16
						tobetsuensis	99.61 - 100	224	9 days, 8:00:00	64.29 : 35.71	0.08	0.15	0.29	0.29
	Fusobacteria							858	27 : 831		0.32	0.59	1.11	1.11
		Fusobacteriia						858	27 : 831		0.32	0.59	1.11	1.11
			Fusobacteriales					858	27 : 831		0.32	0.59	1.11	1.11
				Fusobacteriaceae				471	27 : 444		0.17	0.33	0.61	0.61
					Fusobacterium			471	27 : 444		0.17	0.33	0.61	0.61
						(slash calls)		27	1 day, 3:00:00		0.01	0.02	0.03	0.03
						nucleatum	99.56 - 100	237	0.164583	33.33 : 66.67	0.09	0.16	0.31	0.31
						periodonticum	99.12 - 99.56	207	0.14375	47.34 : 52.66	0.08	0.14	0.27	0.27
				Leptotrichiaceae				387	0.26875		0.14	0.27	0.5	0.5
					Leptotrichia			387	0.26875		0.14	0.27	0.5	0.5
						(slash calls)		60	0.0416667		0.02	0.04	0.08	0.08
						genomosp.	100 - 100	327	0.227083	45.87 : 54.13	0.12	0.23	0.42	0.42
	Gemmatimonadetes							65	0.0451389		0.02	0.04	0.08	0.08
		Gemmatimonadetes						65	0.0451389		0.02	0.04	0.08	0.08
			Gemmatimonadales					65	0.0451389		0.02	0.04	0.08	0.08
				Gemmatimonadaceae				65	0.0451389		0.02	0.04	0.08	0.08
					(family level ID only)			65	0.0451389		0.02	0.04	0.08	0.08
	Proteobacteria							32574	21925 : 10649		12.03	22.5	42.03	42.03
		Alphaproteobacteria						9463	6562 : 2901		3.5	6.54	12.21	12.21
			Caulobacterales					525	332 : 193		0.19	0.36	0.68	0.68
				Caulobacteraceae				525	332 : 193		0.19	0.36	0.68	0.68
					(slash calls)			435	332 : 103		0.16	0.3	0.56	0.56
					Caulobacter			90	0.0625		0.03	0.06	0.12	0.12
						(genus level ID only)		90	0.0625		0.03	0.06	0.12	0.12
			Rhizobiales					3385	3136 : 249		1.25	2.34	4.37	4.37
				Aurantimonadaceae				13	00:13:00		0	0.01	0.02	0.02
					(family level ID only)			13	00:13:00		0	0.01	0.02	0.02
				Bradyrhizobiaceae				158	82 : 76		0.06	0.11	0.2	0.2
					(slash calls)			105	3 days, 10:23:00		0.04	0.07	0.14	0.14
					Bradyrhizobium			53	00:53:00		0.02	0.04	0.07	0.07
						(genus level ID only)		53	00:53:00		0.02	0.04	0.07	0.07
				Hyphomicrobiaceae				83	3 days, 11:00:00		0.03	0.06	0.11	0.11
					Pedomicrobium			83	3 days, 11:00:00		0.03	0.06	0.11	0.11
						(slash calls)		83	3 days, 11:00:00		0.03	0.06	0.11	0.11
				Methylobacteriaceae				2630	107 days, 9:53:00		0.97	1.82	3.39	3.39
					(family level ID only)			10	00:10:00		0	0.01	0.01	0.01
					Methylobacterium			2620	107 days, 9:43:00		0.97	1.81	3.38	3.38
						(genus level ID only)		43	00:43:00		0.02	0.03	0.06	0.06
						(slash calls)		62	2 days, 14:00:00		0.02	0.04	0.08	0.08
						aerolatum	100 - 100	129	5 days, 9:00:00	51.16 : 48.84	0.05	0.09	0.17	0.17
						jeotgali	99.21 - 100	2386	99 days, 10:00:00	53.52 : 46.48	0.88	1.65	3.08	3.08
				Phyllobacteriaceae				302	195 : 107		0.11	0.21	0.39	0.39
					(slash calls)			107	0.0743056		0.04	0.07	0.14	0.14
					Aminobacter			121	5 days, 1:00:00		0.04	0.08	0.16	0.16
						(slash calls)		121	5 days, 1:00:00		0.04	0.08	0.16	0.16
					Phyllobacterium			74	3 days, 2:00:00		0.03	0.05	0.1	0.1
						(slash calls)		74	3 days, 2:00:00		0.03	0.05	0.1	0.1
				Rhizobiaceae				199	8 days, 7:00:00		0.07	0.14	0.26	0.26
					(slash calls)			199	8 days, 7:00:00		0.07	0.14	0.26	0.26
			Rhodobacterales					708	29 days, 12:00:00		0.26	0.49	0.91	0.91
				Rhodobacteraceae				708	29 days, 12:00:00		0.26	0.49	0.91	0.91
					Paracoccus			708	29 days, 12:00:00		0.26	0.49	0.91	0.91
						(slash calls)		708	29 days, 12:00:00		0.26	0.49	0.91	0.91
			Rhodospirillales					565	0.392361		0.21	0.39	0.73	0.73
				Acetobacteraceae				565	0.392361		0.21	0.39	0.73	0.73
					(family level ID only)			565	0.392361		0.21	0.39	0.73	0.73
			Sphingomonadales					4280	2386 : 1894		1.58	2.96	5.52	5.52
				Erythrobacteraceae				1622	1.12639		0.6	1.12	2.09	2.09
					(family level ID only)			1457	1.01181		0.54	1.01	1.88	1.88
					(slash calls)			165	0.114583		0.06	0.11	0.21	0.21
				Sphingomonadaceae				2658	2386 : 272		0.98	1.84	3.43	3.43
					(family level ID only)			61	0.0423611		0.02	0.04	0.08	0.08
					(slash calls)			666	27 days, 18:00:00		0.25	0.46	0.86	0.86
					Sphingomonas			1916	1720 : 196		0.71	1.32	2.47	2.47
						(genus level ID only)		57	00:57:00		0.02	0.04	0.07	0.07
						(slash calls)		58	2 days, 10:00:00		0.02	0.04	0.07	0.07
						glacialis	100 - 100	53	2 days, 5:00:00	37.74 : 62.26	0.02	0.04	0.07	0.07
						mali	99.21 - 99.63	1584	66 days, 0:00:00	61.05 : 38.95	0.59	1.09	2.04	2.04
						oligophenolica	99.56 - 99.56	25	1 day, 1:00:00	2 days, 4:48:00	0.01	0.02	0.03	0.03
						sp.	99.01 - 99.02	139	0.0965278	52.52 : 47.48	0.05	0.1	0.18	0.18
					Sphingosinicella			15	00:15:00		0.01	0.01	0.02	0.02
						(genus level ID only)		15	00:15:00		0.01	0.01	0.02	0.02
		Betaproteobacteria						10143	8538 : 1605		3.75	7.01	13.09	13.09
			Burkholderiales					10101	8507 : 1594		3.73	6.98	13.03	13.03
				Burkholderiaceae				3305	1788 : 1517		1.22	2.28	4.26	4.26
					(family level ID only)			54	00:54:00		0.02	0.04	0.07	0.07
					(slash calls)			1451	1.00764		0.54	1	1.87	1.87
					Cupriavidus			1625	67 days, 17:00:00		0.6	1.12	2.1	2.1
						(slash calls)		1186	49 days, 10:00:00		0.44	0.82	1.53	1.53
						necator	99.08 - 100	439	18 days, 7:00:00	51.71 : 48.29	0.16	0.3	0.57	0.57
					Ralstonia			175	6 days, 19:12:00		0.06	0.12	0.23	0.23
						(genus level ID only)		12	00:12:00		0	0.01	0.02	0.02
						(slash calls)		61	2 days, 13:00:00		0.02	0.04	0.08	0.08
						insidiosa	99.44 - 100	102	4 days, 6:00:00	64.71 : 35.29	0.04	0.07	0.13	0.13
				Comamonadaceae				6796	6719 : 77		2.51	4.69	8.77	8.77
					(family level ID only)			10	10:00:00		0	0.01	0.01	0.01
					Pelomonas			6786	6709 : 77		2.51	4.69	8.76	8.76
						(slash calls)		5550	5473 : 77		2.05	3.83	7.16	7.16
						aquatica	99.59 - 100	846	35 days, 6:00:00	56.26 : 43.74	0.31	0.58	1.09	1.09
						puraquae	99.08 - 100	390	16 days, 6:00:00	61.54 : 38.46	0.14	0.27	0.5	0.5
			Neisseriales					31	1 day, 7:00:00		0.01	0.02	0.04	0.04
				Neisseriaceae				31	1 day, 7:00:00		0.01	0.02	0.04	0.04
					Neisseria			31	1 day, 7:00:00		0.01	0.02	0.04	0.04
						(slash calls)		31	1 day, 7:00:00		0.01	0.02	0.04	0.04
			Rhodocyclales					11	00:11:00		0	0.01	0.01	0.01
				Rhodocyclaceae				11	00:11:00		0	0.01	0.01	0.01
					(family level ID only)			11	00:11:00		0	0.01	0.01	0.01
		Deltaproteobacteria						129	0.0895833		0.05	0.09	0.17	0.17
			Bdellovibrionales					85	0.0590278		0.03	0.06	0.11	0.11
				Bacteriovoracaceae				85	0.0590278		0.03	0.06	0.11	0.11
					(family level ID only)			85	0.0590278		0.03	0.06	0.11	0.11
			Myxococcales					44	00:44:00		0.02	0.03	0.06	0.06
				Polyangiaceae				44	00:44:00		0.02	0.03	0.06	0.06
					(family level ID only)			44	00:44:00		0.02	0.03	0.06	0.06
		Epsilonproteobacteria						816	256 : 560		0.3	0.56	1.05	1.05
			Campylobacterales					816	256 : 560		0.3	0.56	1.05	1.05
				Campylobacteraceae				816	256 : 560		0.3	0.56	1.05	1.05
					Campylobacter			816	256 : 560		0.3	0.56	1.05	1.05
						(slash calls)		34	1 day, 10:00:00		0.01	0.02	0.04	0.04
						concisus	99.19 - 100	654	94 : 560	48.62 : 51.38	0.24	0.45	0.84	0.84
						gracilis	100 - 100	128	5 days, 8:00:00	51.56 : 48.44	0.05	0.09	0.17	0.17
		Gammaproteobacteria						12023	6569 : 5454		4.44	8.3	15.51	15.51
			Aeromonadales					162	0.686111		0.06	0.11	0.21	0.21
				Aeromonadaceae				162	0.686111		0.06	0.11	0.21	0.21
					(family level ID only)			148	0.102778		0.05	0.1	0.19	0.19
					Aeromonas			14	14:00:00		0.01	0.01	0.02	0.02
						sharmana	99.39 - 99.39	14	14:00:00	4 days, 4:00:00	0.01	0.01	0.02	0.02
			Alteromonadales					5217	3.62292		1.93	3.6	6.73	6.73
				Pseudoalteromonadaceae				5200	3.61111		1.92	3.59	6.71	6.71
					(slash calls)			95	0.0659722		0.04	0.07	0.12	0.12
					Pseudoalteromonas			5105	3.54514		1.89	3.53	6.59	6.59
						(genus level ID only)		86	0.0597222		0.03	0.06	0.11	0.11
						(slash calls)		5019	3.48542		1.85	3.47	6.48	6.48
				Shewanellaceae				17	00:17:00		0.01	0.01	0.02	0.02
					Shewanella			17	00:17:00		0.01	0.01	0.02	0.02
						(genus level ID only)		17	00:17:00		0.01	0.01	0.02	0.02
			Chromatiales					136	5 days, 16:00:00		0.05	0.09	0.18	0.18
				Chromatiaceae				136	5 days, 16:00:00		0.05	0.09	0.18	0.18
					(slash calls)			136	5 days, 16:00:00		0.05	0.09	0.18	0.18
			Enterobacteriales					2078	86 days, 14:00:00		0.77	1.44	2.68	2.68
				Enterobacteriaceae				2078	86 days, 14:00:00		0.77	1.44	2.68	2.68
					(slash calls)			2015	83 days, 23:00:00		0.74	1.39	2.6	2.6
					Yersinia			63	2 days, 15:00:00		0.02	0.04	0.08	0.08
						(genus level ID only)		12	12:00:00		0	0.01	0.02	0.02
						(slash calls)		51	2 days, 3:00:00		0.02	0.04	0.07	0.07
			Pasteurellales					33	00:33:00		0.01	0.02	0.04	0.04
				Pasteurellaceae				33	00:33:00		0.01	0.02	0.04	0.04
					Haemophilus			33	00:33:00		0.01	0.02	0.04	0.04
						(genus level ID only)		33	00:33:00		0.01	0.02	0.04	0.04
			Pseudomonadales					4359	180 days, 21:18:00		1.61	3.01	5.62	5.62
				Moraxellaceae				2874	119 days, 18:00:00		1.06	1.99	3.71	3.71
					(slash calls)			2823	117 days, 15:00:00		1.04	1.95	3.64	3.64
					Acinetobacter			51	2 days, 3:00:00		0.02	0.04	0.07	0.07
						johnsonii	99.44 - 99.44	51	2 days, 3:00:00	54.9 : 45.1	0.02	0.04	0.07	0.07
				Pseudomonadaceae				1485	61 days, 3:18:00		0.55	1.03	1.92	1.92
					(slash calls)			335	13 days, 23:00:00		0.12	0.23	0.43	0.43
					Pseudomonas			1150	47 days, 4:18:00		0.42	0.79	1.48	1.48
						(slash calls)		29	11:18:00		0.01	0.02	0.04	0.04
						aeruginosa	99.09 - 100	544	22 days, 16:00:00	49.26 : 50.74	0.2	0.38	0.7	0.7
						pseudoalcaligenes	99.61 - 100	577	24 days, 1:00:00	55.29 : 44.71	0.21	0.4	0.74	0.74
			Xanthomonadales					38	00:38:00		0.01	0.03	0.05	0.05
				Xanthomonadaceae				38	00:38:00		0.01	0.03	0.05	0.05
					(slash calls)			38	00:38:00		0.01	0.03	0.05	0.05
	Spirochaetes							1114	0.773611		0.41	0.77	1.44	1.44
		Spirochaetia						1114	0.773611		0.41	0.77	1.44	1.44
			Spirochaetales					1114	0.773611		0.41	0.77	1.44	1.44
				Spirochaetaceae				1114	0.773611		0.41	0.77	1.44	1.44
					(family level ID only)			1114	0.773611		0.41	0.77	1.44	1.44
	Synergistetes							237	0.164583		0.09	0.16	0.31	0.31
		Synergistia						237	0.164583		0.09	0.16	0.31	0.31
			Synergistales					237	0.164583		0.09	0.16	0.31	0.31
				Synergistaceae				237	0.164583		0.09	0.16	0.31	0.31
					(family level ID only)			237	0.164583		0.09	0.16	0.31	0.31
	Tenericutes							159	87 : 72		0.06	0.11	0.21	0.21
		Mollicutes						159	87 : 72		0.06	0.11	0.21	0.21
			Mycoplasmatales					159	87 : 72		0.06	0.11	0.21	0.21
				Mycoplasmataceae				159	87 : 72		0.06	0.11	0.21	0.21
					(family level ID only)			72	0.05		0.03	0.05	0.09	0.09
					Mycoplasma			87	3 days, 15:00:00		0.03	0.06	0.11	0.11
						(slash calls)		87	3 days, 15:00:00		0.03	0.06	0.11	0.11
	Verrucomicrobia							35	00:35:00		0.01	0.02	0.05	0.05
		Verrucomicrobiae						35	00:35:00		0.01	0.02	0.05	0.05
			Verrucomicrobiales					35	00:35:00		0.01	0.02	0.05	0.05
				Verrucomicrobiaceae				35	00:35:00		0.01	0.02	0.05	0.05
					(family level ID only)			35	00:35:00		0.01	0.02	0.05	0.0

## Sheet: Spneu-8
Streptococcus pneumoniae-8
Primer	Phylum	Class	Order	Family	Genus	Species	% ID	Count	DB counters	F:R %	% of total reads	% of valid reads	% of mapped reads	% of mapped reads per primer
(consensus)								313558	285380 : 28178		63.95	84.4	100	100
	Actinobacteria							681	619 : 62		0.14	0.18	0.22	0.22
		Actinobacteria						681	619 : 62		0.14	0.18	0.22	0.22
			Actinomycetales					681	619 : 62		0.14	0.18	0.22	0.22
				Corynebacteriaceae				120	5 days, 0:00:00		0.02	0.03	0.04	0.04
					Corynebacterium			120	5 days, 0:00:00		0.02	0.03	0.04	0.04
						pseudodiphtheriticum	100 - 100	120	5 days, 0:00:00	55.83 : 44.17	0.02	0.03	0.04	0.04
				Micrococcaceae				561	499 : 62		0.11	0.15	0.18	0.18
					Rothia			561	499 : 62		0.11	0.15	0.18	0.18
						(slash calls)		10	10:00:00		0	0	0	0
						dentocariosa	100 - 100	37	1 day, 13:00:00	62.16 : 37.84	0.01	0.01	0.01	0.01
						mucilaginosa	99.11 - 100	514	452 : 62	47.08 : 52.92	0.1	0.14	0.16	0.16
	Firmicutes							34156	33682 : 474		6.97	9.19	10.89	10.89
		Bacilli						34143	33669 : 474		6.96	9.19	10.89	10.89
			Bacillales					296	183 : 113		0.06	0.08	0.09	0.09
				Bacillales incertae sedis				183	7 days, 15:00:00		0.04	0.05	0.06	0.06
					Gemella			183	7 days, 15:00:00		0.04	0.05	0.06	0.06
						(slash calls)		121	5 days, 1:00:00		0.02	0.03	0.04	0.04
						haemolysans	100 - 100	62	2 days, 14:00:00	53.23 : 46.77	0.01	0.02	0.02	0.02
				Paenibacillaceae				113	0.0784722		0.02	0.03	0.04	0.04
					(family level ID only)			113	0.0784722		0.02	0.03	0.04	0.04
			Lactobacillales					33847	33486 : 361		6.9	9.11	10.79	10.79
				Lactobacillaceae				11	11:00:00		0	0	0	0
					Lactobacillus			11	11:00:00		0	0	0	0
						fermentum	100 - 100	11	11:00:00	4 days, 4:00:00	0	0	0	0
				Streptococcaceae				33836	33475 : 361		6.9	9.11	10.79	10.79
					(family level ID only)			230	0.159722		0.05	0.06	0.07	0.07
					Streptococcus			33606	33475 : 131		6.85	9.05	10.72	10.72
						(genus level ID only)		110	0.0763889		0.02	0.03	0.04	0.04
						(slash calls)		31694	31694 : 0		6.46	8.53	10.11	10.11
						anginosus	100 - 100	16	16:00:00	4 days, 4:00:00	0	0	0.01	0.01
						australis	100 - 100	111	4 days, 15:00:00	63.06 : 36.94	0.02	0.03	0.04	0.04
						intermedius	100 - 100	13	13:00:00	4 days, 4:00:00	0	0	0	0
						mitis	100 - 100	35	1 day, 11:00:00	34.29 : 65.71	0.01	0.01	0.01	0.01
						parasanguinis	100 - 100	21	00:21:00	52.38 : 47.62	0	0.01	0.01	0.01
						peroris	100 - 100	51	2 days, 3:00:00	66.67 : 33.33	0.01	0.01	0.02	0.02
						pneumoniae	99.56 - 100	1503	62 days, 15:00:00	31.8 : 68.2	0.31	0.4	0.48	0.48
						sinensis	99.44 - 99.44	52	2 days, 4:00:00	53.85 : 46.15	0.01	0.01	0.02	0.02
		Negativicutes						13	13:00:00		0	0	0	0
			Selenomonadales					13	13:00:00		0	0	0	0
				Veillonellaceae				13	13:00:00		0	0	0	0
					Veillonella			13	13:00:00		0	0	0	0
						rogosae	99.61 - 99.61	13	13:00:00	4 days, 4:00:00	0	0	0	0
	Fusobacteria							28	1 day, 4:00:00		0.01	0.01	0.01	0.01
		Fusobacteriia						28	1 day, 4:00:00		0.01	0.01	0.01	0.01
			Fusobacteriales					28	1 day, 4:00:00		0.01	0.01	0.01	0.01
				Fusobacteriaceae				28	1 day, 4:00:00		0.01	0.01	0.01	0.01
					Fusobacterium			28	1 day, 4:00:00		0.01	0.01	0.01	0.01
						nucleatum	99.56 - 99.56	28	1 day, 4:00:00	46.43 : 53.57	0.01	0.01	0.01	0.01
	Proteobacteria							278693	251051 : 27642		56.84	75.02	88.88	88.88
		Gammaproteobacteria						278693	251051 : 27642		56.84	75.02	88.88	88.88
			Enterobacteriales					57	2 days, 9:00:00		0.01	0.02	0.02	0.02
				Enterobacteriaceae				57	2 days, 9:00:00		0.01	0.02	0.02	0.02
					(slash calls)			57	2 days, 9:00:00		0.01	0.02	0.02	0.02
			Pasteurellales					278601	250959 : 27642		56.82	74.99	88.85	88.85
				Pasteurellaceae				278601	250959 : 27642		56.82	74.99	88.85	88.85
					(family level ID only)			378	0.2625		0.08	0.1	0.12	0.12
					(slash calls)			16593	15354 : 1239		3.38	4.47	5.29	5.29
					Actinobacillus			11	11:00:00		0	0	0	0
						scotiae	99.42 - 99.42	11	11:00:00	4 days, 4:00:00	0	0	0	0
					Gallibacterium			46	18:28:00		0.01	0.01	0.01	0.01
						(slash calls)		18	18:00:00		0	0	0.01	0.01
						anatis	100 - 100	28	00:28:00	4 days, 4:00:00	0.01	0.01	0.01	0.01
					Haemophilus			261495	235498 : 25997		53.33	70.39	83.4	83.4
						(genus level ID only)		9116	6.33056		1.86	2.45	2.91	2.91
						(slash calls)		146907	131646 : 15261		29.96	39.54	46.85	46.85
						aegyptius	99.19 - 100	92928	92928 : 0	59.84 : 40.16	18.95	25.01	29.64	29.64
						influenzae	99.08 - 100	12544	10924 : 1620	34.25 : 65.75	2.56	3.38	4	4
					Pasteurella			78	3 days, 6:00:00		0.02	0.02	0.02	0.02
						(slash calls)		78	3 days, 6:00:00		0.02	0.02	0.02	0.02
			Pseudomonadales					35	1 day, 11:00:00		0.01	0.01	0.01	0.01
				Pseudomonadaceae				35	1 day, 11:00:00		0.01	0.01	0.01	0.01
					Pseudomonas			35	1 day, 11:00:00		0.01	0.01	0.01	0.01
						(slash calls)		35	1 day, 11:00:00		0.01	0.01	0.01	0.01

[truncated: 4 more sheets: Spneu-9, Speu-10, Spneu-11, Spneu-12]
