# Supplementary material for: Lung microbiome on admission in critically ill patients with acute bacterial and viral pneumonia
Source: Sci Rep. 2023 Oct 18;13:17724. doi: 10.1038/s41598-023-45007-4 (PMC10584954; doi:10.1038/s41598-023-45007-4)
Supplement: Supplementary file 7 — Supplementary Table S7. [file 41598_2023_45007_MOESM7_ESM.xlsx]

## Sheet: Legionella-1
Supplementary Table S7. Lung microbiome found in adult patients admitted to the ICU with non-pneumococcal bacterial severe pneumonia. Original microbiome data of each sample is shown in separate sheets.
Legionella pneumophila-1
Primer	Phylum	Class	Order	Family	Genus	Species	% ID	Count	DB counters	F:R %	% of total reads	% of valid reads	% of mapped reads	% of mapped reads per primer
(consensus)								89115	87606 : 1509		28.53	63.01	100	100
	Actinobacteria							1766	1300 : 466		0.57	1.25	1.98	1.98
		Actinobacteria						1766	1300 : 466		0.57	1.25	1.98	1.98
			Actinomycetales					1766	1300 : 466		0.57	1.25	1.98	1.98
				Corynebacteriaceae				40	1 day, 16:00:00		0.01	0.03	0.04	0.04
					Corynebacterium			40	1 day, 16:00:00		0.01	0.03	0.04	0.04
						urealyticum	100 - 100	40	1 day, 16:00:00	35 : 65	0.01	0.03	0.04	0.04
				Microbacteriaceae				1592	1163 : 429		0.51	1.13	1.79	1.79
					(family level ID only)			70	0.0486111		0.02	0.05	0.08	0.08
					(slash calls)			11	00:11:00		0	0.01	0.01	0.01
					Microbacterium			1511	1163 : 348		0.48	1.07	1.7	1.7
						(genus level ID only)		129	0.0895833		0.04	0.09	0.14	0.14
						(slash calls)		776	32 days, 8:00:00		0.25	0.55	0.87	0.87
						ginsengisoli	99.37 - 100	387	16 days, 3:00:00	30.75 : 69.25	0.12	0.27	0.43	0.43
						oxydans	99.64 - 100	219	0.152083	0.0694444	0.07	0.15	0.25	0.25
				Micrococcaceae				76	3 days, 4:00:00		0.02	0.05	0.09	0.09
					Arthrobacter			76	3 days, 4:00:00		0.02	0.05	0.09	0.09
						russicus	99.42 - 100	76	3 days, 4:00:00	39.47 : 60.53	0.02	0.05	0.09	0.09
				Propionibacteriaceae				21	21:00:00		0.01	0.01	0.02	0.02
					Propionibacterium			21	21:00:00		0.01	0.01	0.02	0.02
						acnes	100 - 100	21	21:00:00	47.62 : 52.38	0.01	0.01	0.02	0.02
				Pseudonocardiaceae				37	00:37:00		0.01	0.03	0.04	0.04
					(family level ID only)			37	00:37:00		0.01	0.03	0.04	0.04
	Bacteroidetes							45	00:45:00		0.01	0.03	0.05	0.05
		Sphingobacteriia						45	00:45:00		0.01	0.03	0.05	0.05
			Sphingobacteriales					45	00:45:00		0.01	0.03	0.05	0.05
				Chitinophagaceae				45	00:45:00		0.01	0.03	0.05	0.05
					Sediminibacterium			45	00:45:00		0.01	0.03	0.05	0.05
						(genus level ID only)		45	00:45:00		0.01	0.03	0.05	0.05
	Firmicutes							429	274 : 155		0.14	0.3	0.48	0.48
		Bacilli						337	274 : 63		0.11	0.24	0.38	0.38
			Bacillales					269	206 : 63		0.09	0.19	0.3	0.3
				Bacillaceae				221	158 : 63		0.07	0.16	0.25	0.25
					(family level ID only)			63	1 day, 8:31:00		0.02	0.04	0.07	0.07
					Anoxybacillus			158	5 days, 6:32:00		0.05	0.11	0.18	0.18
						(slash calls)		123	3 days, 19:32:00		0.04	0.09	0.14	0.14
						flavithermus	99.56 - 99.56	35	1 day, 11:00:00	71.43 : 28.57	0.01	0.02	0.04	0.04
				Bacillales incertae sedis				38	1 day, 14:00:00		0.01	0.03	0.04	0.04
					Exiguobacterium			38	1 day, 14:00:00		0.01	0.03	0.04	0.04
						acetylicum	99.56 - 99.56	38	1 day, 14:00:00	42.11 : 57.89	0.01	0.03	0.04	0.04
				Staphylococcaceae				10	10:00:00		0	0.01	0.01	0.01
					Staphylococcus			10	10:00:00		0	0.01	0.01	0.01
						(slash calls)		10	10:00:00		0	0.01	0.01	0.01
			Lactobacillales					68	2 days, 20:00:00		0.02	0.05	0.08	0.08
				Streptococcaceae				68	2 days, 20:00:00		0.02	0.05	0.08	0.08
					Streptococcus			68	2 days, 20:00:00		0.02	0.05	0.08	0.08
						(slash calls)		55	2 days, 7:00:00		0.02	0.04	0.06	0.06
						pseudopneumoniae	100 - 100	13	13:00:00	4 days, 4:00:00	0	0.01	0.01	0.01
		Clostridia						92	0.0638889		0.03	0.07	0.1	0.1
			Clostridiales					92	0.0638889		0.03	0.07	0.1	0.1
				Peptoniphilaceae				92	0.0638889		0.03	0.07	0.1	0.1
					Anaerococcus			92	0.0638889		0.03	0.07	0.1	0.1
						sp.	99.09 - 99.09	92	0.0638889	33.7 : 66.3	0.03	0.07	0.1	0.1
	Proteobacteria							86875	86032 : 843		27.81	61.43	97.49	97.49
		Alphaproteobacteria						672	511 : 161		0.22	0.48	0.75	0.75
			Caulobacterales					66	2 days, 18:00:00		0.02	0.05	0.07	0.07
				Caulobacteraceae				66	2 days, 18:00:00		0.02	0.05	0.07	0.07
					(slash calls)			66	2 days, 18:00:00		0.02	0.05	0.07	0.07
			Rhizobiales					359	295 : 64		0.11	0.25	0.4	0.4
				Bradyrhizobiaceae				29	1 day, 5:00:00		0.01	0.02	0.03	0.03
					(slash calls)			29	1 day, 5:00:00		0.01	0.02	0.03	0.03
				Methylobacteriaceae				11	11:00:00		0	0.01	0.01	0.01
					Methylobacterium			11	11:00:00		0	0.01	0.01	0.01
						jeotgali	100 - 100	11	11:00:00	0.0694444	0	0.01	0.01	0.01
				Phyllobacteriaceae				51	2 days, 3:00:00		0.02	0.04	0.06	0.06
					(slash calls)			51	2 days, 3:00:00		0.02	0.04	0.06	0.06
				Rhizobiaceae				268	204 : 64		0.09	0.19	0.3	0.3
					(family level ID only)			23	00:23:00		0.01	0.02	0.03	0.03
					(slash calls)			41	00:41:00		0.01	0.03	0.05	0.05
					Rhizobium			204	8 days, 12:00:00		0.07	0.14	0.23	0.23
						(slash calls)		14	14:00:00		0	0.01	0.02	0.02
						borbori	99.6 - 100	190	7 days, 22:00:00	62.11 : 37.89	0.06	0.13	0.21	0.21
			Rhodobacterales					139	5 days, 19:00:00		0.04	0.1	0.16	0.16
				Rhodobacteraceae				139	5 days, 19:00:00		0.04	0.1	0.16	0.16
					Paracoccus			139	5 days, 19:00:00		0.04	0.1	0.16	0.16
						(slash calls)		139	5 days, 19:00:00		0.04	0.1	0.16	0.16
			Sphingomonadales					108	0.525694		0.03	0.08	0.12	0.12
				Sphingomonadaceae				108	0.525694		0.03	0.08	0.12	0.12
					(slash calls)			11	11:00:00		0	0.01	0.01	0.01
					Sphingomonas			97	0.0673611		0.03	0.07	0.11	0.11
						(genus level ID only)		24	00:24:00		0.01	0.02	0.03	0.03
						sp.	99.01 - 99.01	73	0.0506944	50.68 : 49.32	0.02	0.05	0.08	0.08
		Betaproteobacteria						685	553 : 132		0.22	0.48	0.77	0.77
			Burkholderiales					536	447 : 89		0.17	0.38	0.6	0.6
				Burkholderiaceae				107	2 days, 17:42:00		0.03	0.08	0.12	0.12
					(slash calls)			42	00:42:00		0.01	0.03	0.05	0.05
					Cupriavidus			27	1 day, 3:00:00		0.01	0.02	0.03	0.03
						(slash calls)		10	10:00:00		0	0.01	0.01	0.01
						necator	100 - 100	17	17:00:00	4 days, 4:00:00	0.01	0.01	0.02	0.02
					Ralstonia			38	1 day, 14:00:00		0.01	0.03	0.04	0.04
						(slash calls)		38	1 day, 14:00:00		0.01	0.03	0.04	0.04
				Comamonadaceae				429	15 days, 22:47:00		0.14	0.3	0.48	0.48
					Pelomonas			429	15 days, 22:47:00		0.14	0.3	0.48	0.48
						(slash calls)		230	7 days, 15:47:00		0.07	0.16	0.26	0.26
						aquatica	99.59 - 100	66	2 days, 18:00:00	54.55 : 45.45	0.02	0.05	0.07	0.07
						puraquae	99.08 - 99.08	133	5 days, 13:00:00	75.94 : 24.06	0.04	0.09	0.15	0.15
			Neisseriales					64	2 days, 16:00:00		0.02	0.05	0.07	0.07
				Neisseriaceae				64	2 days, 16:00:00		0.02	0.05	0.07	0.07
					Neisseria			64	2 days, 16:00:00		0.02	0.05	0.07	0.07
						(slash calls)		45	1 day, 21:00:00		0.01	0.03	0.05	0.05
						meningitidis	99.08 - 99.08	19	19:00:00	0.0694444	0.01	0.01	0.02	0.02
			Rhodocyclales					85	1 day, 18:43:00		0.03	0.06	0.1	0.1
				Rhodocyclaceae				85	1 day, 18:43:00		0.03	0.06	0.1	0.1
					(family level ID only)			43	00:43:00		0.01	0.03	0.05	0.05
					Petrobacter			42	1 day, 18:00:00		0.01	0.03	0.05	0.05
						succinatimandens	100 - 100	42	1 day, 18:00:00	64.29 : 35.71	0.01	0.03	0.05	0.05
		Gammaproteobacteria						85518	84968 : 550		27.38	60.47	95.96	95.96
			Aeromonadales					17	00:17:00		0.01	0.01	0.02	0.02
				Aeromonadaceae				17	00:17:00		0.01	0.01	0.02	0.02
					Aeromonas			17	00:17:00		0.01	0.01	0.02	0.02
						(genus level ID only)		17	00:17:00		0.01	0.01	0.02	0.02
			Enterobacteriales					71	1 day, 10:37:00		0.02	0.05	0.08	0.08
				Enterobacteriaceae				71	1 day, 10:37:00		0.02	0.05	0.08	0.08
					(slash calls)			61	1 day, 10:27:00		0.02	0.04	0.07	0.07
					Klebsiella			10	00:10:00		0	0.01	0.01	0.01
						pneumoniae	99.26 - 99.26	10	00:10:00	0.0694444	0	0.01	0.01	0.01
			Legionellales					85371	84875 : 496		27.33	60.36	95.8	95.8
				Legionellaceae				85371	84875 : 496		27.33	60.36	95.8	95.8
					(family level ID only)			347	0.773611		0.11	0.25	0.39	0.39
					Legionella			85024	84862 : 162		27.22	60.12	95.41	95.41
						(genus level ID only)		152	0.105556		0.05	0.11	0.17	0.17
						(slash calls)		2591	107 days, 23:00:00		0.83	1.83	2.91	2.91
						pneumophila	99.08 - 100	82281	82271 : 10	54.32 : 45.68	26.34	58.18	92.33	92.33
			Pasteurellales					16	16:00:00		0.01	0.01	0.02	0.02
				Pasteurellaceae				16	16:00:00		0.01	0.01	0.02	0.02
					(slash calls)			16	16:00:00		0.01	0.01	0.02	0.02
			Pseudomonadales					43	1 day, 19:00:00		0.01	0.03	0.05	0.05
				Moraxellaceae				43	1 day, 19:00:00		0.01	0.03	0.05	0.05
					Acinetobacter			11	11:00:00		0	0.01	0.01	0.01
						baumannii	100 - 100	11	11:00:00	4 days, 4:00:00	0	0.01	0.01	0.01
					Moraxella			32	1 day, 8:00:00		0.01	0.02	0.04	0.04
						(slash calls)		22	22:00:00		0.01	0.02	0.02	0.02
						catarrhalis	100 - 100	10	10:00:00	4 days, 4:00:00	0	0.01	0.01	0.0

## Sheet: Legionella-2
Other bacteria
Legionella pneumophila-2
Primer	Phylum	Class	Order	Family	Genus	Species	% ID	Count	DB counters	F:R %	% of total reads	% of valid reads	% of mapped reads	% of mapped reads per primer
(consensus)								155243	154214 : 1029		55.45	73.29	100	100
	Firmicutes							22	22:00:00		0.01	0.01	0.01	0.01
		Bacilli						22	22:00:00		0.01	0.01	0.01	0.01
			Lactobacillales					22	22:00:00		0.01	0.01	0.01	0.01
				Streptococcaceae				22	22:00:00		0.01	0.01	0.01	0.01
					Streptococcus			22	22:00:00		0.01	0.01	0.01	0.01
						(slash calls)		22	22:00:00		0.01	0.01	0.01	0.01
	Proteobacteria							155221	154192 : 1029		55.44	73.28	99.99	99.99
		Gammaproteobacteria						155221	154192 : 1029		55.44	73.28	99.99	99.99
			Legionellales					155221	154192 : 1029		55.44	73.28	99.99	99.99
				Legionellaceae				155221	154192 : 1029		55.44	73.28	99.99	99.99
					(slash calls)			10	10:00:00		0	0	0.01	0.01
					Legionella			155211	154182 : 1029		55.44	73.27	99.98	99.98
						(genus level ID only)		938	0.651389		0.34	0.44	0.6	0.6
						(slash calls)		14994	14903 : 91		5.36	7.08	9.66	9.66
						beliardensis	100 - 100	149	6 days, 5:00:00	42.28 : 57.72	0.05	0.07	0.1	0.1
						pneumophila	99.09 - 100	138985	138985 : 0	53.48 : 46.52	49.64	65.61	89.53	89.53
						quinlivanii	99.39 - 100	145	6 days, 1:00:00	31.72 : 68.28	0.05	0.07	0.09	0.09

## Sheet: Spyogenes
Other bacteria
Streptococcus pyogenes
Primer	Phylum	Class	Order	Family	Genus	Species	% ID	Count	DB counters	F:R %	% of total reads	% of valid reads	% of mapped reads	% of mapped reads per primer
(consensus)								66411	66223 : 188		62.97	78.2	100	100
	Actinobacteria							56	2 days, 8:00:00		0.05	0.07	0.08	0.08
		Actinobacteria						56	2 days, 8:00:00		0.05	0.07	0.08	0.08
			Actinomycetales					56	2 days, 8:00:00		0.05	0.07	0.08	0.08
				Microbacteriaceae				56	2 days, 8:00:00		0.05	0.07	0.08	0.08
					Microbacterium			56	2 days, 8:00:00		0.05	0.07	0.08	0.08
						(slash calls)		12	12:00:00		0.01	0.01	0.02	0.02
						ginsengisoli	100 - 100	44	1 day, 20:00:00	63.64 : 36.36	0.04	0.05	0.07	0.07
	Firmicutes							66317	66167 : 150		62.88	78.09	99.86	99.86
		Bacilli						66317	66167 : 150		62.88	78.09	99.86	99.86
			Lactobacillales					66317	66167 : 150		62.88	78.09	99.86	99.86
				Streptococcaceae				66317	66167 : 150		62.88	78.09	99.86	99.86
					Streptococcus			66317	66167 : 150		62.88	78.09	99.86	99.86
						(genus level ID only)		58	00:58:00		0.05	0.07	0.09	0.09
						(slash calls)		13716	13716 : 0		13.01	16.15	20.65	20.65
						marimammalium	99.6 - 99.6	10	10:00:00	4 days, 4:00:00	0.01	0.01	0.02	0.02
						pyogenes	99.11 - 100	52523	52431 : 92	51.71 : 48.29	49.8	61.85	79.09	79.09
						uberis	100 - 100	10	10:00:00	0.0694444	0.01	0.01	0.02	0.02
	Proteobacteria							38	00:38:00		0.04	0.04	0.06	0.06
		Betaproteobacteria						38	00:38:00		0.04	0.04	0.06	0.06
			Burkholderiales					38	00:38:00		0.04	0.04	0.06	0.06
				Burkholderiaceae				38	00:38:00		0.04	0.04	0.06	0.06
					(slash calls)			38	00:38:00		0.04	0.04	0.06	0.06

## Sheet: Haemophilus-1
Other bacteria
Haemophilus influenzae-1
Primer	Phylum	Class	Order	Family	Genus	Species	% ID	Count	DB counters	F:R %	% of total reads	% of valid reads	% of mapped reads	% of mapped reads per primer
(consensus)								173315	149865 : 23450		50.06	80.32	100	100
	Actinobacteria							101	3 days, 6:23:00		0.03	0.05	0.06	0.06
		Actinobacteria						101	3 days, 6:23:00		0.03	0.05	0.06	0.06
			Actinomycetales					101	3 days, 6:23:00		0.03	0.05	0.06	0.06
				Micrococcaceae				101	3 days, 6:23:00		0.03	0.05	0.06	0.06
					Rothia			101	3 days, 6:23:00		0.03	0.05	0.06	0.06
						mucilaginosa	99.55 - 100	101	3 days, 6:23:00	45.54 : 54.46	0.03	0.05	0.06	0.06
	Bacteroidetes							89	3 days, 17:00:00		0.03	0.04	0.05	0.05
		Bacteroidia						89	3 days, 17:00:00		0.03	0.04	0.05	0.05
			Bacteroidales					89	3 days, 17:00:00		0.03	0.04	0.05	0.05
				Prevotellaceae				89	3 days, 17:00:00		0.03	0.04	0.05	0.05
					Prevotella			89	3 days, 17:00:00		0.03	0.04	0.05	0.05
						melaninogenica	99.55 - 100	47	1 day, 23:00:00	70.21 : 29.79	0.01	0.02	0.03	0.03
						oris	99.09 - 99.09	20	20:00:00	4 days, 4:00:00	0.01	0.01	0.01	0.01
						pallens	99.59 - 99.59	22	22:00:00	45.45 : 54.55	0.01	0.01	0.01	0.01
	Firmicutes							1116	45 days, 16:20:00		0.32	0.52	0.64	0.64
		Bacilli						1106	45 days, 6:20:00		0.32	0.51	0.64	0.64
			Lactobacillales					1106	45 days, 6:20:00		0.32	0.51	0.64	0.64
				Carnobacteriaceae				48	1 day, 14:10:00		0.01	0.02	0.03	0.03
					(slash calls)			10	00:10:00		0	0	0.01	0.01
					Granulicatella			38	1 day, 14:00:00		0.01	0.02	0.02	0.02
						adiacens	99.44 - 99.44	38	1 day, 14:00:00	4 days, 4:00:00	0.01	0.02	0.02	0.02
				Streptococcaceae				1058	43 days, 16:10:00		0.31	0.49	0.61	0.61
					Streptococcus			1058	43 days, 16:10:00		0.31	0.49	0.61	0.61
						(slash calls)		902	37 days, 4:10:00		0.26	0.42	0.52	0.52
						australis	100 - 100	79	3 days, 7:00:00	48.1 : 51.9	0.02	0.04	0.05	0.05
						caballi	100 - 100	57	2 days, 9:00:00	63.16 : 36.84	0.02	0.03	0.03	0.03
						peroris	100 - 100	10	10:00:00	4 days, 4:00:00	0	0	0.01	0.01
						salivarius	100 - 100	10	10:00:00	0.0694444	0	0	0.01	0.01
		Clostridia						10	10:00:00		0	0	0.01	0.01
			Clostridiales					10	10:00:00		0	0	0.01	0.01
				Clostridiaceae				10	10:00:00		0	0	0.01	0.01
					(slash calls)			10	10:00:00		0	0	0.01	0.01
	Proteobacteria							172009	148602 : 23407		49.68	79.72	99.25	99.25
		Gammaproteobacteria						172009	148602 : 23407		49.68	79.72	99.25	99.25
			Pasteurellales					172009	148602 : 23407		49.68	79.72	99.25	99.25
				Pasteurellaceae				172009	148602 : 23407		49.68	79.72	99.25	99.25
					(slash calls)			6781	5937 : 844		1.96	3.14	3.91	3.91
					Gallibacterium			8583	357 days, 4:11:00		2.48	3.98	4.95	4.95
						(slash calls)		8572	357 days, 4:00:00		2.48	3.97	4.95	4.95
						anatis	99.46 - 99.46	11	00:11:00	4 days, 4:00:00	0	0.01	0.01	0.01
					Haemophilus			156645	134093 : 22552		45.24	72.6	90.38	90.38
						(genus level ID only)		8816	6.12222		2.55	4.09	5.09	5.09
						(slash calls)		50622	38567 : 12055		14.62	23.46	29.21	29.21
						aegyptius	99.21 - 100	83592	83592 : 0	63.24 : 36.76	24.14	38.74	48.23	48.23
						haemolyticus	99.42 - 99.42	13	00:13:00	0.0694444	0	0.01	0.01	0.01
						influenzae	99.08 - 99.59	13602	11934 : 1668	39.23 : 60.77	3.93	6.3	7.85	7.85

## Sheet: Haemophilus-2
Other bacteria
Haemophilus influenzae-2
Primer	Phylum	Class	Order	Family	Genus	Species	% ID	Count	DB counters	F:R %	% of total reads	% of valid reads	% of mapped reads	% of mapped reads per primer
(consensus)								331536	265855 : 65681		49.51	82.18	100	100
	Actinobacteria							82	3 days, 10:00:00		0.01	0.02	0.02	0.02
		Actinobacteria						82	3 days, 10:00:00		0.01	0.02	0.02	0.02
			Actinomycetales					82	3 days, 10:00:00		0.01	0.02	0.02	0.02
				Microbacteriaceae				46	1 day, 22:00:00		0.01	0.01	0.01	0.01
					Microbacterium			46	1 day, 22:00:00		0.01	0.01	0.01	0.01
						(slash calls)		36	1 day, 12:00:00		0.01	0.01	0.01	0.01
						ginsengisoli	100 - 100	10	10:00:00	0.0694444	0	0	0	0
				Propionibacteriaceae				36	1 day, 12:00:00		0.01	0.01	0.01	0.01
					Propionibacterium			36	1 day, 12:00:00		0.01	0.01	0.01	0.01
						acnes	100 - 100	36	1 day, 12:00:00	58.33 : 41.67	0.01	0.01	0.01	0.01
	Firmicutes							41	1 day, 17:00:00		0.01	0.01	0.01	0.01
		Bacilli						41	1 day, 17:00:00		0.01	0.01	0.01	0.01
			Lactobacillales					41	1 day, 17:00:00		0.01	0.01	0.01	0.01
				Enterococcaceae				31	1 day, 7:00:00		0	0.01	0.01	0.01
					Enterococcus			31	1 day, 7:00:00		0	0.01	0.01	0.01
						cecorum	99.59 - 100	31	1 day, 7:00:00	67.74 : 32.26	0	0.01	0.01	0.01
				Streptococcaceae				10	10:00:00		0	0	0	0
					Streptococcus			10	10:00:00		0	0	0	0
						(slash calls)		10	10:00:00		0	0	0	0
	Proteobacteria							331413	265732 : 65681		49.49	82.14	99.96	99.96
		Gammaproteobacteria						331413	265732 : 65681		49.49	82.14	99.96	99.96
			Pasteurellales					331413	265732 : 65681		49.49	82.14	99.96	99.96
				Pasteurellaceae				331413	265732 : 65681		49.49	82.14	99.96	99.96
					(slash calls)			15597	10033 : 5564		2.33	3.87	4.7	4.7
					Actinobacillus			19	19:00:00		0	0	0.01	0.01
						scotiae	99.42 - 99.42	19	19:00:00	4 days, 4:00:00	0	0	0.01	0.01
					Gallibacterium			20158	55 : 20103		3.01	5	6.08	6.08
						(slash calls)		55	2 days, 7:00:00		0.01	0.01	0.02	0.02
						anatis	99.47 - 100	20103	0 : 20103	99.86 : 0.14	3	4.98	6.06	6.06
					Haemophilus			295639	255625 : 40014		44.15	73.28	89.17	89.17
						(genus level ID only)		6931	4.81319		1.04	1.72	2.09	2.09
						(slash calls)		94536	64454 : 30082		14.12	23.43	28.51	28.51
						aegyptius	99.19 - 100	168443	168443 : 0	51.65 : 48.35	25.15	41.75	50.81	50.81
						haemolyticus	99.42 - 99.42	53	00:53:00	67.92 : 32.08	0.01	0.01	0.02	0.02
						influenzae	99.08 - 100	25664	22728 : 2936	37.73 : 62.27	3.83	6.36	7.74	7.74
						parainfluenzae	100 - 100	12	00:12:00	4 days, 4:00:00	0	0	0	0

## Sheet: Leptospira
Other bacteria
Leptospira
Primer	Phylum	Class	Order	Family	Genus	Species	% ID	Count	DB counters	F:R %	% of total reads	% of valid reads	% of mapped reads	% of mapped reads per primer
(consensus)								28745	27072 : 1673		23.33	46.12	100	100
	Actinobacteria							8475	8039 : 436		6.88	13.6	29.48	29.48
		Actinobacteria						8475	8039 : 436		6.88	13.6	29.48	29.48
			Actinomycetales					8430	7994 : 436		6.84	13.53	29.33	29.33
				Corynebacteriaceae				1169	987 : 182		0.95	1.88	4.07	4.07
					(family level ID only)			166	0.115278		0.13	0.27	0.58	0.58
					Corynebacterium			1003	41 days, 3:16:00		0.81	1.61	3.49	3.49
						kroppenstedtii	99.21 - 100	95	3 days, 7:16:00	2 days, 12:40:00	0.08	0.15	0.33	0.33
						lipophiloflavum	99.54 - 100	215	8 days, 23:00:00	62.33 : 37.67	0.17	0.34	0.75	0.75
						suicordis	99.08 - 100	693	28 days, 21:00:00	69.99 : 30.01	0.56	1.11	2.41	2.41
				Dermacoccaceae				312	11 days, 16:32:00		0.25	0.5	1.09	1.09
					Dermacoccus			312	11 days, 16:32:00		0.25	0.5	1.09	1.09
						(genus level ID only)		32	00:32:00		0.03	0.05	0.11	0.11
						(slash calls)		280	11 days, 16:00:00		0.23	0.45	0.97	0.97
				Gordoniaceae				10	10:00:00		0.01	0.02	0.03	0.03
					Gordonia			10	10:00:00		0.01	0.02	0.03	0.03
						otitidis	99.55 - 99.55	10	10:00:00	0.0694444	0.01	0.02	0.03	0.03
				Microbacteriaceae				2912	2844 : 68		2.36	4.67	10.13	10.13
					(family level ID only)			57	00:57:00		0.05	0.09	0.2	0.2
					(slash calls)			11	00:11:00		0.01	0.02	0.04	0.04
					Microbacterium			2844	118 days, 12:00:00		2.31	4.56	9.89	9.89
						(slash calls)		1741	72 days, 13:00:00		1.41	2.79	6.06	6.06
						ginsengisoli	99.38 - 100	1103	45 days, 23:00:00	46.06 : 53.94	0.9	1.77	3.84	3.84
				Micrococcaceae				1241	51 days, 17:00:00		1.01	1.99	4.32	4.32
					(family level ID only)			1117	46 days, 13:00:00		0.91	1.79	3.89	3.89
					Arthrobacter			124	5 days, 4:00:00		0.1	0.2	0.43	0.43
						russicus	99.42 - 100	124	5 days, 4:00:00	42.74 : 57.26	0.1	0.2	0.43	0.43
				Propionibacteriaceae				2760	2632 : 128		2.24	4.43	9.6	9.6
					Ponticoccus			68	0.0472222		0.06	0.11	0.24	0.24
						(genus level ID only)		68	0.0472222		0.06	0.11	0.24	0.24
					Propionibacterium			2692	2632 : 60		2.18	4.32	9.37	9.37
						(genus level ID only)		15	00:15:00		0.01	0.02	0.05	0.05
						acnes	99.26 - 100	2665	109 days, 4:45:00	74.11 : 25.89	2.16	4.28	9.27	9.27
						granulosum	100 - 100	12	12:00:00	4 days, 4:00:00	0.01	0.02	0.04	0.04
				Sporichthyaceae				26	00:26:00		0.02	0.04	0.09	0.09
					Sporichthya			26	00:26:00		0.02	0.04	0.09	0.09
						(genus level ID only)		26	00:26:00		0.02	0.04	0.09	0.09
			Bifidobacteriales					45	1 day, 21:00:00		0.04	0.07	0.16	0.16
				unclassified Bifidobacteriales				45	1 day, 21:00:00		0.04	0.07	0.16	0.16
					Turicella			45	1 day, 21:00:00		0.04	0.07	0.16	0.16
						otitidis	99.59 - 99.59	45	1 day, 21:00:00	66.67 : 33.33	0.04	0.07	0.16	0.16
	Bacteroidetes							1329	55 days, 9:00:00		1.08	2.13	4.62	4.62
		Bacteroidia						248	10 days, 8:00:00		0.2	0.4	0.86	0.86
			Bacteroidales					248	10 days, 8:00:00		0.2	0.4	0.86	0.86
				Porphyromonadaceae				248	10 days, 8:00:00		0.2	0.4	0.86	0.86
					Porphyromonas			248	10 days, 8:00:00		0.2	0.4	0.86	0.86
						endodontalis	99.09 - 99.55	248	10 days, 8:00:00	92.74 : 7.26	0.2	0.4	0.86	0.86
		Flavobacteriia						1081	45 days, 1:00:00		0.88	1.73	3.76	3.76
			Flavobacteriales					1081	45 days, 1:00:00		0.88	1.73	3.76	3.76
				Flavobacteriaceae				1081	45 days, 1:00:00		0.88	1.73	3.76	3.76
					Capnocytophaga			1081	45 days, 1:00:00		0.88	1.73	3.76	3.76
						granulosa	99.19 - 100	1081	45 days, 1:00:00	62.72 : 37.28	0.88	1.73	3.76	3.76
	Deinococcus-Thermus							92	3 days, 20:00:00		0.07	0.15	0.32	0.32
		Deinococci						92	3 days, 20:00:00		0.07	0.15	0.32	0.32
			Thermales					92	3 days, 20:00:00		0.07	0.15	0.32	0.32
				Thermaceae				92	3 days, 20:00:00		0.07	0.15	0.32	0.32
					Meiothermus			92	3 days, 20:00:00		0.07	0.15	0.32	0.32
						silvanus	100 - 100	92	3 days, 20:00:00	46.74 : 53.26	0.07	0.15	0.32	0.32
	Firmicutes							1428	58 days, 4:32:00		1.16	2.29	4.97	4.97
		Bacilli						663	27 days, 15:00:00		0.54	1.06	2.31	2.31
			Bacillales					118	4 days, 22:00:00		0.1	0.19	0.41	0.41
				Bacillales incertae sedis				23	23:00:00		0.02	0.04	0.08	0.08
					Gemella			23	23:00:00		0.02	0.04	0.08	0.08
						(slash calls)		23	23:00:00		0.02	0.04	0.08	0.08
				Staphylococcaceae				95	3 days, 23:00:00		0.08	0.15	0.33	0.33
					Staphylococcus			95	3 days, 23:00:00		0.08	0.15	0.33	0.33
						(slash calls)		32	1 day, 8:00:00		0.03	0.05	0.11	0.11
						epidermidis	99.56 - 100	63	2 days, 15:00:00	25.4 : 74.6	0.05	0.1	0.22	0.22
			Lactobacillales					545	22 days, 17:00:00		0.44	0.87	1.9	1.9
				Streptococcaceae				545	22 days, 17:00:00		0.44	0.87	1.9	1.9
					Streptococcus			545	22 days, 17:00:00		0.44	0.87	1.9	1.9
						(slash calls)		545	22 days, 17:00:00		0.44	0.87	1.9	1.9
		Clostridia						32	00:32:00		0.03	0.05	0.11	0.11
			Clostridiales					32	00:32:00		0.03	0.05	0.11	0.11
				Lachnospiraceae				32	00:32:00		0.03	0.05	0.11	0.11
					(family level ID only)			32	00:32:00		0.03	0.05	0.11	0.11
		Negativicutes						733	30 days, 13:00:00		0.59	1.18	2.55	2.55
			Selenomonadales					733	30 days, 13:00:00		0.59	1.18	2.55	2.55
				Veillonellaceae				733	30 days, 13:00:00		0.59	1.18	2.55	2.55
					Veillonella			733	30 days, 13:00:00		0.59	1.18	2.55	2.55
						parvula	99.61 - 100	733	30 days, 13:00:00	56.89 : 43.11	0.59	1.18	2.55	2.55
	Proteobacteria							9875	8742 : 1133		8.02	15.84	34.35	34.35
		Alphaproteobacteria						1423	1058 : 365		1.15	2.28	4.95	4.95
			Caulobacterales					447	115 : 332		0.36	0.72	1.56	1.56
				Caulobacteraceae				447	115 : 332		0.36	0.72	1.56	1.56
					(family level ID only)			332	0.230556		0.27	0.53	1.15	1.15
					(slash calls)			80	3 days, 8:00:00		0.06	0.13	0.28	0.28
					Brevundimonas			35	1 day, 11:00:00		0.03	0.06	0.12	0.12
						(slash calls)		35	1 day, 11:00:00		0.03	0.06	0.12	0.12
			Rhizobiales					312	12 days, 2:22:00		0.25	0.5	1.09	1.09
				Bradyrhizobiaceae				38	16:22:00		0.03	0.06	0.13	0.13
					(slash calls)			26	16:10:00		0.02	0.04	0.09	0.09
					Afipia			12	00:12:00		0.01	0.02	0.04	0.04
						genosp.	100 - 100	12	00:12:00	4 days, 4:00:00	0.01	0.02	0.04	0.04
				Methylobacteriaceae				247	10 days, 7:00:00		0.2	0.4	0.86	0.86
					Methylobacterium			247	10 days, 7:00:00		0.2	0.4	0.86	0.86
						jeotgali	100 - 100	247	10 days, 7:00:00	59.92 : 40.08	0.2	0.4	0.86	0.86
				Phyllobacteriaceae				27	1 day, 3:00:00		0.02	0.04	0.09	0.09
					Phyllobacterium			27	1 day, 3:00:00		0.02	0.04	0.09	0.09
						(slash calls)		27	1 day, 3:00:00		0.02	0.04	0.09	0.09
			Rhodobacterales					150	6 days, 6:00:00		0.12	0.24	0.52	0.52
				Rhodobacteraceae				150	6 days, 6:00:00		0.12	0.24	0.52	0.52
					Paracoccus			150	6 days, 6:00:00		0.12	0.24	0.52	0.52
						marinus	100 - 100	150	6 days, 6:00:00	47.33 : 52.67	0.12	0.24	0.52	0.52
			Rhodospirillales					283	11 days, 19:00:00		0.23	0.45	0.98	0.98
				Acetobacteraceae				283	11 days, 19:00:00		0.23	0.45	0.98	0.98
					Roseomonas			283	11 days, 19:00:00		0.23	0.45	0.98	0.98
						(slash calls)		174	7 days, 6:00:00		0.14	0.28	0.61	0.61
						mucosa	100 - 100	109	4 days, 13:00:00	44.95 : 55.05	0.09	0.17	0.38	0.38
			Sphingomonadales					231	9 days, 4:11:00		0.19	0.37	0.8	0.8
				Sphingomonadaceae				231	9 days, 4:11:00		0.19	0.37	0.8	0.8
					(slash calls)			71	2 days, 23:00:00		0.06	0.11	0.25	0.25
					Sphingomonas			160	6 days, 5:11:00		0.13	0.26	0.56	0.56
						(genus level ID only)		11	00:11:00		0.01	0.02	0.04	0.04
						(slash calls)		58	2 days, 10:00:00		0.05	0.09	0.2	0.2
						echinoides	99.11 - 99.11	62	2 days, 14:00:00	41.94 : 58.06	0.05	0.1	0.22	0.22
						glacialis	99.6 - 99.63	29	1 day, 5:00:00	37.93 : 62.07	0.02	0.05	0.1	0.1
		Betaproteobacteria						3682	2914 : 768		2.99	5.91	12.81	12.81
			Burkholderiales					3658	2914 : 744		2.97	5.87	12.73	12.73
				Burkholderiaceae				1457	741 : 716		1.18	2.34	5.07	5.07
					(slash calls)			716	0.497222		0.58	1.15	2.49	2.49
					Burkholderia			62	2 days, 14:00:00		0.05	0.1	0.22	0.22
						(slash calls)		62	2 days, 14:00:00		0.05	0.1	0.22	0.22
					Cupriavidus			481	20 days, 1:00:00		0.39	0.77	1.67	1.67
						(slash calls)		329	13 days, 17:00:00		0.27	0.53	1.14	1.14
						necator	100 - 100	152	6 days, 8:00:00	45.39 : 54.61	0.12	0.24	0.53	0.53
					Ralstonia			198	8 days, 6:00:00		0.16	0.32	0.69	0.69
						(slash calls)		177	7 days, 9:00:00		0.14	0.28	0.62	0.62
						insidiosa	100 - 100	21	21:00:00	0.0694444	0.02	0.03	0.07	0.07
				Comamonadaceae				2102	86 days, 10:28:00		1.71	3.37	7.31	7.31
					Pelomonas			2102	86 days, 10:28:00		1.71	3.37	7.31	7.31
						(slash calls)		1448	59 days, 4:28:00		1.18	2.32	5.04	5.04
						aquatica	99.59 - 100	266	11 days, 2:00:00	55.64 : 44.36	0.22	0.43	0.93	0.93
						puraquae	99.08 - 99.08	388	16 days, 4:00:00	46.65 : 53.35	0.31	0.62	1.35	1.35
				unclassified Burkholderiales				99	4 days, 3:00:00		0.08	0.16	0.34	0.34
					(slash calls)			99	4 days, 3:00:00		0.08	0.16	0.34	0.34
			Rhodocyclales					24	00:24:00		0.02	0.04	0.08	0.08
				Rhodocyclaceae				24	00:24:00		0.02	0.04	0.08	0.08
					(family level ID only)			24	00:24:00		0.02	0.04	0.08	0.08
		Gammaproteobacteria						4770	198 days, 18:00:00		3.87	7.65	16.59	16.59
			Enterobacteriales					52	2 days, 4:00:00		0.04	0.08	0.18	0.18
				Enterobacteriaceae				52	2 days, 4:00:00		0.04	0.08	0.18	0.18
					Serratia			52	2 days, 4:00:00		0.04	0.08	0.18	0.18
						(slash calls)		52	2 days, 4:00:00		0.04	0.08	0.18	0.18
			Pseudomonadales					4718	196 days, 14:00:00		3.83	7.57	16.41	16.41
				Moraxellaceae				4718	196 days, 14:00:00		3.83	7.57	16.41	16.41
					(slash calls)			530	22 days, 2:00:00		0.43	0.85	1.84	1.84
					Acinetobacter			157	6 days, 13:00:00		0.13	0.25	0.55	0.55
						(slash calls)		157	6 days, 13:00:00		0.13	0.25	0.55	0.55
					Moraxella			4031	167 days, 23:00:00		3.27	6.47	14.02	14.02
						osloensis	99.4 - 100	4031	167 days, 23:00:00	58.22 : 41.78	3.27	6.47	14.02	14.02
	Spirochaetes							7546	7474 : 72		6.12	12.11	26.25	26.25
		Spirochaetia						7546	7474 : 72		6.12	12.11	26.25	26.25
			Spirochaetales					7546	7474 : 72		6.12	12.11	26.25	26.25
				Leptospiraceae				7546	7474 : 72		6.12	12.11	26.25	26.25
					(family level ID only)			72	0.05		0.06	0.12	0.25	0.25
					Leptospira			7474	311 days, 10:00:00		6.07	11.99	26	26
						(slash calls)		5591	232 days, 23:00:00		4.54	8.97	19.45	19.45
						interrogans	99.55 - 100	1883	78 days, 11:00:00	44.56 : 55.44	1.53	3.02	6.55	6.55

## Sheet: Klebsiella
Other bacteria
Klebsiella pneumoniae
Primer	Phylum	Class	Order	Family	Genus	Species	% ID	Count	DB counters	F:R %	% of total reads	% of valid reads	% of mapped reads	% of mapped reads per primer
(consensus)								24442	23398 : 1044		5.7	68.75	100	100
	Proteobacteria							24442	23398 : 1044		5.7	68.75	100	100
		Gammaproteobacteria						24442	23398 : 1044		5.7	68.75	100	100
			Enterobacteriales					24442	23398 : 1044		5.7	68.75	100	100
				Enterobacteriaceae				24442	23398 : 1044		5.7	68.75	100	100
					(slash calls)			13512	12825 : 687		3.15	38.01	55.28	55.28
					Enterobacter			66	2 days, 18:00:00		0.02	0.19	0.27	0.27
						sacchari	99.11 - 100	66	2 days, 18:00:00	4 days, 4:00:00	0.02	0.19	0.27	0.27
					Escherichia			53	00:53:00		0.01	0.15	0.22	0.22
						coli	99.09 - 99.09	53	00:53:00	4 days, 4:00:00	0.01	0.15	0.22	0.22
					Klebsiella			10238	9975 : 263		2.39	28.8	41.89	41.89
						(genus level ID only)		57	00:57:00		0.01	0.16	0.23	0.23
						(slash calls)		169	0.117361		0.04	0.48	0.69	0.69
						pneumoniae	99.44 - 100	4832	199 days, 19:37:00	48.05 : 51.95	1.13	13.59	19.77	19.77
						variicola	99.44 - 100	5180	215 days, 20:00:00	54.56 : 45.44	1.21	14.57	21.19	21.19
					Pectobacterium			41	00:41:00		0.01	0.12	0.17	0.17
						(genus level ID only)		41	00:41:00		0.01	0.12	0.17	0.17
					Serratia			532	22 days, 4:00:00		0.12	1.5	2.18	2.18
						(slash calls)		294	12 days, 6:00:00		0.07	0.83	1.2	1.2
						rubidaea	99.39 - 100	238	9 days, 22:00:00	0.0694444	0.06	0.67	0.97	0.97
