# Supplementary material for: Lung microbiome on admission in critically ill patients with acute bacterial and viral pneumonia
Source: Sci Rep. 2023 Oct 18;13:17724. doi: 10.1038/s41598-023-45007-4 (PMC10584954; doi:10.1038/s41598-023-45007-4)
Supplement: Supplementary file 8 — Supplementary Table S8. [file 41598_2023_45007_MOESM8_ESM.xlsx]

## Sheet: Negative-1
Supplementary Table S8. Lung microbiome found in adult patients admitted to the ICU with severe pneumonia of unknown etiology. Original microbiome data of each sample is shown in separate sheets.
Negative-1
Primer	Phylum	Class	Order	Family	Genus	Species	% ID	Count	DB counters	F:R %	% of total reads	% of valid reads	% of mapped reads	% of mapped reads per primer
(consensus)								143599	131059 : 12540		50.09	66.74	100	100
	Actinobacteria							8446	8109 : 337		2.95	3.93	5.88	5.88
		Actinobacteria						8446	8109 : 337		2.95	3.93	5.88	5.88
			Actinomycetales					8179	7941 : 238		2.85	3.8	5.7	5.7
				Actinomycetaceae				3179	3051 : 128		1.11	1.48	2.21	2.21
					Actinomyces			3179	3051 : 128		1.11	1.48	2.21	2.21
						(genus level ID only)		30	00:30:00		0.01	0.01	0.02	0.02
						(slash calls)		227	157 : 70		0.08	0.11	0.16	0.16
						graevenitzii	99.22 - 100	535	21 days, 20:11:00	56.82 : 43.18	0.19	0.25	0.37	0.37
						odontolyticus	99.1 - 100	2370	98 days, 18:00:00	63.63 : 36.37	0.83	1.1	1.65	1.65
						sp.	100 - 100	17	00:17:00	4 days, 4:00:00	0.01	0.01	0.01	0.01
				Gordoniaceae				40	1 day, 16:00:00		0.01	0.02	0.03	0.03
					Gordonia			40	1 day, 16:00:00		0.01	0.02	0.03	0.03
						(slash calls)		28	1 day, 4:00:00		0.01	0.01	0.02	0.02
						terrae	100 - 100	12	12:00:00	4 days, 4:00:00	0	0.01	0.01	0.01
				Microbacteriaceae				174	7 days, 6:00:00		0.06	0.08	0.12	0.12
					Microbacterium			174	7 days, 6:00:00		0.06	0.08	0.12	0.12
						(slash calls)		82	3 days, 10:00:00		0.03	0.04	0.06	0.06
						ginsengisoli	99.37 - 100	92	3 days, 20:00:00	61.96 : 38.04	0.03	0.04	0.06	0.06
				Micrococcaceae				4386	4276 : 110		1.53	2.04	3.05	3.05
					Rothia			4386	4276 : 110		1.53	2.04	3.05	3.05
						(genus level ID only)		17	00:17:00		0.01	0.01	0.01	0.01
						(slash calls)		17	00:17:00		0.01	0.01	0.01	0.01
						mucilaginosa	99.19 - 100	4352	4276 : 76	49.38 : 50.62	1.52	2.02	3.03	3.03
				Propionibacteriaceae				400	16 days, 16:00:00		0.14	0.19	0.28	0.28
					Propionibacterium			400	16 days, 16:00:00		0.14	0.19	0.28	0.28
						acnes	99.61 - 100	400	16 days, 16:00:00	56.75 : 43.25	0.14	0.19	0.28	0.28
			Coriobacteriales					267	168 : 99		0.09	0.12	0.19	0.19
				Coriobacteriaceae				267	168 : 99		0.09	0.12	0.19	0.19
					(slash calls)			99	0.06875		0.03	0.05	0.07	0.07
					Atopobium			168	7 days, 0:00:00		0.06	0.08	0.12	0.12
						parvulum	99.18 - 100	168	7 days, 0:00:00	33.93 : 66.07	0.06	0.08	0.12	0.12
	Bacteroidetes							12516	7320 : 5196		4.37	5.82	8.72	8.72
		Bacteroidia						11946	6805 : 5141		4.17	5.55	8.32	8.32
			Bacteroidales					11946	6805 : 5141		4.17	5.55	8.32	8.32
				Porphyromonadaceae				218	9 days, 2:00:00		0.08	0.1	0.15	0.15
					Porphyromonas			218	9 days, 2:00:00		0.08	0.1	0.15	0.15
						endodontalis	100 - 100	93	3 days, 21:00:00	68.82 : 31.18	0.03	0.04	0.06	0.06
						gingivalis	99.11 - 99.59	125	5 days, 5:00:00	60.8 : 39.2	0.04	0.06	0.09	0.09
				Prevotellaceae				11654	6587 : 5067		4.06	5.42	8.12	8.12
					(family level ID only)			1810	1.25694		0.63	0.84	1.26	1.26
					(slash calls)			31	00:31:00		0.01	0.01	0.02	0.02
					Alloprevotella			845	566 : 279		0.29	0.39	0.59	0.59
						(genus level ID only)		14	00:14:00		0	0.01	0.01	0.01
						rava	99.42 - 100	817	552 : 265	67.56 : 32.44	0.28	0.38	0.57	0.57
						tannerae	99.18 - 99.18	14	14:00:00	0.0694444	0	0.01	0.01	0.01
					Prevotella			8968	6021 : 2947		3.13	4.17	6.25	6.25
						(genus level ID only)		182	0.126389		0.06	0.08	0.13	0.13
						(slash calls)		901	339 : 562		0.31	0.42	0.63	0.63
						copri	99.41 - 100	913	0.634028	58.82 : 41.18	0.32	0.42	0.64	0.64
						histicola	99.09 - 100	1580	65 days, 20:00:00	71.33 : 28.67	0.55	0.73	1.1	1.1
						maculosa	99.42 - 99.42	13	13:00:00	4 days, 4:00:00	0	0.01	0.01	0.01
						melaninogenica	99.1 - 100	2302	1012 : 1290	51.65 : 48.35	0.8	1.07	1.6	1.6
						nigrescens	99.42 - 99.6	133	5 days, 13:00:00	66.92 : 33.08	0.05	0.06	0.09	0.09
						oris	99.59 - 99.59	29	1 day, 5:00:00	65.52 : 34.48	0.01	0.01	0.02	0.02
						oulorum	99.55 - 99.59	32	1 day, 8:00:00	59.38 : 40.62	0.01	0.01	0.02	0.02
						pallens	99.19 - 100	1483	61 days, 19:00:00	55.5 : 44.5	0.52	0.69	1.03	1.03
						salivae	99.09 - 100	574	23 days, 22:00:00	64.29 : 35.71	0.2	0.27	0.4	0.4
						scopos	99.09 - 99.09	43	1 day, 19:00:00	4 days, 4:00:00	0.01	0.02	0.03	0.03
						veroralis	99.19 - 99.6	783	32 days, 15:00:00	79.18 : 20.82	0.27	0.36	0.55	0.55
				[Paraprevotellaceae]				74	0.0513889		0.03	0.03	0.05	0.05
					(family level ID only)			23	00:23:00		0.01	0.01	0.02	0.02
					(slash calls)			51	00:51:00		0.02	0.02	0.04	0.04
		Flavobacteriia						570	21 days, 11:55:00		0.2	0.26	0.4	0.4
			Flavobacteriales					570	21 days, 11:55:00		0.2	0.26	0.4	0.4
				Flavobacteriaceae				570	21 days, 11:55:00		0.2	0.26	0.4	0.4
					(family level ID only)			24	00:24:00		0.01	0.01	0.02	0.02
					Bergeyella			15	00:15:00		0.01	0.01	0.01	0.01
						sp.	100 - 100	15	00:15:00	4 days, 4:00:00	0.01	0.01	0.01	0.01
					Capnocytophaga			436	18 days, 4:00:00		0.15	0.2	0.3	0.3
						leadbetteri	99.1 - 100	436	18 days, 4:00:00	56.65 : 43.35	0.15	0.2	0.3	0.3
					Chryseobacterium			79	3 days, 7:00:00		0.03	0.04	0.06	0.06
						(slash calls)		50	2 days, 2:00:00		0.02	0.02	0.03	0.03
						hominis	100 - 100	29	1 day, 5:00:00	4 days, 4:00:00	0.01	0.01	0.02	0.02
					Cloacibacterium			16	00:16:00		0.01	0.01	0.01	0.01
						(genus level ID only)		16	00:16:00		0.01	0.01	0.01	0.01
	Firmicutes							98952	95549 : 3403		34.51	45.99	68.91	68.91
		Bacilli						91585	90064 : 1521		31.95	42.57	63.78	63.78
			Bacillales					1575	65 days, 15:00:00		0.55	0.73	1.1	1.1
				Bacillales incertae sedis				1526	63 days, 14:00:00		0.53	0.71	1.06	1.06
					Gemella			1526	63 days, 14:00:00		0.53	0.71	1.06	1.06
						(slash calls)		770	32 days, 2:00:00		0.27	0.36	0.54	0.54
						haemolysans	99.12 - 100	756	31 days, 12:00:00	59.13 : 40.87	0.26	0.35	0.53	0.53
				Staphylococcaceae				49	2 days, 1:00:00		0.02	0.02	0.03	0.03
					Staphylococcus			49	2 days, 1:00:00		0.02	0.02	0.03	0.03
						(slash calls)		49	2 days, 1:00:00		0.02	0.02	0.03	0.03
			Lactobacillales					90010	88489 : 1521		31.4	41.83	62.68	62.68
				Carnobacteriaceae				3912	3370 : 542		1.36	1.82	2.72	2.72
					(slash calls)			350	0.243056		0.12	0.16	0.24	0.24
					Granulicatella			3562	3370 : 192		1.24	1.66	2.48	2.48
						(genus level ID only)		156	0.108333		0.05	0.07	0.11	0.11
						(slash calls)		13	13:00:00		0	0.01	0.01	0.01
						adiacens	99.19 - 100	2083	86 days, 19:00:00	58.33 : 41.67	0.73	0.97	1.45	1.45
						elegans	99.12 - 100	1310	53 days, 2:36:00	55.04 : 44.96	0.46	0.61	0.91	0.91
				Lactobacillaceae				483	20 days, 3:00:00		0.17	0.22	0.34	0.34
					(slash calls)			450	18 days, 18:00:00		0.16	0.21	0.31	0.31
					Lactobacillus			33	1 day, 9:00:00		0.01	0.02	0.02	0.02
						graminis	99.55 - 99.55	33	1 day, 9:00:00	45.45 : 54.55	0.01	0.02	0.02	0.02
				Streptococcaceae				85615	84636 : 979		29.86	39.79	59.62	59.62
					(family level ID only)			12	00:12:00		0	0.01	0.01	0.01
					Streptococcus			85603	84636 : 967		29.86	39.79	59.61	59.61
						(genus level ID only)		570	0.395833		0.2	0.26	0.4	0.4
						(slash calls)		69343	69135 : 208		24.19	32.23	48.29	48.29
						australis	99.19 - 100	1860	77 days, 12:00:00	61.77 : 38.23	0.65	0.86	1.3	1.3
						constellatus	99.44 - 100	343	14 days, 7:00:00	58.31 : 41.69	0.12	0.16	0.24	0.24
						cristatus	99.55 - 100	69	2 days, 21:00:00	68.12 : 31.88	0.02	0.03	0.05	0.05
						gordonii	100 - 100	28	1 day, 4:00:00	46.43 : 53.57	0.01	0.01	0.02	0.02
						infantis	100 - 100	101	3 days, 5:24:00	23.76 : 76.24	0.04	0.05	0.07	0.07
						mitis	99.11 - 100	1393	58 days, 1:00:00	40.7 : 59.3	0.49	0.65	0.97	0.97
						oralis	99.56 - 100	50	00:50:00	26 : 74	0.02	0.02	0.03	0.03
						parasanguinis	99.11 - 99.56	245	9 days, 6:23:00	33.47 : 66.53	0.09	0.11	0.17	0.17
						peroris	99.6 - 100	771	32 days, 3:00:00	71.08 : 28.92	0.27	0.36	0.54	0.54
						pseudopneumoniae	99.11 - 100	8996	374 days, 20:00:00	42.72 : 57.28	3.14	4.18	6.26	6.26
						pyogenes	100 - 100	24	1 day, 0:00:00	2 days, 2:50:00	0.01	0.01	0.02	0.02
						salivarius	99.44 - 100	822	730 : 92	50.97 : 49.03	0.29	0.38	0.57	0.57
						sanguinis	100 - 100	11	11:00:00	4 days, 4:00:00	0	0.01	0.01	0.01
						sinensis	99.44 - 99.45	977	40 days, 17:00:00	51.48 : 48.52	0.34	0.45	0.68	0.68
		Clostridia						2260	464 : 1796		0.79	1.05	1.57	1.57
			Clostridiales					2260	464 : 1796		0.79	1.05	1.57	1.57
				Clostridiaceae				862	146 : 716		0.3	0.4	0.6	0.6
					(family level ID only)			716	0.497222		0.25	0.33	0.5	0.5
					(slash calls)			135	5 days, 15:00:00		0.05	0.06	0.09	0.09
					Clostridium			11	11:00:00		0	0.01	0.01	0.01
						(slash calls)		11	11:00:00		0	0.01	0.01	0.01
				Clostridiales Family XI. Incertae Sedis				110	25 : 85		0.04	0.05	0.08	0.08
					(family level ID only)			85	0.0590278		0.03	0.04	0.06	0.06
					Parvimonas			25	1 day, 1:00:00		0.01	0.01	0.02	0.02
						micra	100 - 100	25	1 day, 1:00:00	0.0694444	0.01	0.01	0.02	0.02
				Clostridiales Family XIII. Incertae Sedis				156	0.559028		0.05	0.07	0.11	0.11
					(family level ID only)			145	0.100694		0.05	0.07	0.1	0.1
					Eubacterium			11	11:00:00		0	0.01	0.01	0.01
						sulci	99.55 - 99.55	11	11:00:00	4 days, 4:00:00	0	0.01	0.01	0.01
				Lachnospiraceae				378	282 : 96		0.13	0.18	0.26	0.26
					(slash calls)			40	00:40:00		0.01	0.02	0.03	0.03
					Lachnoanaerobaculum			295	11 days, 7:24:00		0.1	0.14	0.21	0.21
						orale	99.19 - 100	271	11 days, 7:00:00	71.96 : 28.04	0.09	0.13	0.19	0.19
						sp.	99.11 - 99.55	24	00:24:00	58.33 : 41.67	0.01	0.01	0.02	0.02
					Oribacterium			22	11:11:00		0.01	0.01	0.02	0.02
						(slash calls)		11	00:11:00		0	0.01	0.01	0.01
						sinus	100 - 100	11	11:00:00	4 days, 4:00:00	0	0.01	0.01	0.01
					Stomatobaculum			21	00:21:00		0.01	0.01	0.01	0.01
						longum	99.59 - 100	21	00:21:00	4 days, 4:00:00	0.01	0.01	0.01	0.01
				Ruminococcaceae				143	0.0993056		0.05	0.07	0.1	0.1
					(family level ID only)			143	0.0993056		0.05	0.07	0.1	0.1
				Veillonellaceae				611	0.424306		0.21	0.28	0.43	0.43
					Veillonella			611	0.424306		0.21	0.28	0.43	0.43
						(slash calls)		422	0.293056		0.15	0.2	0.29	0.29
						dispar	99.15 - 100	189	0.13125	61.38 : 38.62	0.07	0.09	0.13	0.13
		Erysipelotrichi						63	0.04375		0.02	0.03	0.04	0.04
			Erysipelotrichales					63	0.04375		0.02	0.03	0.04	0.04
				Erysipelotrichaceae				63	0.04375		0.02	0.03	0.04	0.04
					Bulleidia			63	0.04375		0.02	0.03	0.04	0.04
						moorei	100 - 100	63	0.04375	73.02 : 26.98	0.02	0.03	0.04	0.04
		Erysipelotrichia						78	3 days, 6:00:00		0.03	0.04	0.05	0.05
			Erysipelotrichales					78	3 days, 6:00:00		0.03	0.04	0.05	0.05
				Erysipelotrichaceae				78	3 days, 6:00:00		0.03	0.04	0.05	0.05
					Solobacterium			78	3 days, 6:00:00		0.03	0.04	0.05	0.05
						moorei	99.55 - 99.55	78	3 days, 6:00:00	46.15 : 53.85	0.03	0.04	0.05	0.05
		Negativicutes						4966	205 days, 23:23:00		1.73	2.31	3.46	3.46
			Selenomonadales					4966	205 days, 23:23:00		1.73	2.31	3.46	3.46
				Veillonellaceae				4966	205 days, 23:23:00		1.73	2.31	3.46	3.46
					(family level ID only)			13	00:13:00		0	0.01	0.01	0.01
					Dialister			14	14:00:00		0	0.01	0.01	0.01
						pneumosintes	99.59 - 99.59	14	14:00:00	4 days, 4:00:00	0	0.01	0.01	0.01
					Megasphaera			20	10:10:00		0.01	0.01	0.01	0.01
						(genus level ID only)		10	00:10:00		0	0	0.01	0.01
						micronuciformis	99.44 - 99.44	10	10:00:00	4 days, 4:00:00	0	0	0.01	0.01
					Veillonella			4919	204 days, 23:00:00		1.72	2.29	3.43	3.43
						(slash calls)		3000	125 days, 0:00:00		1.05	1.39	2.09	2.09
						alcalescens	100 - 100	143	5 days, 23:00:00	48.95 : 51.05	0.05	0.07	0.1	0.1
						atypica	99.44 - 100	905	37 days, 17:00:00	53.26 : 46.74	0.32	0.42	0.63	0.63
						dispar	99.15 - 100	819	34 days, 3:00:00	48.84 : 51.16	0.29	0.38	0.57	0.57
						rogosae	99.61 - 99.61	11	11:00:00	4 days, 4:00:00	0	0.01	0.01	0.01
						tobetsuensis	100 - 100	41	1 day, 17:00:00	31.71 : 68.29	0.01	0.02	0.03	0.03
	Fusobacteria							3001	1470 : 1531		1.05	1.39	2.09	2.09
		Fusobacteriia						3001	1470 : 1531		1.05	1.39	2.09	2.09
			Fusobacteriales					3001	1470 : 1531		1.05	1.39	2.09	2.09
				Fusobacteriaceae				2426	1433 : 993		0.85	1.13	1.69	1.69
					Fusobacterium			2426	1433 : 993		0.85	1.13	1.69	1.69
						(slash calls)		309	224 : 85		0.11	0.14	0.22	0.22
						nucleatum	99.12 - 100	1042	970 : 72	49.62 : 50.38	0.36	0.48	0.73	0.73
						periodonticum	99.18 - 100	1075	239 : 836	59.91 : 40.09	0.37	0.5	0.75	0.75
				Leptotrichiaceae				575	37 : 538		0.2	0.27	0.4	0.4
					(family level ID only)			418	37 : 381		0.15	0.19	0.29	0.29
					Leptotrichia			157	0.109028		0.05	0.07	0.11	0.11
						(genus level ID only)		87	0.0604167		0.03	0.04	0.06	0.06
						(slash calls)		59	00:59:00		0.02	0.03	0.04	0.04
						genomosp.	99.55 - 99.55	11	00:11:00	0.0694444	0	0.01	0.01	0.01
	Proteobacteria							20684	18611 : 2073		7.21	9.61	14.4	14.4
		Alphaproteobacteria						305	26 : 279		0.11	0.14	0.21	0.21
			Rhodobacterales					14	14:00:00		0	0.01	0.01	0.01
				Rhodobacteraceae				14	14:00:00		0	0.01	0.01	0.01
					Paracoccus			14	14:00:00		0	0.01	0.01	0.01
						(slash calls)		14	14:00:00		0	0.01	0.01	0.01
			Sphingomonadales					291	0.69375		0.1	0.14	0.2	0.2
				Sphingomonadaceae				291	0.69375		0.1	0.14	0.2	0.2
					(family level ID only)			279	0.19375		0.1	0.13	0.19	0.19
					Sphingomonas			12	12:00:00		0	0.01	0.01	0.01
						(slash calls)		12	12:00:00		0	0.01	0.01	0.01
		Betaproteobacteria						13508	13149 : 359		4.71	6.28	9.41	9.41
			Burkholderiales					259	94 : 165		0.09	0.12	0.18	0.18
				Burkholderiaceae				179	0.697917		0.06	0.08	0.12	0.12
					(slash calls)			151	0.104861		0.05	0.07	0.11	0.11
					Lautropia			14	00:14:00		0	0.01	0.01	0.01
						(slash calls)		14	00:14:00		0	0.01	0.01	0.01
					Ralstonia			14	14:00:00		0	0.01	0.01	0.01
						insidiosa	100 - 100	14	14:00:00	4 days, 4:00:00	0	0.01	0.01	0.01
				Comamonadaceae				80	3 days, 8:00:00		0.03	0.04	0.06	0.06
					(slash calls)			58	2 days, 10:00:00		0.02	0.03	0.04	0.04
					Pelomonas			22	22:00:00		0.01	0.01	0.02	0.02
						(slash calls)		10	10:00:00		0	0	0.01	0.01
						aquatica	100 - 100	12	12:00:00	4 days, 4:00:00	0	0.01	0.01	0.01
			Neisseriales					13249	13055 : 194		4.62	6.16	9.23	9.23
				Neisseriaceae				13249	13055 : 194		4.62	6.16	9.23	9.23
					(slash calls)			86	0.0597222		0.03	0.04	0.06	0.06
					Eikenella			10	00:10:00		0	0	0.01	0.01
						corrodens	100 - 100	10	00:10:00	0.0694444	0	0	0.01	0.01
					Neisseria			13153	13055 : 98		4.59	6.11	9.16	9.16
						(slash calls)		5700	5602 : 98		1.99	2.65	3.97	3.97
						flavescens	99.22 - 100	7426	309 days, 10:00:00	53.12 : 46.88	2.59	3.45	5.17	5.17
						meningitidis	99.08 - 100	27	1 day, 3:00:00	4 days, 4:00:00	0.01	0.01	0.02	0.02
		Deltaproteobacteria						28	00:28:00		0.01	0.01	0.02	0.02
			Desulfuromonadales					28	00:28:00		0.01	0.01	0.02	0.02
				Geobacteraceae				28	00:28:00		0.01	0.01	0.02	0.02
					(family level ID only)			28	00:28:00		0.01	0.01	0.02	0.02
		Epsilonproteobacteria						1055	915 : 140		0.37	0.49	0.73	0.73
			Campylobacterales					1055	915 : 140		0.37	0.49	0.73	0.73
				Campylobacteraceae				1055	915 : 140		0.37	0.49	0.73	0.73
					Campylobacter			1055	915 : 140		0.37	0.49	0.73	0.73
						(slash calls)		232	9 days, 16:00:00		0.08	0.11	0.16	0.16
						concisus	99.08 - 100	823	683 : 140	61.6 : 38.4	0.29	0.38	0.57	0.57
		Gammaproteobacteria						5788	4521 : 1267		2.02	2.69	4.03	4.03
			Oceanospirillales					11	11:00:00		0	0.01	0.01	0.01
				Oceanospirillaceae				11	11:00:00		0	0.01	0.01	0.01
					Marinomonas			11	11:00:00		0	0.01	0.01	0.01
						ushuaiensis	100 - 100	11	11:00:00	4 days, 4:00:00	0	0.01	0.01	0.01
			Pasteurellales					5575	4308 : 1267		1.94	2.59	3.88	3.88
				Pasteurellaceae				5575	4308 : 1267		1.94	2.59	3.88	3.88
					(slash calls)			840	685 : 155		0.29	0.39	0.58	0.58
					Aggregatibacter			13	13:00:00		0	0.01	0.01	0.01
						aphrophilus	99.21 - 99.21	13	13:00:00	4 days, 4:00:00	0	0.01	0.01	0.01
					Haemophilus			4722	3610 : 1112		1.65	2.19	3.29	3.29
						(slash calls)		251	64 : 187		0.09	0.12	0.17	0.17
						parainfluenzae	99.21 - 100	4392	3467 : 925	48.41 : 51.59	1.53	2.04	3.06	3.06
						pittmaniae	100 - 100	79	3 days, 7:00:00	63.29 : 36.71	0.03	0.04	0.06	0.06
			Pseudomonadales					202	8 days, 10:00:00		0.07	0.09	0.14	0.14
				Moraxellaceae				202	8 days, 10:00:00		0.07	0.09	0.14	0.14
					(slash calls)			49	2 days, 1:00:00		0.02	0.02	0.03	0.03
					Acinetobacter			103	4 days, 7:00:00		0.04	0.05	0.07	0.07
						(slash calls)		11	11:00:00		0	0.01	0.01	0.01
						ursingii	100 - 100	92	3 days, 20:00:00	60.87 : 39.13	0.03	0.04	0.06	0.06
					Enhydrobacter			50	2 days, 2:00:00		0.02	0.02	0.03	0.03
						aerosaccus	99.4 - 99.4	50	2 days, 2:00:00	2 days, 8:44:00	0.02	0.02	0.03	0.03

## Sheet: Negative-2
Negative-2
Primer	Phylum	Class	Order	Family	Genus	Species	% ID	Count	DB counters	F:R %	% of total reads	% of valid reads	% of mapped reads	% of mapped reads per primer
(consensus)								165859	137745 : 28114		46.03	66.13	100	100
	Actinobacteria							15575	14680 : 895		4.32	6.21	9.39	9.39
		Actinobacteria						15575	14680 : 895		4.32	6.21	9.39	9.39
			Actinomycetales					14852	14189 : 663		4.12	5.92	8.95	8.95
				Actinomycetaceae				8268	7906 : 362		2.29	3.3	4.98	4.98
					Actinomyces			8268	7906 : 362		2.29	3.3	4.98	4.98
						(genus level ID only)		249	0.172917		0.07	0.1	0.15	0.15
						(slash calls)		423	15 days, 18:45:00		0.12	0.17	0.26	0.26
						graevenitzii	99.11 - 100	2757	113 days, 20:25:00	61.19 : 38.81	0.77	1.1	1.66	1.66
						lingnae	99.59 - 99.59	10	00:10:00	4 days, 4:00:00	0	0	0.01	0.01
						meyeri	99.22 - 99.22	14	14:00:00	4 days, 4:00:00	0	0.01	0.01	0.01
						naeslundii	99.59 - 99.61	94	3 days, 22:00:00	76.6 : 23.4	0.03	0.04	0.06	0.06
						odontolyticus	99.1 - 100	4653	193 days, 21:00:00	68.71 : 31.29	1.29	1.86	2.81	2.81
						sp.	99.11 - 99.11	33	00:33:00	4 days, 4:00:00	0.01	0.01	0.02	0.02
						viscosus	99.42 - 99.42	35	1 day, 11:00:00	0.0694444	0.01	0.01	0.02	0.02
				Corynebacteriaceae				83	1 day, 1:58:00		0.02	0.03	0.05	0.05
					Corynebacterium			83	1 day, 1:58:00		0.02	0.03	0.05	0.05
						(slash calls)		13	13:00:00		0	0.01	0.01	0.01
						durum	100 - 100	27	12:15:00	4 days, 4:00:00	0.01	0.01	0.02	0.02
						sp.	100 - 100	43	00:43:00	67.44 : 32.56	0.01	0.02	0.03	0.03
				Microbacteriaceae				145	6 days, 1:00:00		0.04	0.06	0.09	0.09
					Microbacterium			145	6 days, 1:00:00		0.04	0.06	0.09	0.09
						(slash calls)		42	1 day, 18:00:00		0.01	0.02	0.03	0.03
						ginsengisoli	99.37 - 100	103	4 days, 7:00:00	56.31 : 43.69	0.03	0.04	0.06	0.06
				Micrococcaceae				6335	6092 : 243		1.76	2.53	3.82	3.82
					Rothia			6335	6092 : 243		1.76	2.53	3.82	3.82
						(slash calls)		30	1 day, 6:00:00		0.01	0.01	0.02	0.02
						aeria	99.55 - 99.55	22	22:00:00	0.0694444	0.01	0.01	0.01	0.01
						dentocariosa	100 - 100	165	6 days, 21:00:00	66.67 : 33.33	0.05	0.07	0.1	0.1
						mucilaginosa	99.11 - 100	6118	5875 : 243	41.88 : 58.12	1.7	2.44	3.69	3.69
				Propionibacteriaceae				21	21:00:00		0.01	0.01	0.01	0.01
					Propionibacterium			21	21:00:00		0.01	0.01	0.01	0.01
						acnes	100 - 100	21	21:00:00	47.62 : 52.38	0.01	0.01	0.01	0.01
			Coriobacteriales					723	491 : 232		0.2	0.29	0.44	0.44
				Coriobacteriaceae				723	491 : 232		0.2	0.29	0.44	0.44
					(slash calls)			201	0.139583		0.06	0.08	0.12	0.12
					Atopobium			522	20 days, 11:31:00		0.14	0.21	0.31	0.31
						parvulum	99.18 - 100	491	20 days, 11:00:00	32.38 : 67.62	0.14	0.2	0.3	0.3
						sp.	99.59 - 99.59	31	00:31:00	0.0694444	0.01	0.01	0.02	0.02
	Bacteroidetes							11321	6801 : 4520		3.14	4.51	6.83	6.83
		Bacteroidia						11218	6785 : 4433		3.11	4.47	6.76	6.76
			Bacteroidales					11218	6785 : 4433		3.11	4.47	6.76	6.76
				Porphyromonadaceae				1842	211 : 1631		0.51	0.73	1.11	1.11
					(family level ID only)			209	0.145139		0.06	0.08	0.13	0.13
					Porphyromonas			1633	211 : 1422		0.45	0.65	0.98	0.98
						(genus level ID only)		1255	0.871528		0.35	0.5	0.76	0.76
						catoniae	99.11 - 99.19	378	211 : 167	79.37 : 20.63	0.1	0.15	0.23	0.23
				Prevotellaceae				9138	6574 : 2564		2.54	3.64	5.51	5.51
					(family level ID only)			918	0.6375		0.25	0.37	0.55	0.55
					(slash calls)			10	00:10:00		0	0	0.01	0.01
					Prevotella			8210	6574 : 1636		2.28	3.27	4.95	4.95
						(genus level ID only)		487	0.338194		0.14	0.19	0.29	0.29
						(slash calls)		1402	868 : 534		0.39	0.56	0.85	0.85
						copri	99.41 - 100	513	0.35625	25.15 : 74.85	0.14	0.2	0.31	0.31
						denticola	100 - 100	10	10:00:00	4 days, 4:00:00	0	0	0.01	0.01
						histicola	99.42 - 100	932	38 days, 20:00:00	61.05 : 38.95	0.26	0.37	0.56	0.56
						melaninogenica	99.09 - 100	1591	63 days, 22:57:00	58.27 : 41.73	0.44	0.63	0.96	0.96
						pallens	99.19 - 100	1929	79 days, 23:10:00	56.09 : 43.91	0.54	0.77	1.16	1.16
						salivae	99.09 - 100	1061	42 days, 18:35:00	55.89 : 44.11	0.29	0.42	0.64	0.64
						veroralis	99.11 - 99.11	285	11 days, 21:00:00	55.44 : 44.56	0.08	0.11	0.17	0.17
				[Paraprevotellaceae]				238	0.165278		0.07	0.09	0.14	0.14
					(family level ID only)			238	0.165278		0.07	0.09	0.14	0.14
		Flavobacteriia						103	0.727083		0.03	0.04	0.06	0.06
			Flavobacteriales					103	0.727083		0.03	0.04	0.06	0.06
				Flavobacteriaceae				103	0.727083		0.03	0.04	0.06	0.06
					Bergeyella			87	0.0604167		0.02	0.03	0.05	0.05
						sp.	99.42 - 100	87	0.0604167	60.92 : 39.08	0.02	0.03	0.05	0.05
					Capnocytophaga			16	16:00:00		0	0.01	0.01	0.01
						leadbetteri	100 - 100	16	16:00:00	4 days, 4:00:00	0	0.01	0.01	0.01
	Firmicutes							119678	105225 : 14453		33.22	47.72	72.16	72.16
		Bacilli						94830	92203 : 2627		26.32	37.81	57.18	57.18
			Bacillales					5239	218 days, 7:00:00		1.45	2.09	3.16	3.16
				Bacillales incertae sedis				5239	218 days, 7:00:00		1.45	2.09	3.16	3.16
					Gemella			5239	218 days, 7:00:00		1.45	2.09	3.16	3.16
						(genus level ID only)		377	15 days, 17:00:00		0.1	0.15	0.23	0.23
						(slash calls)		2567	106 days, 23:00:00		0.71	1.02	1.55	1.55
						haemolysans	99.11 - 100	573	23 days, 21:00:00	49.91 : 50.09	0.16	0.23	0.35	0.35
						morbillorum	99.44 - 100	178	7 days, 10:00:00	51.69 : 48.31	0.05	0.07	0.11	0.11
						sanguinis	99.56 - 100	1544	64 days, 8:00:00	44.75 : 55.25	0.43	0.62	0.93	0.93
			Lactobacillales					89591	86964 : 2627		24.87	35.72	54.02	54.02
				Aerococcaceae				107	4 days, 11:00:00		0.03	0.04	0.06	0.06
					Abiotrophia			107	4 days, 11:00:00		0.03	0.04	0.06	0.06
						defectiva	99.1 - 100	107	4 days, 11:00:00	68.22 : 31.78	0.03	0.04	0.06	0.06
				Carnobacteriaceae				3630	3029 : 601		1.01	1.45	2.19	2.19
					(slash calls)			360	0.25		0.1	0.14	0.22	0.22
					Granulicatella			3270	3029 : 241		0.91	1.3	1.97	1.97
						(genus level ID only)		229	0.159028		0.06	0.09	0.14	0.14
						(slash calls)		314	13 days, 2:00:00		0.09	0.13	0.19	0.19
						adiacens	99.19 - 100	1927	80 days, 7:00:00	70.32 : 29.68	0.53	0.77	1.16	1.16
						elegans	99.12 - 100	800	32 days, 20:12:00	56.25 : 43.75	0.22	0.32	0.48	0.48
				Enterococcaceae				35	1 day, 11:00:00		0.01	0.01	0.02	0.02
					Enterococcus			35	1 day, 11:00:00		0.01	0.01	0.02	0.02
						cecorum	100 - 100	35	1 day, 11:00:00	62.86 : 37.14	0.01	0.01	0.02	0.02
				Lactobacillaceae				526	21 days, 22:00:00		0.15	0.21	0.32	0.32
					(slash calls)			443	18 days, 11:00:00		0.12	0.18	0.27	0.27
					Lactobacillus			83	3 days, 11:00:00		0.02	0.03	0.05	0.05
						graminis	99.55 - 99.55	83	3 days, 11:00:00	38.55 : 61.45	0.02	0.03	0.05	0.05
				Streptococcaceae				85293	83267 : 2026		23.67	34.01	51.43	51.43
					(family level ID only)			10	00:10:00		0	0	0.01	0.01
					(slash calls)			230	0.159722		0.06	0.09	0.14	0.14
					Streptococcus			85053	83267 : 1786		23.61	33.91	51.28	51.28
						(genus level ID only)		530	0.368056		0.15	0.21	0.32	0.32
						(slash calls)		65901	65053 : 848		18.29	26.28	39.73	39.73
						anginosus	99.59 - 99.59	10	10:00:00	4 days, 4:00:00	0	0	0.01	0.01
						australis	99.59 - 100	5001	208 days, 9:00:00	63.45 : 36.55	1.39	1.99	3.02	3.02
						cristatus	100 - 100	36	1 day, 12:00:00	72.22 : 27.78	0.01	0.01	0.02	0.02
						gordonii	100 - 100	107	4 days, 11:00:00	60.75 : 39.25	0.03	0.04	0.06	0.06
						infantis	99.11 - 100	351	0.24375	38.75 : 61.25	0.1	0.14	0.21	0.21
						mitis	99.11 - 100	346	14 days, 10:00:00	27.75 : 72.25	0.1	0.14	0.21	0.21
						parasanguinis	99.11 - 99.12	238	9 days, 22:00:00	17.23 : 82.77	0.07	0.09	0.14	0.14
						peroris	99.21 - 100	2772	115 days, 12:00:00	50.65 : 49.35	0.77	1.11	1.67	1.67
						pseudopneumoniae	99.55 - 100	387	16 days, 3:00:00	37.73 : 62.27	0.11	0.15	0.23	0.23
						salivarius	99.11 - 100	8728	361 days, 7:57:00	48.04 : 51.96	2.42	3.48	5.26	5.26
						sinensis	99.44 - 99.45	646	26 days, 22:00:00	45.82 : 54.18	0.18	0.26	0.39	0.39
		Clostridia						13988	2855 : 11133		3.88	5.58	8.43	8.43
			Clostridiales					13988	2855 : 11133		3.88	5.58	8.43	8.43
				Clostridiaceae				6814	114 : 6700		1.89	2.72	4.11	4.11
					(family level ID only)			6700	4.65278		1.86	2.67	4.04	4.04
					(slash calls)			114	4 days, 18:00:00		0.03	0.05	0.07	0.07
				Clostridiales Family XI. Incertae Sedis				261	0.18125		0.07	0.1	0.16	0.16
					(family level ID only)			261	0.18125		0.07	0.1	0.16	0.16
				Clostridiales Family XIII. Incertae Sedis				3105	849 : 2256		0.86	1.24	1.87	1.87
					(family level ID only)			2256	1.56667		0.63	0.9	1.36	1.36
					Eubacterium			658	27 days, 10:00:00		0.18	0.26	0.4	0.4
						sulci	99.09 - 100	658	27 days, 10:00:00	48.78 : 51.22	0.18	0.26	0.4	0.4
					Mogibacterium			191	7 days, 23:00:00		0.05	0.08	0.12	0.12
						(slash calls)		191	7 days, 23:00:00		0.05	0.08	0.12	0.12
				Eubacteriaceae				494	0.343056		0.14	0.2	0.3	0.3
					(family level ID only)			494	0.343056		0.14	0.2	0.3	0.3
				Lachnospiraceae				1881	1205 : 676		0.52	0.75	1.13	1.13
					(family level ID only)			173	0.120139		0.05	0.07	0.1	0.1
					(slash calls)			56	00:56:00		0.02	0.02	0.03	0.03
					Catonella			179	118 : 61		0.05	0.07	0.11	0.11
						(genus level ID only)		61	0.0423611		0.02	0.02	0.04	0.04
						morbi	99.35 - 100	118	4 days, 22:00:00	55.08 : 44.92	0.03	0.05	0.07	0.07
					Lachnoanaerobaculum			141	5 days, 11:10:00		0.04	0.06	0.09	0.09
						(slash calls)		28	1 day, 4:00:00		0.01	0.01	0.02	0.02
						orale	99.55 - 100	91	3 days, 19:00:00	69.23 : 30.77	0.03	0.04	0.05	0.05
						sp.	99.55 - 99.55	10	00:10:00	0.0694444	0	0	0.01	0.01
						umeaense	99.19 - 99.19	12	12:00:00	0.0694444	0	0	0.01	0.01
					Oribacterium			1037	956 : 81		0.29	0.41	0.63	0.63
						(slash calls)		71	0.0493056		0.02	0.03	0.04	0.04
						parvum	100 - 100	10	00:10:00	4 days, 4:00:00	0	0	0.01	0.01
						sinus	99.35 - 100	956	39 days, 20:00:00	55.54 : 44.46	0.27	0.38	0.58	0.58
					Stomatobaculum			295	0.204861		0.08	0.12	0.18	0.18
						(genus level ID only)		24	00:24:00		0.01	0.01	0.01	0.01
						longum	99.35 - 100	271	0.188194	38.38 : 61.62	0.08	0.11	0.16	0.16
				Peptostreptococcaceae				687	28 days, 15:00:00		0.19	0.27	0.41	0.41
					Filifactor			15	15:00:00		0	0.01	0.01	0.01
						alocis	100 - 100	15	15:00:00	4 days, 4:00:00	0	0.01	0.01	0.01
					Peptostreptococcus			672	28 days, 0:00:00		0.19	0.27	0.41	0.41
						stomatis	99.35 - 100	672	28 days, 0:00:00	59.52 : 40.48	0.19	0.27	0.41	0.41
				Ruminococcaceae				72	0.05		0.02	0.03	0.04	0.04
					(family level ID only)			72	0.05		0.02	0.03	0.04	0.04
				Veillonellaceae				674	0.468056		0.19	0.27	0.41	0.41
					Veillonella			674	0.468056		0.19	0.27	0.41	0.41
						(genus level ID only)		18	00:18:00		0	0.01	0.01	0.01
						(slash calls)		360	0.25		0.1	0.14	0.22	0.22
						dispar	99.22 - 100	296	0.205556	55.74 : 44.26	0.08	0.12	0.18	0.18
		Erysipelotrichi						292	0.202778		0.08	0.12	0.18	0.18
			Erysipelotrichales					292	0.202778		0.08	0.12	0.18	0.18
				Erysipelotrichaceae				292	0.202778		0.08	0.12	0.18	0.18
					Bulleidia			292	0.202778		0.08	0.12	0.18	0.18
						moorei	99.42 - 100	292	0.202778	58.22 : 41.78	0.08	0.12	0.18	0.18
		Erysipelotrichia						94	3 days, 22:00:00		0.03	0.04	0.06	0.06
			Erysipelotrichales					94	3 days, 22:00:00		0.03	0.04	0.06	0.06
				Erysipelotrichaceae				94	3 days, 22:00:00		0.03	0.04	0.06	0.06
					Solobacterium			94	3 days, 22:00:00		0.03	0.04	0.06	0.06
						moorei	99.55 - 99.55	94	3 days, 22:00:00	36.17 : 63.83	0.03	0.04	0.06	0.06
		Negativicutes						10474	10073 : 401		2.91	4.18	6.32	6.32
			Selenomonadales					10474	10073 : 401		2.91	4.18	6.32	6.32
				Veillonellaceae				10474	10073 : 401		2.91	4.18	6.32	6.32
					Megasphaera			143	5 days, 23:00:00		0.04	0.06	0.09	0.09
						micronuciformis	99.44 - 99.44	143	5 days, 23:00:00	44.06 : 55.94	0.04	0.06	0.09	0.09
					Selenomonas			480	79 : 401		0.13	0.19	0.29	0.29
						(genus level ID only)		129	0.0895833		0.04	0.05	0.08	0.08
						infelix	99.22 - 99.22	42	1 day, 18:00:00	73.81 : 26.19	0.01	0.02	0.03	0.03
						sp.	99.22 - 99.44	232	0.161111	55.17 : 44.83	0.06	0.09	0.14	0.14
						sputigena	99.61 - 100	77	1 day, 13:40:00	16.88 : 83.12	0.02	0.03	0.05	0.05
					Veillonella			9851	410 days, 11:00:00		2.73	3.93	5.94	5.94
						(slash calls)		2626	109 days, 10:00:00		0.73	1.05	1.58	1.58
						alcalescens	100 - 100	72	3 days, 0:00:00	47.22 : 52.78	0.02	0.03	0.04	0.04
						atypica	99.22 - 100	3368	140 days, 8:00:00	45.58 : 54.42	0.93	1.34	2.03	2.03
						denticariosi	99.58 - 99.58	57	2 days, 9:00:00	43.86 : 56.14	0.02	0.02	0.03	0.03
						dispar	99.22 - 100	3628	151 days, 4:00:00	50.03 : 49.97	1.01	1.45	2.19	2.19
						rogosae	100 - 100	55	2 days, 7:00:00	63.64 : 36.36	0.02	0.02	0.03	0.03
						tobetsuensis	99.58 - 99.58	45	1 day, 21:00:00	46.67 : 53.33	0.01	0.02	0.03	0.03
	Fusobacteria							5030	2060 : 2970		1.4	2.01	3.03	3.03
		Fusobacteriia						5030	2060 : 2970		1.4	2.01	3.03	3.03
			Fusobacteriales					5030	2060 : 2970		1.4	2.01	3.03	3.03
				Fusobacteriaceae				2992	2060 : 932		0.83	1.19	1.8	1.8
					(slash calls)			44	1 day, 20:00:00		0.01	0.02	0.03	0.03
					Fusobacterium			2948	2016 : 932		0.82	1.18	1.78	1.78
						(genus level ID only)		27	00:27:00		0.01	0.01	0.02	0.02
						(slash calls)		84	2 days, 8:28:00		0.02	0.03	0.05	0.05
						canifelinum	99.59 - 100	115	4 days, 19:00:00	46.96 : 53.04	0.03	0.05	0.07	0.07
						nucleatum	99.12 - 100	1326	1248 : 78	30.24 : 69.76	0.37	0.53	0.8	0.8
						periodonticum	99.1 - 100	1396	597 : 799	49.07 : 50.93	0.39	0.56	0.84	0.84
				Leptotrichiaceae				2038	1.41528		0.57	0.81	1.23	1.23
					(family level ID only)			1509	1.04792		0.42	0.6	0.91	0.91
					Leptotrichia			529	0.367361		0.15	0.21	0.32	0.32
						(slash calls)		334	0.231944		0.09	0.13	0.2	0.2
						genomosp.	99.09 - 99.55	195	0.135417	33.85 : 66.15	0.05	0.08	0.12	0.12
	Proteobacteria							14244	8979 : 5265		3.95	5.68	8.59	8.59
		Alphaproteobacteria						3046	45 : 3001		0.85	1.21	1.84	1.84
			Rhodobacterales					37	00:37:00		0.01	0.01	0.02	0.02
				Rhodobacteraceae				37	00:37:00		0.01	0.01	0.02	0.02
					(family level ID only)			37	00:37:00		0.01	0.01	0.02	0.02
			Sphingomonadales					3009	45 : 2964		0.84	1.2	1.81	1.81
				Erythrobacteraceae				902	0.626389		0.25	0.36	0.54	0.54
					(family level ID only)			902	0.626389		0.25	0.36	0.54	0.54
				Sphingomonadaceae				2107	45 : 2062		0.58	0.84	1.27	1.27
					(family level ID only)			2062	1.43194		0.57	0.82	1.24	1.24
					(slash calls)			45	1 day, 21:00:00		0.01	0.02	0.03	0.03
		Betaproteobacteria						7863	6239 : 1624		2.18	3.14	4.74	4.74
			Burkholderiales					120	1.02569		0.03	0.05	0.07	0.07
				Burkholderiaceae				84	0.0583333		0.02	0.03	0.05	0.05
					(slash calls)			84	0.0583333		0.02	0.03	0.05	0.05
				Comamonadaceae				23	23:00:00		0.01	0.01	0.01	0.01
					Pelomonas			23	23:00:00		0.01	0.01	0.01	0.01
						(slash calls)		13	13:00:00		0	0.01	0.01	0.01
						puraquae	100 - 100	10	10:00:00	4 days, 4:00:00	0	0	0.01	0.01
				Oxalobacteraceae				13	00:13:00		0	0.01	0.01	0.01
					(family level ID only)			13	00:13:00		0	0.01	0.01	0.01
			Neisseriales					7743	6216 : 1527		2.15	3.09	4.67	4.67
				Neisseriaceae				7743	6216 : 1527		2.15	3.09	4.67	4.67
					(slash calls)			455	0.725694		0.13	0.18	0.27	0.27
					Neisseria			7288	6206 : 1082		2.02	2.91	4.39	4.39
						(slash calls)		3952	3155 : 797		1.1	1.58	2.38	2.38
						bacilliformis	100 - 100	30	1 day, 6:00:00	53.33 : 46.67	0.01	0.01	0.02	0.02
						flavescens	99.44 - 100	3021	125 days, 21:00:00	58.42 : 41.58	0.84	1.2	1.82	1.82
						subflava	99.44 - 100	285	0.197917	54.39 : 45.61	0.08	0.11	0.17	0.17
		Deltaproteobacteria						27	00:27:00		0.01	0.01	0.02	0.02
			Bdellovibrionales					27	00:27:00		0.01	0.01	0.02	0.02
				Bdellovibrionaceae				27	00:27:00		0.01	0.01	0.02	0.02
					(family level ID only)			27	00:27:00		0.01	0.01	0.02	0.02
		Epsilonproteobacteria						585	520 : 65		0.16	0.23	0.35	0.35
			Campylobacterales					585	520 : 65		0.16	0.23	0.35	0.35
				Campylobacteraceae				585	520 : 65		0.16	0.23	0.35	0.35
					Campylobacter			585	520 : 65		0.16	0.23	0.35	0.35
						(slash calls)		177	7 days, 9:00:00		0.05	0.07	0.11	0.11
						concisus	99.19 - 100	378	313 : 65	56.61 : 43.39	0.1	0.15	0.23	0.23
						gracilis	100 - 100	30	1 day, 6:00:00	2 days, 12:40:00	0.01	0.01	0.02	0.02
		Gammaproteobacteria						2723	2175 : 548		0.76	1.09	1.64	1.64
			Pasteurellales					2702	2154 : 548		0.75	1.08	1.63	1.63
				Pasteurellaceae				2702	2154 : 548		0.75	1.08	1.63	1.63
					(slash calls)			251	9 days, 19:16:00		0.07	0.1	0.15	0.15
					Aggregatibacter			51	00:51:00		0.01	0.02	0.03	0.03
						segnis	100 - 100	51	00:51:00	56.86 : 43.14	0.01	0.02	0.03	0.03
					Haemophilus			2400	1919 : 481		0.67	0.96	1.45	1.45
						(slash calls)		97	4 days, 1:00:00		0.03	0.04	0.06	0.06
						parainfluenzae	99.44 - 100	2271	1790 : 481	39.72 : 60.28	0.63	0.91	1.37	1.37
						pittmaniae	100 - 100	32	1 day, 8:00:00	68.75 : 31.25	0.01	0.01	0.02	0.02
			Pseudomonadales					21	21:00:00		0.01	0.01	0.01	0.01
				Moraxellaceae				21	21:00:00		0.01	0.01	0.01	0.01
					Acinetobacter			21	21:00:00		0.01	0.01	0.01	0.01
						(slash calls)		11	11:00:00		0	0	0.01	0.01
						johnsonii	99.59 - 99.59	10	10:00:00	4 days, 4:00:00	0	0	0.01	0.01
	Verrucomicrobia							11	00:11:00		0	0	0.01	0.01
		Verrucomicrobiae						11	00:11:00		0	0	0.01	0.01
			Verrucomicrobiales					11	00:11:00		0	0	0.01	0.01
				Verrucomicrobiaceae				11	00:11:00		0	0	0.01	0.01
					(family level ID only)			11	00:11:00		0	0	0.01	0.01
